# Supplementary material for: Overcoming resolution attenuation during tilted cryo-EM data collection
Source: Nat Commun. 2024 Jan 9;15:389. doi: 10.1038/s41467-023-44555-7 (PMC10776679; doi:10.1038/s41467-023-44555-7)
Supplement: Supplementary file 6 — Source Data [file 41467_2023_44555_MOESM6_ESM.xlsx]

## Sheet: 1
	0	10	20	30	40	50	60
GCTF	2.27	2.32	2.55	2.8	2.91	3.38	4.04
CryoSPARC Patch CTF	2.19	2.15	2.32	2.33	2.42	2.59	2.94
+ Relion CTF Refine	2.19	2.22	2.21	2.31	2.35	2.37	2.49
+ Relion Bayesian Polish	2.1	2.11	2.15	2.18	2.21	2.22	2.32
+ CTF Refine (Rd 2)	2.1	2.09	2.12	2.14	2.14	2.14	2.19
+ Bayesian Polish (Rd 2)	2.07	2.08	2.1	2.08	2.13	2.13	2.17
+ CTF Refine (Rd 3)	2.06	2.08	2.1	2.1	2.11	2.12	2.17
+ Ewald Sphere Correction	2.09	2.09	2.12	2.15	2.14	2.11	2.18

## Sheet: 2d
0 Degrees
Half Map FSC			Map To Model FSC			Directional FSC Histogram		3DFSC
0	1		0.00324852	0.99971		0.48078		0.003249	1	1	1	1	1	1	1	1	1	1	1	1	1	1	1	1	1	1	1	1	1	1	1	1	1	1	1	1	1	1	1	1	1	1	1	1	1	1	1	1	1
0.003249	0.999999		0.00649703	0.999747		0.477532		0.006497	1	1	1	1	1	1	1	1	1	1	1	1	1	1	1	1	1	1	1	1	1	1	1	1	1	1	1	1	1	1	1	1	1	1	1	1	1	1	1	1	1
0.006497	0.999999		0.00974555	0.998612		0.477532		0.009746	1	1	1	1	1	1	1	1	1	1	1	1	1	1	1	1	1	1	1	1	1	1	1	1	1	1	1	1	1	1	1	1	1	1	1	1	1	1	1	1	1
0.009746	0.999999		0.0129941	0.997163		0.48078		0.012994	1	1	1	1	1	1	1	1	1	1	1	1	1	1	1	1	1	1	1	1	1	1	1	1	1	1	1	1	1	1	1	1	1	1	1	1	1	1	1	1	1
0.012994	0.999993		0.0162426	0.996009		0.48078		0.016243	1	1	1	1	1	1	1	1	1	1	1	1	1	1	1	1	1	1	1	1	1	1	1	1	1	1	1	1	1	1	1	1	1	1	1	1	1	1	1	1	1
0.016243	0.999962		0.0194911	0.991204		0.477532		0.019491	1	1	1	1	1	1	1	1	1	1	1	1	1	1	1	1	1	1	1	1	1	1	1	1	1	1	1	1	1	1	1	1	1	1	1	1	1	1	1	1	1
0.019491	0.999967		0.0227396	0.987076		0.48078		0.02274	1	1	1	1	1	1	1	1	1	1	1	1	1	1	1	1	1	1	1	1	1	1	1	1	1	1	1	1	1	1	1	1	1	1	1	1	1	1	1	1	1
0.02274	0.999895		0.0259881	0.990514		0.48078		0.025988	1	1	1	1	1	1	1	1	1	1	1	1	1	1	1	1	1	1	1	1	1	1	1	1	1	1	1	1	1	1	1	1	1	1	1	1	1	1	1	1	1
0.025988	0.999888		0.0292366	0.980271		0.477532		0.029237	1	1	1	1	1	1	1	1	1	1	1	1	1	1	1	1	1	1	1	1	1	1	1	1	1	1	1	1	1	1	1	1	1	1	1	1	1	1	1	1	1
0.029237	0.999836		0.0324852	0.974663		0.48078		0.032485	1	1	1	1	1	1	1	1	1	1	1	1	1	1	1	1	1	1	1	1	1	1	1	1	1	1	1	1	1	1	1	1	1	1	1	1	1	1	1	1	1
0.032485	0.999926		0.0357337	0.945602		0.477532		0.035734	1	1	1	1	1	1	1	1	1	1	1	1	1	1	1	1	1	1	1	1	1	1	1	1	1	1	1	1	1	1	1	1	1	1	1	1	1	1	1	1	1
0.035734	0.999912		0.0389822	0.952843		0.48078		0.038982	1	1	1	1	1	1	1	1	1	1	1	1	1	1	1	1	1	1	1	1	1	1	1	1	1	1	1	1	1	1	1	1	1	1	1	1	1	1	1	1	1
0.038982	0.99981		0.0422307	0.882913		0.477532		0.042231	1	1	1	1	1	1	1	1	1	1	1	1	1	1	1	1	1	1	1	1	1	1	1	1	1	1	1	1	1	1	1	1	1	1	1	1	1	1	1	1	1
0.042231	0.999687		0.0454792	0.870926		0.48078		0.045479	1	1	1	1	1	1	1	1	1	1	1	1	1	1	1	1	1	1	1	1	1	0.999	1	1	1	1	1	1	1	1	1	1	1	1	1	1	1	1	0.999	1	1
0.045479	0.999396		0.0487277	0.914006		0.477532		0.048728	0.999	0.999	0.999	1	0.999	0.999	0.999	1	0.999	1	0.999	0.999	0.999	0.999	0.999	0.999	1	0.999	1	0.999	0.999	0.999	0.999	0.999	1	0.999	1	1	1	1	0.999	0.999	0.999	0.999	0.999	0.999	0.999	1	0.999	1	0.999
0.048728	0.999731		0.0519763	0.918888		0.477532		0.051976	1	1	1	1	1	1	1	1	1	1	0.999	0.999	1	1	1	1	1	1	1	1	1	1	1	1	1	1	1	1	1	1	1	1	1	1	1	1	1	1	1	1	1
0.051976	0.999446		0.0552248	0.954907		0.48078		0.055225	0.999	0.999	0.999	0.999	0.999	0.999	0.999	1	0.999	1	0.999	0.999	0.999	0.999	0.999	0.999	1	1	1	1	0.999	0.999	0.999	0.999	0.999	0.999	1	1	1	1	0.999	0.999	0.999	0.999	0.999	0.999	0.999	1	0.999	1	0.999
0.055225	0.999341		0.0584733	0.939087		0.48078		0.058473	0.999	0.999	0.999	0.999	0.999	0.999	0.999	1	0.999	1	0.999	0.999	0.999	0.999	0.999	0.999	1	0.999	1	0.999	0.999	0.999	0.999	0.999	0.999	0.999	1	0.999	0.999	0.999	1	0.999	0.999	0.999	0.999	0.999	0.999	1	0.999	1	0.999
0.058473	0.99956		0.0617218	0.917757		0.477532		0.061722	1	1	1	1	1	1	1	0.999	1	0.999	1	1	1	1	1	1	0.999	1	0.999	1	1	1	1	1	1	0.999	1	1	0.999	1	1	0.999	1	1	1	1	0.999	0.999	1	0.999	1
0.061722	0.999506		0.0649703	0.901825		0.48078		0.06497	0.999	1	1	0.999	1	0.999	1	1	1	1	1	1	1	1	0.999	1	1	1	1	0.999	1	1	1	1	1	1	1	1	1	0.999	0.999	1	1	0.999	1	1	1	1	1	1	1
0.06497	0.99902		0.0682188	0.912457		0.48078		0.068219	0.999	0.999	0.999	0.999	0.999	0.999	0.999	0.999	0.999	0.999	0.999	0.999	0.999	0.999	0.999	0.999	0.999	0.999	0.999	0.999	0.999	0.999	0.999	0.999	0.999	0.999	0.999	0.999	0.999	0.999	1	0.999	0.999	0.999	0.999	0.999	0.999	0.999	0.999	0.999	0.999
0.068219	0.999397		0.0714674	0.882255		0.48078		0.071467	0.999	0.999	0.999	0.999	0.999	0.999	0.999	0.999	0.999	0.999	0.999	0.999	0.999	0.999	0.999	0.999	0.999	0.999	0.999	0.999	0.999	0.999	0.999	0.999	0.999	0.999	0.999	0.999	0.999	0.999	1	0.999	0.999	0.999	0.999	0.999	0.999	0.999	0.999	0.999	0.999
0.071467	0.999099		0.0747159	0.872742		0.48078		0.074716	0.999	0.999	0.999	0.999	0.999	0.999	0.999	0.999	0.999	0.999	0.999	0.999	0.999	0.999	0.999	0.999	0.999	0.999	0.999	0.999	0.999	0.999	0.999	0.999	0.999	0.999	0.999	0.999	0.999	0.999	0.999	0.999	0.999	0.999	0.999	0.999	0.999	0.999	0.999	0.999	0.999
0.074716	0.999225		0.0779644	0.89156		0.48078		0.077964	0.999	0.999	0.999	0.999	0.999	0.999	0.999	0.999	0.999	0.999	0.999	0.999	0.999	0.999	0.999	0.999	0.999	0.999	0.999	0.999	0.999	0.999	0.999	0.999	0.999	0.999	0.999	0.999	0.999	0.999	0.999	0.999	0.999	0.999	0.999	0.999	0.999	0.999	0.999	0.999	0.999
0.077964	0.999184		0.0812129	0.849739		0.48078		0.081213	0.999	0.999	0.999	0.999	0.999	0.999	0.999	0.999	0.999	0.999	0.999	0.999	0.999	0.999	0.999	0.999	0.999	0.999	0.999	0.999	0.999	0.999	0.999	0.999	0.999	0.999	0.999	0.999	0.999	0.999	0.999	0.999	0.999	0.999	0.999	0.999	0.999	0.999	0.999	0.999	0.999
0.081213	0.998856		0.0844614	0.90634		0.48078		0.084461	0.999	0.999	0.999	0.999	0.999	0.999	0.999	0.999	0.999	0.999	0.999	0.999	0.999	0.999	0.999	0.999	0.999	0.999	0.999	0.999	0.999	0.999	0.999	0.999	0.999	0.999	0.999	0.999	0.999	0.999	0.999	0.999	0.999	0.999	0.999	0.999	0.999	0.999	0.999	0.999	0.999
0.084461	0.999252		0.0877099	0.919198		0.48078		0.08771	0.999	0.999	0.999	0.999	0.999	0.999	0.999	0.999	0.999	0.999	0.999	0.999	0.999	0.999	0.999	0.999	0.999	0.999	0.999	0.999	0.999	0.999	0.999	0.999	0.999	0.999	0.999	0.999	0.999	0.999	0.999	0.999	0.999	0.999	0.999	0.999	0.999	0.999	0.999	0.999	0.999
0.08771	0.998848		0.0909585	0.925142		0.48078		0.090958	0.999	0.999	0.999	0.999	0.999	0.999	0.999	0.999	0.999	0.999	0.999	0.999	0.999	0.999	0.999	0.999	0.999	0.999	0.999	0.999	0.999	0.999	0.999	0.999	0.999	0.999	0.999	0.999	0.999	0.999	0.999	0.999	0.999	0.999	0.999	0.999	0.999	0.999	0.999	0.999	0.999
0.090958	0.999127		0.094207	0.899984		0.48078		0.094207	0.999	0.999	0.999	0.999	0.999	0.999	0.999	0.999	0.999	0.999	0.999	0.999	0.999	0.999	0.999	0.999	0.999	0.999	0.999	0.999	0.999	0.999	0.999	0.999	0.999	0.999	0.999	0.999	0.999	0.999	0.999	0.999	0.999	0.999	0.999	0.999	0.999	0.999	0.999	0.999	0.999
0.094207	0.998964		0.0974555	0.909104		0.48078		0.097455	0.999	0.999	0.999	0.999	0.999	0.999	0.999	0.999	0.999	0.999	0.999	0.999	0.999	0.999	0.999	0.999	0.999	0.999	0.999	0.999	0.999	0.999	0.999	0.999	0.999	0.999	0.999	0.999	0.999	0.999	0.999	0.999	0.999	0.999	0.999	0.999	0.999	0.999	0.999	0.999	0.999
0.097455	0.998815		0.100704	0.921893		0.48078		0.100704	0.999	0.999	0.999	0.999	0.999	0.999	0.999	0.999	0.999	0.999	0.999	0.999	0.999	0.999	0.999	0.999	0.999	0.999	0.999	0.999	0.999	0.999	0.999	0.999	0.999	0.999	0.999	0.999	0.999	0.999	0.999	0.999	0.999	0.999	0.999	0.999	0.999	0.999	0.999	0.999	0.999
0.100704	0.999053		0.103953	0.918825		0.477532		0.103953	0.999	0.999	0.999	0.999	0.999	0.999	0.999	0.999	0.999	0.999	0.999	0.999	0.999	0.999	0.999	0.999	0.999	0.999	0.999	0.999	0.999	0.999	0.999	0.999	0.999	0.999	0.999	0.999	0.999	0.999	0.999	0.999	0.999	0.999	0.999	0.999	0.999	0.999	0.999	0.999	0.999
0.103953	0.999047		0.107201	0.915168		0.48078		0.107201	0.999	0.999	0.999	0.999	0.999	0.999	0.999	0.999	0.999	0.999	0.999	0.999	0.999	0.999	0.999	0.999	0.999	0.999	0.999	0.999	0.999	0.999	0.999	0.999	0.999	0.999	0.999	0.999	0.999	0.999	0.999	0.999	0.999	0.999	0.999	0.999	0.999	0.999	0.999	0.999	0.999
0.107201	0.998937		0.11045	0.921715		0.48078		0.11045	0.999	0.999	0.999	0.999	0.999	0.999	0.999	0.999	0.999	0.999	0.999	0.999	0.999	0.999	0.999	0.999	0.999	0.999	0.999	0.999	0.999	0.999	0.999	0.999	0.999	0.999	0.999	0.999	0.999	0.999	0.999	0.999	0.999	0.999	0.999	0.999	0.999	0.999	0.999	0.999	0.999
0.11045	0.998941		0.113698	0.899023		0.48078		0.113698	0.999	0.999	0.999	0.999	0.999	0.999	0.999	0.999	0.999	0.999	0.999	0.999	0.999	0.999	0.999	0.999	0.999	0.999	0.999	0.999	0.999	0.999	0.999	0.999	0.999	0.999	0.999	0.999	0.999	0.999	0.999	0.999	0.999	0.999	0.998	0.999	0.999	0.999	0.999	0.999	0.999
0.113698	0.998477		0.116947	0.912297		0.48078		0.116947	0.998	0.998	0.998	0.998	0.998	0.999	0.998	0.999	0.999	0.999	0.998	0.998	0.998	0.998	0.999	0.998	0.999	0.999	0.999	0.998	0.998	0.998	0.998	0.998	0.999	0.998	0.999	0.999	0.999	0.999	0.998	0.998	0.998	0.999	0.998	0.999	0.998	0.999	0.999	0.999	0.998
0.116947	0.998657		0.120195	0.89817		0.48078		0.120195	0.998	0.998	0.999	0.999	0.999	0.999	0.998	0.999	0.999	0.999	0.999	0.998	0.999	0.999	0.999	0.999	0.998	0.999	0.999	0.999	0.998	0.998	0.999	0.999	0.998	0.998	0.998	0.999	0.999	0.999	0.999	0.999	0.999	0.999	0.999	0.999	0.999	0.998	0.999	0.999	0.999
0.120195	0.998215		0.123444	0.910471		0.48078		0.123444	0.998	0.998	0.998	0.998	0.998	0.998	0.998	0.998	0.998	0.998	0.998	0.998	0.998	0.998	0.998	0.999	0.998	0.998	0.998	0.998	0.998	0.998	0.998	0.999	0.998	0.998	0.998	0.998	0.998	0.998	0.999	0.999	0.999	0.998	0.998	0.998	0.999	0.998	0.998	0.998	0.998
0.123444	0.998308		0.126692	0.894623		0.48078		0.126692	0.998	0.998	0.998	0.998	0.998	0.998	0.998	0.998	0.998	0.998	0.998	0.998	0.998	0.998	0.998	0.998	0.998	0.998	0.998	0.998	0.998	0.998	0.998	0.998	0.998	0.998	0.998	0.998	0.998	0.998	0.998	0.998	0.998	0.998	0.998	0.998	0.998	0.998	0.998	0.998	0.998
0.126692	0.997768		0.129941	0.892103		0.484029		0.129941	0.998	0.998	0.998	0.998	0.998	0.998	0.998	0.998	0.998	0.998	0.998	0.998	0.998	0.998	0.998	0.998	0.998	0.998	0.998	0.998	0.998	0.998	0.998	0.998	0.998	0.998	0.998	0.998	0.998	0.998	0.998	0.998	0.998	0.998	0.998	0.998	0.998	0.998	0.998	0.998	0.998
0.129941	0.997873		0.133189	0.856273		0.48078		0.133189	0.998	0.997	0.997	0.998	0.998	0.997	0.998	0.998	0.997	0.998	0.997	0.997	0.998	0.998	0.998	0.998	0.998	0.997	0.998	0.998	0.998	0.998	0.998	0.998	0.998	0.998	0.998	0.998	0.998	0.998	0.998	0.997	0.997	0.998	0.998	0.998	0.998	0.998	0.998	0.998	0.998
0.133189	0.997107		0.136438	0.862008		0.48078		0.136438	0.997	0.997	0.997	0.997	0.998	0.997	0.997	0.997	0.997	0.997	0.997	0.997	0.997	0.997	0.998	0.997	0.997	0.997	0.998	0.997	0.997	0.997	0.997	0.997	0.997	0.997	0.997	0.997	0.997	0.997	0.997	0.997	0.997	0.997	0.997	0.997	0.997	0.997	0.997	0.997	0.997
0.136438	0.997352		0.139686	0.886189		0.48078		0.139686	0.997	0.997	0.997	0.997	0.997	0.997	0.997	0.997	0.997	0.997	0.997	0.997	0.997	0.997	0.997	0.997	0.997	0.997	0.997	0.997	0.997	0.997	0.997	0.997	0.997	0.997	0.997	0.997	0.997	0.997	0.997	0.997	0.997	0.997	0.997	0.997	0.997	0.997	0.997	0.997	0.997
0.139686	0.997286		0.142935	0.885526		0.48078		0.142935	0.997	0.997	0.997	0.997	0.997	0.997	0.997	0.997	0.997	0.997	0.997	0.997	0.997	0.997	0.997	0.997	0.998	0.997	0.997	0.997	0.997	0.997	0.997	0.997	0.997	0.997	0.997	0.997	0.998	0.998	0.997	0.997	0.997	0.997	0.997	0.997	0.997	0.997	0.997	0.997	0.997
0.142935	0.997189		0.146183	0.894018		0.48078		0.146183	0.997	0.997	0.997	0.997	0.997	0.997	0.997	0.997	0.997	0.997	0.997	0.997	0.997	0.997	0.997	0.997	0.997	0.997	0.997	0.997	0.997	0.997	0.997	0.997	0.997	0.997	0.997	0.997	0.997	0.997	0.997	0.997	0.997	0.997	0.997	0.997	0.997	0.997	0.997	0.997	0.997
0.146183	0.997121		0.149432	0.876697		0.48078		0.149432	0.997	0.997	0.997	0.997	0.997	0.997	0.997	0.997	0.997	0.997	0.997	0.997	0.997	0.997	0.997	0.997	0.997	0.997	0.997	0.997	0.997	0.997	0.997	0.997	0.997	0.997	0.997	0.997	0.997	0.997	0.997	0.997	0.997	0.997	0.997	0.997	0.997	0.997	0.997	0.997	0.997
0.149432	0.996342		0.15268	0.881079		0.48078		0.15268	0.996	0.996	0.996	0.996	0.996	0.996	0.996	0.996	0.996	0.997	0.996	0.996	0.996	0.996	0.996	0.996	0.997	0.996	0.997	0.996	0.996	0.996	0.996	0.996	0.996	0.996	0.997	0.996	0.997	0.996	0.996	0.996	0.996	0.996	0.996	0.996	0.996	0.996	0.996	0.997	0.996
0.15268	0.995971		0.155929	0.877066		0.48078		0.155929	0.996	0.996	0.996	0.996	0.996	0.996	0.996	0.996	0.996	0.996	0.996	0.996	0.996	0.996	0.996	0.996	0.996	0.996	0.996	0.996	0.996	0.996	0.996	0.996	0.996	0.996	0.996	0.997	0.996	0.996	0.996	0.996	0.996	0.996	0.996	0.996	0.996	0.996	0.996	0.996	0.996
0.155929	0.996471		0.159177	0.882465		0.48078		0.159177	0.996	0.996	0.996	0.996	0.996	0.997	0.996	0.997	0.996	0.997	0.996	0.996	0.996	0.996	0.997	0.997	0.997	0.996	0.997	0.996	0.996	0.996	0.996	0.996	0.996	0.996	0.997	0.997	0.996	0.997	0.996	0.996	0.995	0.996	0.996	0.997	0.996	0.997	0.996	0.997	0.996
0.159177	0.996038		0.162426	0.854912		0.48078		0.162426	0.996	0.995	0.995	0.996	0.996	0.996	0.996	0.997	0.996	0.997	0.996	0.996	0.996	0.996	0.996	0.996	0.996	0.996	0.996	0.996	0.996	0.996	0.996	0.995	0.996	0.996	0.997	0.996	0.997	0.996	0.996	0.995	0.995	0.995	0.995	0.997	0.996	0.997	0.996	0.997	0.996
0.162426	0.995704		0.165674	0.860907		0.477532		0.165674	0.996	0.996	0.996	0.996	0.995	0.996	0.995	0.996	0.995	0.996	0.996	0.996	0.996	0.995	0.996	0.996	0.996	0.996	0.996	0.996	0.996	0.996	0.996	0.996	0.996	0.996	0.996	0.996	0.996	0.996	0.996	0.996	0.996	0.996	0.995	0.996	0.995	0.996	0.995	0.996	0.996
0.165674	0.996095		0.168923	0.859831		0.48078		0.168923	0.996	0.996	0.996	0.996	0.996	0.996	0.996	0.996	0.996	0.996	0.996	0.996	0.996	0.996	0.996	0.996	0.996	0.996	0.996	0.996	0.996	0.996	0.996	0.996	0.996	0.996	0.996	0.996	0.996	0.996	0.996	0.996	0.996	0.996	0.996	0.996	0.996	0.996	0.996	0.996	0.996
0.168923	0.995767		0.172171	0.886428		0.477532		0.172171	0.996	0.996	0.995	0.996	0.995	0.996	0.996	0.996	0.995	0.996	0.995	0.996	0.996	0.995	0.996	0.996	0.996	0.996	0.996	0.996	0.995	0.996	0.996	0.995	0.996	0.996	0.996	0.996	0.996	0.996	0.996	0.996	0.996	0.996	0.995	0.996	0.996	0.996	0.996	0.996	0.996
0.172171	0.996432		0.17542	0.881268		0.477532		0.17542	0.996	0.996	0.996	0.996	0.996	0.997	0.996	0.997	0.996	0.997	0.996	0.996	0.996	0.996	0.997	0.996	0.997	0.997	0.997	0.997	0.996	0.996	0.996	0.996	0.997	0.996	0.997	0.997	0.997	0.997	0.996	0.996	0.996	0.996	0.996	0.996	0.996	0.997	0.997	0.997	0.996
0.17542	0.995906		0.178668	0.874353		0.477532		0.178668	0.996	0.996	0.996	0.996	0.996	0.996	0.996	0.996	0.996	0.996	0.996	0.996	0.996	0.996	0.996	0.996	0.996	0.996	0.996	0.997	0.996	0.996	0.996	0.996	0.996	0.996	0.996	0.996	0.996	0.996	0.996	0.996	0.996	0.996	0.996	0.996	0.996	0.996	0.996	0.996	0.996
0.178668	0.996217		0.181917	0.894532		0.477532		0.181917	0.996	0.996	0.996	0.996	0.996	0.996	0.996	0.996	0.996	0.996	0.996	0.996	0.996	0.996	0.996	0.996	0.996	0.996	0.996	0.996	0.996	0.996	0.996	0.996	0.996	0.996	0.996	0.996	0.996	0.996	0.996	0.996	0.996	0.996	0.996	0.996	0.996	0.996	0.996	0.996	0.996
0.181917	0.996011		0.185165	0.898501		0.477532		0.185165	0.996	0.996	0.996	0.996	0.996	0.996	0.996	0.995	0.996	0.996	0.996	0.996	0.996	0.996	0.996	0.996	0.996	0.996	0.996	0.996	0.996	0.996	0.996	0.996	0.996	0.996	0.996	0.996	0.996	0.996	0.996	0.996	0.996	0.996	0.996	0.996	0.996	0.996	0.996	0.996	0.996
0.185165	0.995989		0.188414	0.891586		0.477532		0.188414	0.996	0.996	0.996	0.996	0.996	0.996	0.996	0.995	0.996	0.995	0.996	0.996	0.996	0.996	0.996	0.996	0.995	0.996	0.995	0.996	0.996	0.996	0.996	0.996	0.996	0.996	0.996	0.996	0.996	0.996	0.996	0.996	0.996	0.996	0.996	0.996	0.996	0.995	0.996	0.995	0.996
0.188414	0.996432		0.191662	0.901734		0.477532		0.191662	0.996	0.996	0.996	0.996	0.996	0.997	0.996	0.997	0.996	0.997	0.996	0.996	0.996	0.996	0.997	0.996	0.997	0.997	0.995	0.996	0.996	0.996	0.996	0.996	0.997	0.996	0.997	0.997	0.997	0.997	0.996	0.996	0.996	0.996	0.996	0.997	0.996	0.997	0.996	0.997	0.996
0.191662	0.996722		0.194911	0.89522		0.477532		0.194911	0.997	0.996	0.996	0.996	0.996	0.997	0.996	0.997	0.996	0.997	0.996	0.997	0.997	0.996	0.997	0.997	0.997	0.997	0.997	0.997	0.996	0.997	0.996	0.996	0.997	0.996	0.997	0.997	0.997	0.997	0.996	0.996	0.996	0.996	0.996	0.997	0.997	0.997	0.997	0.997	0.997
0.194911	0.996344		0.19816	0.894513		0.48078		0.198159	0.997	0.996	0.996	0.996	0.996	0.997	0.996	0.997	0.996	0.997	0.996	0.996	0.996	0.996	0.997	0.996	0.997	0.997	0.997	0.997	0.996	0.996	0.996	0.996	0.997	0.996	0.997	0.997	0.997	0.997	0.996	0.995	0.996	0.996	0.996	0.997	0.996	0.997	0.996	0.997	0.996
0.198159	0.995891		0.201408	0.905078		0.48078		0.201408	0.996	0.995	0.995	0.996	0.996	0.996	0.996	0.997	0.996	0.996	0.996	0.996	0.996	0.996	0.996	0.996	0.996	0.996	0.996	0.996	0.996	0.996	0.996	0.996	0.996	0.996	0.996	0.996	0.996	0.996	0.996	0.995	0.995	0.996	0.996	0.996	0.996	0.996	0.996	0.996	0.996
0.201408	0.996192		0.204657	0.907519		0.48078		0.204657	0.996	0.996	0.995	0.996	0.996	0.996	0.996	0.997	0.996	0.997	0.996	0.996	0.996	0.996	0.996	0.996	0.997	0.996	0.997	0.996	0.996	0.996	0.996	0.996	0.996	0.996	0.997	0.996	0.997	0.996	0.996	0.996	0.996	0.996	0.996	0.996	0.996	0.997	0.996	0.997	0.996
0.204657	0.996776		0.207905	0.899821		0.48078		0.207905	0.996	0.996	0.996	0.996	0.997	0.997	0.997	0.997	0.997	0.997	0.996	0.997	0.997	0.997	0.997	0.997	0.997	0.997	0.997	0.997	0.997	0.996	0.996	0.997	0.997	0.997	0.997	0.996	0.997	0.997	0.996	0.996	0.996	0.996	0.996	0.997	0.997	0.997	0.996	0.997	0.996
0.207905	0.996493		0.211154	0.904986		0.48078		0.211154	0.996	0.996	0.996	0.996	0.996	0.997	0.996	0.997	0.996	0.997	0.996	0.997	0.997	0.996	0.997	0.997	0.997	0.997	0.997	0.997	0.996	0.997	0.997	0.996	0.997	0.997	0.997	0.997	0.997	0.997	0.996	0.996	0.996	0.996	0.996	0.997	0.996	0.997	0.996	0.997	0.997
0.211154	0.996453		0.214402	0.906264		0.48078		0.214402	0.996	0.996	0.996	0.996	0.996	0.997	0.996	0.997	0.996	0.997	0.996	0.996	0.996	0.996	0.997	0.996	0.997	0.997	0.997	0.997	0.996	0.996	0.996	0.996	0.997	0.996	0.997	0.997	0.997	0.997	0.996	0.996	0.996	0.996	0.996	0.996	0.996	0.997	0.996	0.997	0.996
0.214402	0.995802		0.217651	0.904211		0.48078		0.217651	0.996	0.996	0.995	0.995	0.996	0.996	0.996	0.997	0.996	0.997	0.996	0.996	0.996	0.996	0.996	0.996	0.996	0.996	0.997	0.996	0.995	0.996	0.996	0.996	0.996	0.996	0.996	0.996	0.996	0.996	0.996	0.995	0.995	0.995	0.995	0.996	0.996	0.997	0.996	0.997	0.995
0.217651	0.995799		0.220899	0.909065		0.48078		0.220899	0.996	0.996	0.996	0.996	0.996	0.996	0.996	0.996	0.996	0.996	0.996	0.996	0.996	0.996	0.996	0.996	0.996	0.996	0.996	0.996	0.995	0.996	0.996	0.996	0.996	0.996	0.996	0.996	0.996	0.996	0.996	0.996	0.996	0.996	0.996	0.996	0.996	0.996	0.996	0.996	0.996
0.220899	0.996131		0.224148	0.911102		0.48078		0.224148	0.996	0.996	0.996	0.996	0.996	0.996	0.996	0.996	0.996	0.996	0.996	0.996	0.996	0.996	0.996	0.996	0.996	0.996	0.996	0.996	0.996	0.996	0.996	0.996	0.996	0.996	0.996	0.996	0.996	0.996	0.996	0.996	0.996	0.996	0.996	0.996	0.996	0.996	0.996	0.996	0.996
0.224148	0.995846		0.227396	0.901136		0.48078		0.227396	0.996	0.996	0.996	0.996	0.996	0.996	0.996	0.996	0.996	0.996	0.996	0.996	0.996	0.996	0.996	0.996	0.996	0.996	0.996	0.996	0.996	0.996	0.996	0.996	0.996	0.996	0.996	0.996	0.996	0.996	0.996	0.996	0.996	0.996	0.996	0.996	0.996	0.996	0.996	0.996	0.996
0.227396	0.995293		0.230645	0.893753		0.477532		0.230645	0.995	0.995	0.995	0.995	0.995	0.995	0.995	0.995	0.995	0.995	0.995	0.995	0.995	0.995	0.995	0.995	0.995	0.995	0.995	0.996	0.995	0.995	0.995	0.995	0.995	0.995	0.995	0.995	0.995	0.995	0.995	0.995	0.995	0.995	0.995	0.995	0.995	0.995	0.995	0.996	0.995
0.230645	0.995258		0.233893	0.881932		0.48078		0.233893	0.995	0.995	0.995	0.995	0.995	0.995	0.995	0.995	0.995	0.996	0.995	0.995	0.995	0.995	0.995	0.995	0.995	0.995	0.996	0.996	0.995	0.995	0.995	0.995	0.995	0.995	0.996	0.996	0.996	0.995	0.995	0.995	0.995	0.995	0.995	0.995	0.995	0.996	0.995	0.996	0.995
0.233893	0.993177		0.237142	0.889621		0.477532		0.237142	0.992	0.993	0.993	0.993	0.993	0.993	0.993	0.994	0.993	0.994	0.993	0.993	0.993	0.993	0.993	0.993	0.994	0.993	0.994	0.993	0.993	0.993	0.993	0.993	0.993	0.993	0.994	0.994	0.994	0.993	0.993	0.993	0.993	0.992	0.993	0.993	0.993	0.994	0.993	0.994	0.993
0.237142	0.993244		0.24039	0.902348		0.48078		0.24039	0.993	0.993	0.993	0.992	0.993	0.994	0.993	0.994	0.993	0.994	0.993	0.993	0.993	0.993	0.993	0.993	0.994	0.993	0.993	0.993	0.993	0.993	0.993	0.993	0.993	0.993	0.993	0.993	0.993	0.993	0.993	0.993	0.993	0.993	0.993	0.994	0.993	0.994	0.993	0.994	0.993
0.24039	0.992892		0.243639	0.891718		0.48078		0.243639	0.993	0.993	0.993	0.993	0.993	0.993	0.993	0.994	0.993	0.993	0.993	0.993	0.993	0.993	0.993	0.992	0.993	0.993	0.993	0.993	0.993	0.993	0.993	0.993	0.993	0.993	0.993	0.993	0.993	0.993	0.993	0.993	0.992	0.993	0.993	0.993	0.993	0.994	0.993	0.993	0.993
0.243639	0.992133		0.246887	0.874151		0.477532		0.246887	0.992	0.991	0.992	0.992	0.99	0.992	0.992	0.993	0.992	0.993	0.992	0.992	0.992	0.992	0.993	0.992	0.993	0.993	0.993	0.992	0.992	0.992	0.993	0.993	0.992	0.992	0.992	0.993	0.992	0.993	0.992	0.992	0.991	0.992	0.992	0.993	0.992	0.993	0.992	0.993	0.992
0.246887	0.99103		0.250136	0.879655		0.477532		0.250136	0.99	0.99	0.99	0.99	0.99	0.992	0.991	0.992	0.991	0.992	0.99	0.992	0.991	0.99	0.992	0.991	0.992	0.991	0.992	0.991	0.99	0.991	0.991	0.99	0.991	0.991	0.992	0.992	0.992	0.992	0.991	0.99	0.99	0.991	0.99	0.992	0.991	0.992	0.991	0.992	0.991
0.250136	0.99077		0.253384	0.882255		0.477532		0.253384	0.989	0.989	0.99	0.99	0.99	0.99	0.99	0.992	0.991	0.992	0.99	0.991	0.991	0.99	0.991	0.991	0.991	0.991	0.991	0.991	0.99	0.991	0.991	0.99	0.991	0.991	0.991	0.991	0.991	0.991	0.991	0.99	0.99	0.991	0.99	0.991	0.99	0.992	0.991	0.991	0.99
0.253384	0.989656		0.256633	0.895019		0.477532		0.256633	0.989	0.989	0.99	0.989	0.989	0.99	0.989	0.991	0.99	0.99	0.989	0.99	0.99	0.989	0.99	0.989	0.99	0.99	0.99	0.989	0.989	0.991	0.989	0.99	0.99	0.989	0.991	0.99	0.99	0.99	0.99	0.989	0.988	0.989	0.989	0.99	0.989	0.991	0.99	0.99	0.989
0.256633	0.98922		0.259881	0.88175		0.477532		0.259881	0.989	0.989	0.989	0.989	0.989	0.99	0.989	0.99	0.989	0.99	0.989	0.989	0.99	0.989	0.99	0.989	0.99	0.99	0.989	0.989	0.989	0.99	0.989	0.989	0.99	0.989	0.989	0.99	0.989	0.989	0.989	0.989	0.987	0.989	0.989	0.99	0.989	0.99	0.989	0.99	0.989
0.259881	0.987986		0.26313	0.893311		0.48078		0.26313	0.988	0.987	0.987	0.988	0.989	0.988	0.988	0.989	0.988	0.988	0.988	0.988	0.988	0.988	0.989	0.988	0.988	0.988	0.988	0.988	0.988	0.988	0.988	0.988	0.989	0.988	0.988	0.988	0.988	0.988	0.988	0.987	0.987	0.988	0.987	0.988	0.988	0.989	0.988	0.988	0.988
0.26313	0.987769		0.266378	0.893795		0.48078		0.266378	0.988	0.989	0.989	0.988	0.988	0.988	0.988	0.987	0.988	0.987	0.988	0.988	0.988	0.988	0.988	0.988	0.987	0.988	0.987	0.988	0.988	0.988	0.988	0.985	0.988	0.988	0.987	0.986	0.987	0.988	0.988	0.985	0.989	0.988	0.988	0.988	0.988	0.987	0.988	0.987	0.988
0.266378	0.985259		0.269627	0.883614		0.48078		0.269627	0.985	0.985	0.985	0.984	0.985	0.986	0.985	0.986	0.985	0.986	0.984	0.985	0.985	0.984	0.986	0.985	0.986	0.986	0.987	0.986	0.985	0.985	0.985	0.985	0.986	0.985	0.986	0.986	0.987	0.986	0.988	0.985	0.989	0.984	0.985	0.986	0.985	0.986	0.986	0.986	0.985
0.269627	0.985174		0.272875	0.889303		0.48078		0.272875	0.985	0.985	0.985	0.985	0.985	0.986	0.985	0.985	0.985	0.985	0.985	0.986	0.985	0.981	0.986	0.985	0.985	0.986	0.985	0.986	0.985	0.985	0.985	0.985	0.986	0.985	0.985	0.986	0.985	0.986	0.985	0.985	0.985	0.985	0.985	0.986	0.985	0.985	0.985	0.985	0.985
0.272875	0.981919		0.276124	0.899232		0.48078		0.276124	0.985	0.985	0.981	0.981	0.985	0.983	0.982	0.984	0.982	0.983	0.985	0.982	0.982	0.981	0.983	0.982	0.983	0.983	0.983	0.986	0.981	0.982	0.982	0.982	0.983	0.981	0.983	0.983	0.983	0.982	0.981	0.981	0.981	0.981	0.981	0.983	0.982	0.983	0.982	0.983	0.981
0.276124	0.982571		0.279372	0.898601		0.48078		0.279372	0.982	0.981	0.982	0.982	0.982	0.983	0.982	0.983	0.983	0.983	0.982	0.982	0.982	0.982	0.983	0.982	0.983	0.983	0.983	0.983	0.981	0.982	0.982	0.982	0.983	0.982	0.983	0.983	0.982	0.983	0.982	0.981	0.981	0.982	0.982	0.983	0.982	0.983	0.983	0.983	0.982
0.279372	0.981466		0.282621	0.896654		0.48078		0.282621	0.982	0.981	0.981	0.982	0.981	0.982	0.982	0.982	0.983	0.982	0.981	0.982	0.982	0.981	0.983	0.982	0.982	0.982	0.982	0.982	0.981	0.983	0.982	0.981	0.983	0.982	0.982	0.982	0.982	0.982	0.983	0.981	0.976	0.982	0.981	0.982	0.981	0.982	0.982	0.982	0.981
0.282621	0.979493		0.285869	0.893953		0.48078		0.285869	0.978	0.977	0.977	0.978	0.978	0.98	0.978	0.982	0.98	0.982	0.978	0.979	0.978	0.978	0.98	0.979	0.981	0.981	0.982	0.98	0.978	0.978	0.978	0.978	0.98	0.979	0.981	0.981	0.981	0.981	0.979	0.977	0.976	0.978	0.978	0.98	0.979	0.982	0.98	0.981	0.978
0.285869	0.979854		0.289118	0.888497		0.48078		0.289118	0.98	0.977	0.978	0.979	0.978	0.982	0.978	0.978	0.979	0.982	0.978	0.979	0.98	0.979	0.981	0.98	0.981	0.981	0.982	0.98	0.978	0.979	0.979	0.978	0.981	0.98	0.981	0.981	0.982	0.981	0.98	0.978	0.978	0.979	0.977	0.981	0.979	0.977	0.98	0.982	0.978
0.289118	0.977497		0.292366	0.885152		0.48078		0.292366	0.978	0.977	0.976	0.978	0.977	0.978	0.977	0.977	0.978	0.978	0.977	0.978	0.978	0.977	0.978	0.978	0.978	0.978	0.979	0.978	0.973	0.978	0.978	0.977	0.978	0.977	0.974	0.978	0.978	0.974	0.978	0.977	0.976	0.978	0.977	0.978	0.977	0.977	0.978	0.978	0.978
0.292366	0.973563		0.295615	0.880368		0.477532		0.295615	0.974	0.972	0.972	0.973	0.974	0.974	0.973	0.975	0.974	0.975	0.973	0.974	0.973	0.973	0.974	0.973	0.974	0.974	0.975	0.974	0.973	0.973	0.973	0.974	0.975	0.973	0.974	0.974	0.975	0.974	0.973	0.972	0.971	0.973	0.973	0.975	0.973	0.975	0.974	0.975	0.973
0.295615	0.973641		0.298864	0.881673		0.477532		0.298863	0.974	0.974	0.974	0.974	0.973	0.974	0.974	0.973	0.974	0.973	0.974	0.974	0.974	0.974	0.974	0.974	0.973	0.975	0.972	0.974	0.974	0.975	0.974	0.974	0.974	0.974	0.973	0.974	0.973	0.974	0.97	0.974	0.974	0.97	0.971	0.972	0.973	0.974	0.974	0.973	0.974
0.298863	0.970721		0.302112	0.879039		0.48078		0.302112	0.971	0.97	0.97	0.97	0.971	0.971	0.971	0.971	0.972	0.971	0.97	0.974	0.971	0.974	0.972	0.974	0.971	0.972	0.972	0.974	0.971	0.971	0.971	0.971	0.972	0.971	0.971	0.971	0.972	0.966	0.97	0.97	0.97	0.97	0.971	0.972	0.971	0.971	0.972	0.97	0.971
0.302112	0.966349		0.305361	0.871071		0.477532		0.305361	0.966	0.964	0.964	0.965	0.965	0.967	0.966	0.968	0.967	0.968	0.966	0.967	0.966	0.966	0.968	0.966	0.967	0.967	0.967	0.967	0.966	0.967	0.966	0.971	0.968	0.965	0.971	0.967	0.967	0.966	0.966	0.964	0.964	0.965	0.966	0.968	0.966	0.963	0.968	0.968	0.967
0.305361	0.963508		0.308609	0.868035		0.477532		0.308609	0.953	0.964	0.964	0.953	0.964	0.965	0.963	0.963	0.963	0.963	0.964	0.965	0.965	0.964	0.966	0.963	0.964	0.965	0.964	0.964	0.964	0.966	0.965	0.965	0.967	0.963	0.964	0.964	0.963	0.964	0.965	0.963	0.964	0.964	0.964	0.966	0.963	0.963	0.964	0.963	0.964
0.308609	0.954135		0.311858	0.853656		0.477532		0.311858	0.953	0.964	0.953	0.953	0.952	0.955	0.952	0.954	0.954	0.954	0.954	0.955	0.955	0.954	0.956	0.955	0.941	0.956	0.955	0.956	0.953	0.955	0.954	0.953	0.955	0.955	0.955	0.956	0.956	0.956	0.954	0.953	0.953	0.953	0.952	0.955	0.942	0.954	0.954	0.954	0.956
0.311858	0.94237		0.315106	0.861142		0.477532		0.315106	0.943	0.941	0.941	0.942	0.94	0.943	0.942	0.94	0.944	0.94	0.941	0.942	0.955	0.941	0.945	0.942	0.941	0.956	0.941	0.943	0.941	0.944	0.943	0.94	0.945	0.942	0.942	0.947	0.942	0.943	0.942	0.942	0.942	0.942	0.941	0.944	0.942	0.939	0.954	0.954	0.942
0.315106	0.946224		0.318355	0.87407		0.474283		0.318355	0.948	0.947	0.947	0.948	0.944	0.947	0.941	0.944	0.946	0.944	0.945	0.948	0.947	0.945	0.948	0.947	0.944	0.947	0.945	0.947	0.941	0.944	0.943	0.946	0.948	0.942	0.945	0.947	0.946	0.946	0.947	0.947	0.947	0.947	0.946	0.948	0.946	0.945	0.946	0.944	0.947
0.318355	0.945829		0.321603	0.871499		0.477532		0.321603	0.943	0.943	0.942	0.943	0.943	0.947	0.944	0.951	0.946	0.95	0.944	0.946	0.946	0.943	0.947	0.946	0.946	0.948	0.947	0.948	0.945	0.945	0.945	0.944	0.947	0.946	0.945	0.948	0.948	0.948	0.943	0.942	0.942	0.943	0.944	0.948	0.945	0.954	0.947	0.95	0.943
0.321603	0.945879		0.324852	0.85455		0.477532		0.324852	0.943	0.94	0.942	0.942	0.94	0.949	0.942	0.955	0.945	0.95	0.942	0.944	0.943	0.941	0.949	0.945	0.951	0.947	0.953	0.947	0.942	0.944	0.944	0.941	0.948	0.946	0.95	0.95	0.951	0.948	0.943	0.939	0.939	0.942	0.942	0.949	0.944	0.954	0.945	0.953	0.944
0.324852	0.932603		0.3281	0.850561				0.3281	0.931	0.931	0.931	0.931	0.93	0.935	0.93	0.938	0.93	0.938	0.931	0.934	0.933	0.925	0.938	0.934	0.932	0.935	0.94	0.931	0.932	0.926	0.933	0.931	0.937	0.935	0.937	0.937	0.934	0.936	0.932	0.926	0.931	0.931	0.931	0.937	0.929	0.938	0.931	0.938	0.944
0.3281	0.92932		0.331349	0.844387				0.331349	0.923	0.925	0.922	0.926	0.926	0.924	0.928	0.924	0.931	0.933	0.926	0.928	0.926	0.926	0.938	0.929	0.932	0.932	0.934	0.931	0.927	0.926	0.933	0.927	0.937	0.93	0.931	0.933	0.934	0.931	0.927	0.926	0.925	0.926	0.926	0.93	0.929	0.933	0.931	0.933	0.927
0.331349	0.922969		0.334597	0.849381				0.334597	0.923	0.922	0.922	0.923	0.922	0.924	0.921	0.924	0.923	0.923	0.922	0.924	0.923	0.922	0.927	0.922	0.923	0.924	0.924	0.924	0.922	0.924	0.923	0.922	0.927	0.923	0.925	0.924	0.924	0.924	0.924	0.922	0.921	0.924	0.922	0.925	0.922	0.924	0.923	0.923	0.923
0.334597	0.923327		0.337846	0.854249				0.337846	0.926	0.923	0.914	0.924	0.914	0.925	0.922	0.921	0.925	0.92	0.923	0.925	0.924	0.924	0.927	0.922	0.921	0.924	0.919	0.924	0.923	0.925	0.924	0.923	0.925	0.923	0.922	0.923	0.92	0.923	0.926	0.922	0.923	0.925	0.922	0.926	0.921	0.92	0.926	0.92	0.923
0.337846	0.91552		0.341094	0.844389				0.341094	0.916	0.914	0.914	0.924	0.914	0.915	0.914	0.917	0.925	0.92	0.916	0.916	0.915	0.905	0.917	0.915	0.918	0.907	0.919	0.918	0.916	0.915	0.905	0.916	0.917	0.915	0.906	0.918	0.92	0.906	0.916	0.913	0.914	0.916	0.914	0.917	0.914	0.919	0.917	0.917	0.916
0.341094	0.905018		0.344343	0.844114				0.344343	0.904	0.9	0.899	0.902	0.903	0.907	0.901	0.913	0.903	0.913	0.905	0.907	0.905	0.905	0.909	0.905	0.908	0.907	0.911	0.907	0.905	0.905	0.905	0.905	0.908	0.905	0.906	0.908	0.908	0.906	0.904	0.899	0.898	0.903	0.903	0.909	0.901	0.911	0.905	0.912	0.906
0.344343	0.897611		0.347591	0.842739				0.347591	0.898	0.9	0.895	0.898	0.898	0.9	0.898	0.899	0.899	0.9	0.897	0.9	0.898	0.897	0.9	0.895	0.901	0.898	0.9	0.897	0.898	0.9	0.899	0.897	0.902	0.895	0.9	0.899	0.901	0.898	0.899	0.895	0.895	0.897	0.898	0.899	0.897	0.9	0.902	0.9	0.898
0.347591	0.88608		0.35084	0.845583				0.35084	0.887	0.882	0.882	0.887	0.883	0.89	0.884	0.886	0.891	0.883	0.885	0.892	0.89	0.884	0.892	0.885	0.885	0.89	0.885	0.89	0.885	0.89	0.889	0.886	0.893	0.883	0.873	0.888	0.883	0.888	0.888	0.883	0.882	0.887	0.886	0.889	0.883	0.886	0.893	0.884	0.887
0.35084	0.877603		0.354088	0.832281				0.354088	0.887	0.876	0.875	0.887	0.877	0.881	0.884	0.886	0.884	0.873	0.874	0.88	0.88	0.875	0.883	0.878	0.872	0.884	0.873	0.883	0.877	0.881	0.879	0.878	0.867	0.877	0.873	0.865	0.874	0.88	0.883	0.876	0.876	0.881	0.877	0.882	0.876	0.873	0.883	0.873	0.878
0.354088	0.859508		0.357337	0.840158				0.357337	0.86	0.855	0.855	0.859	0.857	0.863	0.857	0.861	0.863	0.86	0.857	0.866	0.864	0.875	0.867	0.86	0.872	0.866	0.863	0.883	0.857	0.881	0.863	0.859	0.867	0.862	0.86	0.865	0.861	0.862	0.861	0.856	0.855	0.86	0.857	0.866	0.858	0.86	0.865	0.86	0.862
0.357337	0.854643		0.360585	0.822771				0.360585	0.856	0.853	0.852	0.854	0.852	0.86	0.851	0.855	0.855	0.86	0.85	0.856	0.854	0.849	0.86	0.856	0.856	0.861	0.856	0.859	0.851	0.857	0.854	0.85	0.861	0.857	0.857	0.862	0.857	0.86	0.854	0.852	0.853	0.854	0.857	0.861	0.858	0.86	0.857	0.857	0.851
0.360585	0.839196		0.363834	0.826271				0.363834	0.841	0.837	0.835	0.841	0.835	0.841	0.835	0.836	0.839	0.838	0.837	0.844	0.842	0.836	0.849	0.839	0.843	0.842	0.845	0.841	0.836	0.845	0.843	0.839	0.848	0.839	0.845	0.843	0.845	0.842	0.841	0.838	0.836	0.842	0.834	0.842	0.838	0.837	0.839	0.84	0.841
0.363834	0.836304		0.367082	0.821564				0.367082	0.839	0.841	0.842	0.84	0.837	0.84	0.837	0.829	0.836	0.833	0.836	0.836	0.837	0.836	0.838	0.837	0.835	0.837	0.834	0.836	0.837	0.837	0.837	0.836	0.839	0.837	0.839	0.843	0.833	0.837	0.837	0.841	0.841	0.821	0.839	0.841	0.837	0.829	0.838	0.831	0.838
0.367082	0.825944		0.370331	0.816464				0.370331	0.823	0.816	0.817	0.822	0.822	0.829	0.826	0.829	0.825	0.826	0.836	0.827	0.827	0.836	0.838	0.823	0.823	0.837	0.824	0.828	0.826	0.825	0.824	0.826	0.832	0.825	0.837	0.83	0.823	0.827	0.822	0.817	0.818	0.821	0.825	0.841	0.823	0.83	0.829	0.826	0.829
0.370331	0.816662		0.373579	0.809164				0.373579	0.811	0.808	0.807	0.809	0.81	0.825	0.814	0.831	0.815	0.828	0.81	0.817	0.816	0.809	0.827	0.815	0.824	0.83	0.828	0.828	0.812	0.814	0.811	0.812	0.827	0.817	0.82	0.827	0.823	0.826	0.811	0.807	0.807	0.808	0.814	0.826	0.816	0.83	0.822	0.828	0.819
0.373579	0.784943		0.376828	0.794349				0.376828	0.811	0.783	0.807	0.784	0.784	0.786	0.781	0.787	0.781	0.789	0.79	0.789	0.79	0.789	0.793	0.785	0.798	0.792	0.796	0.792	0.788	0.788	0.787	0.75	0.792	0.785	0.795	0.79	0.794	0.79	0.785	0.786	0.788	0.784	0.784	0.786	0.816	0.831	0.784	0.791	0.79
0.376828	0.757038		0.380076	0.797002				0.380076	0.751	0.746	0.745	0.752	0.749	0.763	0.751	0.778	0.742	0.776	0.75	0.754	0.753	0.751	0.764	0.755	0.771	0.769	0.776	0.768	0.75	0.752	0.75	0.75	0.763	0.758	0.795	0.769	0.794	0.767	0.751	0.746	0.746	0.75	0.751	0.766	0.754	0.778	0.76	0.776	0.756
0.380076	0.74901		0.383325	0.800379				0.383325	0.74	0.746	0.729	0.733	0.736	0.757	0.738	0.782	0.742	0.777	0.738	0.748	0.744	0.737	0.757	0.745	0.768	0.752	0.776	0.752	0.738	0.744	0.743	0.738	0.756	0.747	0.758	0.758	0.768	0.756	0.736	0.732	0.73	0.737	0.739	0.76	0.743	0.778	0.747	0.777	0.74
0.383325	0.748736		0.386573	0.798356				0.386573	0.734	0.734	0.735	0.732	0.734	0.755	0.745	0.77	0.742	0.767	0.735	0.74	0.742	0.735	0.757	0.744	0.764	0.761	0.77	0.759	0.735	0.743	0.744	0.735	0.753	0.749	0.755	0.762	0.767	0.759	0.737	0.734	0.732	0.733	0.737	0.759	0.745	0.77	0.747	0.767	0.743
0.386573	0.738718		0.389822	0.795098				0.389822	0.734	0.73	0.733	0.732	0.728	0.753	0.745	0.763	0.722	0.764	0.726	0.737	0.739	0.726	0.754	0.735	0.764	0.745	0.763	0.745	0.708	0.712	0.735	0.73	0.747	0.739	0.757	0.75	0.738	0.733	0.7	0.733	0.699	0.73	0.73	0.755	0.727	0.768	0.732	0.766	0.732
0.389822	0.715418		0.39307	0.800076				0.39307	0.703	0.698	0.697	0.702	0.699	0.726	0.705	0.732	0.711	0.73	0.707	0.713	0.712	0.705	0.734	0.715	0.742	0.731	0.739	0.728	0.708	0.712	0.71	0.706	0.728	0.721	0.734	0.737	0.738	0.731	0.7	0.701	0.699	0.701	0.701	0.727	0.727	0.733	0.719	0.732	0.718
0.39307	0.676308		0.396319	0.782518				0.396319	0.669	0.662	0.659	0.667	0.66	0.692	0.66	0.702	0.666	0.695	0.676	0.664	0.664	0.676	0.689	0.667	0.698	0.69	0.696	0.687	0.66	0.664	0.662	0.659	0.684	0.673	0.69	0.694	0.696	0.69	0.666	0.664	0.659	0.661	0.665	0.699	0.664	0.698	0.68	0.694	0.664
0.396319	0.685547		0.399568	0.78853				0.399567	0.67	0.662	0.664	0.669	0.67	0.698	0.674	0.721	0.669	0.715	0.676	0.681	0.682	0.676	0.697	0.685	0.698	0.699	0.696	0.697	0.678	0.681	0.678	0.676	0.694	0.686	0.706	0.702	0.71	0.703	0.669	0.664	0.659	0.661	0.674	0.699	0.676	0.721	0.684	0.694	0.678
0.399567	0.657116		0.402816	0.763218				0.402816	0.642	0.637	0.633	0.641	0.67	0.666	0.644	0.679	0.669	0.681	0.648	0.659	0.655	0.647	0.67	0.655	0.682	0.672	0.68	0.67	0.651	0.619	0.653	0.648	0.627	0.657	0.677	0.677	0.679	0.674	0.646	0.638	0.635	0.641	0.647	0.667	0.648	0.681	0.666	0.68	0.652
0.402816	0.619577		0.406065	0.765692				0.406065	0.615	0.604	0.602	0.612	0.599	0.63	0.607	0.647	0.621	0.646	0.603	0.62	0.615	0.604	0.632	0.616	0.645	0.629	0.648	0.625	0.608	0.619	0.616	0.604	0.627	0.621	0.635	0.674	0.647	0.629	0.614	0.606	0.604	0.609	0.605	0.625	0.608	0.648	0.628	0.647	0.613
0.406065	0.613645		0.409313	0.752227				0.409313	0.599	0.58	0.602	0.614	0.595	0.624	0.607	0.638	0.619	0.625	0.598	0.606	0.609	0.599	0.621	0.605	0.615	0.62	0.623	0.618	0.598	0.615	0.613	0.596	0.623	0.613	0.617	0.624	0.62	0.621	0.614	0.602	0.604	0.609	0.6	0.625	0.608	0.629	0.62	0.626	0.606
0.409313	0.601681		0.412562	0.749353				0.412562	0.599	0.58	0.577	0.594	0.581	0.611	0.588	0.638	0.601	0.63	0.589	0.606	0.603	0.585	0.623	0.591	0.619	0.61	0.63	0.607	0.589	0.606	0.6	0.585	0.617	0.595	0.618	0.611	0.622	0.607	0.575	0.577	0.552	0.592	0.593	0.618	0.591	0.637	0.611	0.628	0.595
0.412562	0.575821		0.41581	0.740369				0.41581	0.576	0.56	0.558	0.57	0.567	0.583	0.575	0.595	0.582	0.583	0.574	0.589	0.586	0.571	0.595	0.575	0.586	0.592	0.597	0.589	0.589	0.589	0.6	0.576	0.595	0.595	0.578	0.587	0.591	0.585	0.575	0.558	0.552	0.572	0.572	0.587	0.571	0.591	0.587	0.628	0.584
0.41581	0.534446		0.419059	0.729285				0.419059	0.527	0.56	0.51	0.521	0.517	0.547	0.52	0.577	0.528	0.572	0.52	0.525	0.521	0.516	0.54	0.533	0.547	0.547	0.555	0.545	0.519	0.521	0.518	0.516	0.535	0.533	0.541	0.543	0.558	0.547	0.531	0.509	0.503	0.526	0.519	0.545	0.527	0.576	0.527	0.57	0.526
0.419059	0.538901		0.422307	0.733235				0.422307	0.539	0.531	0.527	0.493	0.533	0.547	0.542	0.552	0.5	0.541	0.527	0.537	0.534	0.527	0.552	0.534	0.554	0.546	0.559	0.543	0.531	0.54	0.536	0.532	0.549	0.538	0.545	0.544	0.555	0.541	0.543	0.527	0.52	0.539	0.536	0.549	0.544	0.55	0.527	0.543	0.53
0.422307	0.50711		0.425556	0.729703				0.425556	0.503	0.491	0.486	0.493	0.494	0.547	0.497	0.539	0.5	0.531	0.498	0.506	0.489	0.496	0.52	0.508	0.523	0.516	0.524	0.508	0.499	0.506	0.49	0.498	0.514	0.512	0.511	0.517	0.522	0.514	0.505	0.489	0.483	0.495	0.492	0.516	0.501	0.539	0.504	0.533	0.509
0.425556	0.493947		0.428804	0.718838				0.428804	0.48	0.477	0.475	0.474	0.483	0.508	0.485	0.537	0.484	0.529	0.483	0.492	0.489	0.483	0.503	0.504	0.511	0.514	0.524	0.508	0.486	0.493	0.49	0.498	0.514	0.509	0.511	0.517	0.52	0.511	0.477	0.478	0.474	0.474	0.43	0.508	0.492	0.537	0.485	0.502	0.49
0.428804	0.453727		0.432053	0.711823				0.432053	0.48	0.429	0.425	0.429	0.429	0.467	0.435	0.537	0.431	0.502	0.434	0.444	0.444	0.433	0.467	0.45	0.499	0.471	0.508	0.466	0.432	0.495	0.433	0.431	0.456	0.456	0.488	0.476	0.502	0.475	0.433	0.426	0.418	0.433	0.43	0.467	0.442	0.503	0.44	0.503	0.441
0.432053	0.43793		0.435301	0.705894				0.435301	0.419	0.418	0.416	0.417	0.414	0.45	0.43	0.491	0.426	0.486	0.425	0.429	0.429	0.424	0.448	0.436	0.475	0.443	0.484	0.445	0.423	0.426	0.427	0.42	0.444	0.441	0.467	0.45	0.479	0.452	0.423	0.419	0.415	0.423	0.421	0.451	0.437	0.487	0.435	0.486	0.423
0.435301	0.418318		0.43855	0.685576				0.43855	0.412	0.399	0.397	0.412	0.399	0.428	0.406	0.448	0.42	0.486	0.384	0.42	0.418	0.404	0.438	0.418	0.448	0.424	0.459	0.423	0.404	0.418	0.415	0.402	0.432	0.418	0.439	0.428	0.442	0.399	0.415	0.4	0.393	0.423	0.403	0.451	0.411	0.443	0.435	0.448	0.419
0.43855	0.39521		0.441798	0.6953				0.441798	0.384	0.378	0.383	0.387	0.386	0.4	0.391	0.414	0.388	0.414	0.384	0.392	0.393	0.382	0.402	0.418	0.403	0.424	0.408	0.397	0.39	0.388	0.389	0.389	0.398	0.396	0.4	0.401	0.442	0.399	0.382	0.38	0.389	0.384	0.384	0.401	0.394	0.413	0.394	0.413	0.389
0.441798	0.386369		0.445047	0.682308				0.445047	0.368	0.363	0.383	0.387	0.367	0.406	0.391	0.434	0.388	0.43	0.373	0.38	0.381	0.38	0.404	0.39	0.416	0.405	0.427	0.401	0.37	0.371	0.371	0.368	0.397	0.39	0.406	0.41	0.416	0.404	0.382	0.38	0.366	0.364	0.367	0.409	0.371	0.432	0.377	0.43	0.381
0.445047	0.374789		0.448295	0.635658				0.448295	0.367	0.36	0.362	0.364	0.364	0.384	0.374	0.413	0.376	0.413	0.366	0.37	0.367	0.362	0.395	0.368	0.41	0.382	0.421	0.378	0.367	0.365	0.368	0.366	0.39	0.372	0.407	0.394	0.412	0.39	0.369	0.359	0.362	0.361	0.37	0.39	0.375	0.414	0.379	0.414	0.365
0.448295	0.34152		0.451544	0.630512				0.451544	0.34	0.335	0.333	0.334	0.332	0.333	0.338	0.327	0.34	0.356	0.334	0.353	0.348	0.335	0.358	0.343	0.345	0.346	0.365	0.343	0.339	0.348	0.351	0.338	0.341	0.345	0.346	0.348	0.353	0.343	0.336	0.333	0.335	0.332	0.336	0.339	0.34	0.347	0.349	0.35	0.35
0.451544	0.331155		0.454792	0.625527				0.454792	0.34	0.329	0.327	0.335	0.334	0.333	0.341	0.327	0.347	0.329	0.334	0.337	0.334	0.328	0.341	0.33	0.329	0.337	0.365	0.343	0.334	0.337	0.337	0.33	0.341	0.331	0.332	0.332	0.333	0.335	0.338	0.326	0.329	0.33	0.336	0.339	0.337	0.329	0.349	0.329	0.338
0.454792	0.286831		0.458041	0.625907				0.458041	0.289	0.282	0.274	0.287	0.275	0.294	0.278	0.298	0.276	0.296	0.294	0.291	0.297	0.293	0.29	0.296	0.278	0.305	0.278	0.302	0.294	0.293	0.294	0.293	0.289	0.297	0.276	0.299	0.273	0.3	0.29	0.274	0.285	0.285	0.279	0.297	0.274	0.299	0.278	0.295	0.3
0.458041	0.272956		0.461289	0.612188				0.461289	0.27	0.275	0.274	0.271	0.273	0.267	0.27	0.278	0.278	0.272	0.268	0.271	0.273	0.27	0.281	0.273	0.289	0.267	0.286	0.268	0.266	0.276	0.281	0.267	0.275	0.274	0.291	0.276	0.29	0.274	0.273	0.274	0.276	0.267	0.269	0.27	0.275	0.275	0.276	0.271	0.271
0.461289	0.254599		0.464538	0.616821				0.464538	0.267	0.252	0.25	0.251	0.247	0.255	0.252	0.26	0.254	0.257	0.246	0.25	0.242	0.265	0.254	0.248	0.26	0.253	0.255	0.253	0.241	0.271	0.243	0.244	0.257	0.25	0.255	0.26	0.258	0.255	0.252	0.246	0.25	0.254	0.245	0.257	0.256	0.258	0.255	0.255	0.266
0.464538	0.261484		0.467786	0.583681				0.467786	0.267	0.274	0.269	0.251	0.247	0.261	0.263	0.23	0.279	0.237	0.269	0.25	0.269	0.265	0.254	0.248	0.254	0.259	0.242	0.265	0.241	0.271	0.243	0.263	0.269	0.262	0.255	0.26	0.26	0.262	0.272	0.273	0.275	0.269	0.263	0.262	0.205	0.233	0.278	0.24	0.266
0.467786	0.216183		0.471035	0.582737				0.471035	0.22	0.207	0.208	0.211	0.199	0.217	0.207	0.236	0.211	0.23	0.213	0.218	0.218	0.209	0.217	0.219	0.224	0.228	0.232	0.229	0.216	0.217	0.217	0.214	0.218	0.216	0.215	0.231	0.227	0.229	0.217	0.208	0.209	0.212	0.207	0.217	0.206	0.235	0.215	0.232	0.223
0.471035	0.204418		0.474283	0.552793				0.474283	0.21	0.213	0.212	0.208	0.215	0.203	0.21	0.236	0.213	0.2	0.206	0.209	0.209	0.206	0.206	0.204	0.215	0.198	0.207	0.203	0.209	0.216	0.21	0.21	0.211	0.201	0.209	0.201	0.2	0.202	0.21	0.213	0.214	0.212	0.219	0.2	0.211	0.2	0.216	0.201	0.209
0.474283	0.193919		0.477532	0.530324				0.477532	0.197	0.197	0.202	0.199	0.191	0.191	0.197	0.179	0.196	0.185	0.194	0.2	0.199	0.193	0.192	0.188	0.195	0.195	0.195	0.195	0.209	0.199	0.196	0.198	0.211	0.189	0.197	0.201	0.185	0.191	0.21	0.199	0.202	0.2	0.196	0.19	0.194	0.181	0.197	0.185	0.207
0.477532	0.147094		0.48078	0.504998				0.48078	0.146	0.139	0.143	0.147	0.15	0.14	0.197	0.155	0.143	0.149	0.125	0.159	0.127	0.157	0.118	0.118	0.15	0.155	0.121	0.158	0.158	0.159	0.158	0.16	0.158	0.16	0.155	0.151	0.145	0.154	0.151	0.142	0.146	0.147	0.144	0.151	0.143	0.154	0.144	0.149	0.165
0.48078	0.121675		0.484029	0.485269				0.484029	0.127	0.132	0.134	0.13	0.135	0.116	0.134	0.105	0.127	0.112	0.125	0.124	0.127	0.126	0.118	0.118	0.112	0.113	0.121	0.108	0.123	0.123	0.128	0.127	0.112	0.114	0.113	0.111	0.109	0.108	0.126	0.128	0.13	0.124	0.136	0.118	0.128	0.109	0.125	0.149	0.125
0.484029	0.108093		0.487277	0.479802				0.487277	0.0878	0.127	0.131	0.121	0.0801	0.102	0.119	0.0701	0.118	0.0825	0.131	0.127	0.128	0.129	0.117	0.128	0.0953	0.108	0.0938	0.105	0.131	0.127	0.129	0.129	0.117	0.119	0.0976	0.103	0.0961	0.0837	0.122	0.13	0.132	0.119	0.129	0.104	0.119	0.0697	0.11	0.0812	0.138
0.487277	0.081191		0.490526	0.478031				0.490526	0.0878	0.0838	0.0873	0.0854	0.0801	0.0823	0.0774	0.0689	0.0785	0.0773	0.0951	0.0851	0.0844	0.0961	0.0814	0.0925	0.0675	0.0874	0.0672	0.0833	0.131	0.0862	0.0893	0.0918	0.0755	0.0885	0.0661	0.0894	0.0961	0.0837	0.09	0.0848	0.0841	0.083	0.0859	0.084	0.0777	0.0773	0.0658	0.0815	0.0858
0.490526	0.053473		0.493775	0.448901				0.493774	0.0423	0.0351	0	0.0389	0.0462	0.0478	0.0443	0.0599	0.0563	0	0	0.044	0	0.0483	0.0478	0.057	0	0	0.0555	0.05	0.0509	0.0441	0.0452	0.0437	0.0478	0.0518	0.0553	0.0566	0.0546	0.051	0.0437	0.0848	0.0338	0.0386	0.0439	0.084	0.0496	0.0589	0.0541	0.063	0.0858
0.493774	0.048331		0.497023	0.46594				0.497023	0	0	0	0	0	0	0	0	0	0	0	0	0	0	0	0	0	0	0	0	0	0	0	0	0	0	0	0	0	0	0	0	0	0	0	0	0	0	0	0	0
0.497023	0.02898		0.500272	0.491097				0.500271	0	0	0	0	0	0	0	0	0	0	0	0	0	0	0	0	0	0	0	0	0	0	0	0	0	0	0	0	0	0	0	0	0	0	0	0	0	0	0	0	0
0.500271	0.007253		0.50352	0.50664				0.50352	0	0	0	0	0	0	0	0	0	0	0	0	0	0	0	0	0	0	0	0	0	0	0	0	0	0	0	0	0	0	0	0	0	0	0	0	0	0	0	0	0
0.50352	0.044444		0.506769	0.456719				0.506769	0	0	0	0	0	0	0	0	0	0	0	0	0	0	0	0	0	0	0	0	0	0	0	0	0	0	0	0	0	0	0	0	0	0	0	0	0	0	0	0	0
0.506769	0.038763		0.510017	0.461929				0.510017	0	0	0	0	0	0	0	0	0	0	0	0	0	0	0	0	0	0	0	0	0	0	0	0	0	0	0	0	0	0	0	0	0	0	0	0	0	0	0	0	0
0.510017	0.043795		0.513266	0.473955				0.513266	0	0	0	0	0	0	0	0	0	0	0	0	0	0	0	0	0	0	0	0	0	0	0	0	0	0	0	0	0	0	0	0	0	0	0	0	0	0	0	0	0
0.513266	0.029518		0.516514	0.436658				0.516514	0	0	0	0	0	0	0	0	0	0	0	0	0	0	0	0	0	0	0	0	0	0	0	0	0	0	0	0	0	0	0	0	0	0	0	0	0	0	0	0	0
0.516514	0.023563		0.519763	0.441774				0.519763	0	0	0	0	0	0	0	0	0	0	0	0	0	0	0	0	0	0	0	0	0	0	0	0	0	0	0	0	0	0	0	0	0	0	0	0	0	0	0	0	0
0.519763	0.017976		0.523011	0.419231				0.523011	0	0	0	0	0	0	0	0	0	0	0	0	0	0	0	0	0	0	0	0	0	0	0	0	0	0	0	0	0	0	0	0	0	0	0	0	0	0	0	0	0
0.523011	0.021855		0.52626	0.417637				0.52626	0	0	0	0	0	0	0	0	0	0	0	0	0	0	0	0	0	0	0	0	0	0	0	0	0	0	0	0	0	0	0	0	0	0	0	0	0	0	0	0	0
0.52626	0.038634		0.529508	0.420236				0.529508	0	0	0	0	0	0	0	0	0	0	0	0	0	0	0	0	0	0	0	0	0	0	0	0	0	0	0	0	0	0	0	0	0	0	0	0	0	0	0	0	0
0.529508	0.037682		0.532757	0.411992				0.532757	0	0	0	0	0	0	0	0	0	0	0	0	0	0	0	0	0	0	0	0	0	0	0	0	0	0	0	0	0	0	0	0	0	0	0	0	0	0	0	0	0
0.532757	0.036987		0.536005	0.443126				0.536005	0	0	0	0	0	0	0	0	0	0	0	0	0	0	0	0	0	0	0	0	0	0	0	0	0	0	0	0	0	0	0	0	0	0	0	0	0	0	0	0	0
0.536005	0.02958		0.539254	0.416202				0.539254	0	0	0	0	0	0	0	0	0	0	0	0	0	0	0	0	0	0	0	0	0	0	0	0	0	0	0	0	0	0	0	0	0	0	0	0	0	0	0	0	0
0.539254	0.025433		0.542502	0.397859				0.542502	0	0	0	0	0	0	0	0	0	0	0	0	0	0	0	0	0	0	0	0	0	0	0	0	0	0	0	0	0	0	0	0	0	0	0	0	0	0	0	0	0
0.542502	0.045488		0.545751	0.406448				0.545751	0	0	0	0	0	0	0	0	0	0	0	0	0	0	0	0	0	0	0	0	0	0	0	0	0	0	0	0	0	0	0	0	0	0	0	0	0	0	0	0	0
0.545751	0.059437		0.548999	0.385947				0.548999	0	0	0	0	0	0	0	0	0	0	0	0	0	0	0	0	0	0	0	0	0	0	0	0	0	0	0	0	0	0	0	0	0	0	0	0	0	0	0	0	0
0.548999	0.038713		0.552248	0.370817				0.552248	0	0	0	0	0	0	0	0	0	0	0	0	0	0	0	0	0	0	0	0	0	0	0	0	0	0	0	0	0	0	0	0	0	0	0	0	0	0	0	0	0
0.552248	0.057716		0.555496	0.349141				0.555496	0	0	0	0	0	0	0	0	0	0	0	0	0	0	0	0	0	0	0	0	0	0	0	0	0	0	0	0	0	0	0	0	0	0	0	0	0	0	0	0	0
0.555496	0.034045		0.558745	0.36206				0.558745	0	0	0	0	0	0	0	0	0	0	0	0	0	0	0	0	0	0	0	0	0	0	0	0	0	0	0	0	0	0	0	0	0	0	0	0	0	0	0	0	0
0.558745	0.059083		0.561993	0.37351				0.561993	0	0	0	0	0	0	0	0	0	0	0	0	0	0	0	0	0	0	0	0	0	0	0	0	0	0	0	0	0	0	0	0	0	0	0	0	0	0	0	0	0
0.561993	0.036666		0.565242	0.351875				0.565242	0	0	0	0	0	0	0	0	0	0	0	0	0	0	0	0	0	0	0	0	0	0	0	0	0	0	0	0	0	0	0	0	0	0	0	0	0	0	0	0	0
0.565242	0.02554		0.56849	0.348341				0.56849	0	0	0	0	0	0	0	0	0	0	0	0	0	0	0	0	0	0	0	0	0	0	0	0	0	0	0	0	0	0	0	0	0	0	0	0	0	0	0	0	0
0.56849	0.030048		0.571739	0.32506				0.571739	0	0	0	0	0	0	0	0	0	0	0	0	0	0	0	0	0	0	0	0	0	0	0	0	0	0	0	0	0	0	0	0	0	0	0	0	0	0	0	0	0
0.571739	0.047203		0.574987	0.314514				0.574987	0	0	0	0	0	0	0	0	0	0	0	0	0	0	0	0	0	0	0	0	0	0	0	0	0	0	0	0	0	0	0	0	0	0	0	0	0	0	0	0	0
0.574987	0.058003		0.578236	0.307952				0.578236	0	0	0	0	0	0	0	0	0	0	0	0	0	0	0	0	0	0	0	0	0	0	0	0	0	0	0	0	0	0	0	0	0	0	0	0	0	0	0	0	0
0.578236	0.03983		0.581484	0.307369				0.581484	0	0	0	0	0	0	0	0	0	0	0	0	0	0	0	0	0	0	0	0	0	0	0	0	0	0	0	0	0	0	0	0	0	0	0	0	0	0	0	0	0
0.581484	0.050238		0.584733	0.283945				0.584733	0	0	0	0	0	0	0	0	0	0	0	0	0	0	0	0	0	0	0	0	0	0	0	0	0	0	0	0	0	0	0	0	0	0	0	0	0	0	0	0	0
0.584733	0.036551		0.587981	0.272757				0.587981	0	0	0	0	0	0	0	0	0	0	0	0	0	0	0	0	0	0	0	0	0	0	0	0	0	0	0	0	0	0	0	0	0	0	0	0	0	0	0	0	0
0.587981	0.024945		0.59123	0.265328				0.59123	0	0	0	0	0	0	0	0	0	0	0	0	0	0	0	0	0	0	0	0	0	0	0	0	0	0	0	0	0	0	0	0	0	0	0	0	0	0	0	0	0
0.59123	0.038362		0.594478	0.258822				0.594478	0	0	0	0	0	0	0	0	0	0	0	0	0	0	0	0	0	0	0	0	0	0	0	0	0	0	0	0	0	0	0	0	0	0	0	0	0	0	0	0	0
0.594478	0.055969		0.597727	0.231482				0.597727	0	0	0	0	0	0	0	0	0	0	0	0	0	0	0	0	0	0	0	0	0	0	0	0	0	0	0	0	0	0	0	0	0	0	0	0	0	0	0	0	0
0.597727	0.042499		0.600976	0.233949				0.600975	0	0	0	0	0	0	0	0	0	0	0	0	0	0	0	0	0	0	0	0	0	0	0	0	0	0	0	0	0	0	0	0	0	0	0	0	0	0	0	0	0
0.600975	0.032901		0.604224	0.213252				0.604224	0	0	0	0	0	0	0	0	0	0	0	0	0	0	0	0	0	0	0	0	0	0	0	0	0	0	0	0	0	0	0	0	0	0	0	0	0	0	0	0	0
0.604224	0.03118		0.607473	0.209641				0.607473	0	0	0	0	0	0	0	0	0	0	0	0	0	0	0	0	0	0	0	0	0	0	0	0	0	0	0	0	0	0	0	0	0	0	0	0	0	0	0	0	0
0.607473	0.037951		0.610721	0.221261				0.610721	0	0	0	0	0	0	0	0	0	0	0	0	0	0	0	0	0	0	0	0	0	0	0	0	0	0	0	0	0	0	0	0	0	0	0	0	0	0	0	0	0
0.610721	0.037757		0.61397	0.202997				0.61397	0	0	0	0	0	0	0	0	0	0	0	0	0	0	0	0	0	0	0	0	0	0	0	0	0	0	0	0	0	0	0	0	0	0	0	0	0	0	0	0	0
0.61397	0.028324		0.617218	0.205926				0.617218	0	0	0	0	0	0	0	0	0	0	0	0	0	0	0	0	0	0	0	0	0	0	0	0	0	0	0	0	0	0	0	0	0	0	0	0	0	0	0	0	0
0.617218	0.020373		0.620467	0.175167				0.620467	0	0	0	0	0	0	0	0	0	0	0	0	0	0	0	0	0	0	0	0	0	0	0	0	0	0	0	0	0	0	0	0	0	0	0	0	0	0	0	0	0
0.620467	0.04137		0.623715	0.170481				0.623715	0	0	0	0	0	0	0	0	0	0	0	0	0	0	0	0	0	0	0	0	0	0	0	0	0	0	0	0	0	0	0	0	0	0	0	0	0	0	0	0	0
0.623715	0.046853		0.626964	0.160304				0.626964	0	0	0	0	0	0	0	0	0	0	0	0	0	0	0	0	0	0	0	0	0	0	0	0	0	0	0	0	0	0	0	0	0	0	0	0	0	0	0	0	0
0.626964	0.05203		0.630212	0.130695				0.630212	0	0	0	0	0	0	0	0	0	0	0	0	0	0	0	0	0	0	0	0	0	0	0	0	0	0	0	0	0	0	0	0	0	0	0	0	0	0	0	0	0
0.630212	0.047115		0.633461	0.116186				0.633461	0	0	0	0	0	0	0	0	0	0	0	0	0	0	0	0	0	0	0	0	0	0	0	0	0	0	0	0	0	0	0	0	0	0	0	0	0	0	0	0	0
0.633461	0.053486		0.636709	0.11562				0.636709	0	0	0	0	0	0	0	0	0	0	0	0	0	0	0	0	0	0	0	0	0	0	0	0	0	0	0	0	0	0	0	0	0	0	0	0	0	0	0	0	0
0.636709	0.029485		0.639958	0.116003				0.639958	0	0	0	0	0	0	0	0	0	0	0	0	0	0	0	0	0	0	0	0	0	0	0	0	0	0	0	0	0	0	0	0	0	0	0	0	0	0	0	0	0
0.639958	0.041398		0.643206	0.094998				0.643206	0	0	0	0	0	0	0	0	0	0	0	0	0	0	0	0	0	0	0	0	0	0	0	0	0	0	0	0	0	0	0	0	0	0	0	0	0	0	0	0	0
0.643206	0.05352		0.646455	0.072505				0.646455	0	0	0	0	0	0	0	0	0	0	0	0	0	0	0	0	0	0	0	0	0	0	0	0	0	0	0	0	0	0	0	0	0	0	0	0	0	0	0	0	0
0.646455	0.06214		0.649703	0.035766				0.649703	0	0	0	0	0	0	0	0	0	0	0	0	0	0	0	0	0	0	0	0	0	0	0	0	0	0	0	0	0	0	0	0	0	0	0	0	0	0	0	0	0
0.649703	0.060865		0.652952	0.038601				0.652952	0	0	0	0	0	0	0	0	0	0	0	0	0	0	0	0	0	0	0	0	0	0	0	0	0	0	0	0	0	0	0	0	0	0	0	0	0	0	0	0	0
0.652952	0.049888		0.6562	0.038821				0.6562	0	0	0	0	0	0	0	0	0	0	0	0	0	0	0	0	0	0	0	0	0	0	0	0	0	0	0	0	0	0	0	0	0	0	0	0	0	0	0	0	0
0.6562	0.054285		0.659449	0.019658				0.659449	0	0	0	0	0	0	0	0	0	0	0	0	0	0	0	0	0	0	0	0	0	0	0	0	0	0	0	0	0	0	0	0	0	0	0	0	0	0	0	0	0
0.659449	0.053034		0.662697	-0.007023				0.662697	0	0	0	0	0	0	0	0	0	0	0	0	0	0	0	0	0	0	0	0	0	0	0	0	0	0	0	0	0	0	0	0	0	0	0	0	0	0	0	0	0
0.662697	0.049981		0.665946	-0.025843				0.665946	0	0	0	0	0	0	0	0	0	0	0	0	0	0	0	0	0	0	0	0	0	0	0	0	0	0	0	0	0	0	0	0	0	0	0	0	0	0	0	0	0
0.665946	0.049788		0.669194	-0.029082				0.669194	0	0	0	0	0	0	0	0	0	0	0	0	0	0	0	0	0	0	0	0	0	0	0	0	0	0	0	0	0	0	0	0	0	0	0	0	0	0	0	0	0
0.669194	0.050056		0.672443	-0.034823				0.672443	0	0	0	0	0	0	0	0	0	0	0	0	0	0	0	0	0	0	0	0	0	0	0	0	0	0	0	0	0	0	0	0	0	0	0	0	0	0	0	0	0
0.672443	0.049416		0.675691	-0.045599				0.675691	0	0	0	0	0	0	0	0	0	0	0	0	0	0	0	0	0	0	0	0	0	0	0	0	0	0	0	0	0	0	0	0	0	0	0	0	0	0	0	0	0
0.675691	0.065117		0.67894	-0.05223				0.67894	0	0	0	0	0	0	0	0	0	0	0	0	0	0	0	0	0	0	0	0	0	0	0	0	0	0	0	0	0	0	0	0	0	0	0	0	0	0	0	0	0
0.67894	0.06376		0.682188	-0.068379				0.682188	0	0	0	0	0	0	0	0	0	0	0	0	0	0	0	0	0	0	0	0	0	0	0	0	0	0	0	0	0	0	0	0	0	0	0	0	0	0	0	0	0
0.682188	0.0623		0.685437	-0.095533				0.685437	0	0	0	0	0	0	0	0	0	0	0	0	0	0	0	0	0	0	0	0	0	0	0	0	0	0	0	0	0	0	0	0	0	0	0	0	0	0	0	0	0
0.685437	0.069332		0.688685	-0.098824				0.688685	0	0	0	0	0	0	0	0	0	0	0	0	0	0	0	0	0	0	0	0	0	0	0	0	0	0	0	0	0	0	0	0	0	0	0	0	0	0	0	0	0
0.688685	0.07539		0.691934	-0.106354				0.691934	0	0	0	0	0	0	0	0	0	0	0	0	0	0	0	0	0	0	0	0	0	0	0	0	0	0	0	0	0	0	0	0	0	0	0	0	0	0	0	0	0
0.691934	0.068167		0.695183	-0.115715				0.695182	0	0	0	0	0	0	0	0	0	0	0	0	0	0	0	0	0	0	0	0	0	0	0	0	0	0	0	0	0	0	0	0	0	0	0	0	0	0	0	0	0
0.695182	0.065311		0.698431	-0.105791				0.698431	0	0	0	0	0	0	0	0	0	0	0	0	0	0	0	0	0	0	0	0	0	0	0	0	0	0	0	0	0	0	0	0	0	0	0	0	0	0	0	0	0
0.698431	0.063432		0.70168	-0.132152				0.701679	0	0	0	0	0	0	0	0	0	0	0	0	0	0	0	0	0	0	0	0	0	0	0	0	0	0	0	0	0	0	0	0	0	0	0	0	0	0	0	0	0
0.701679	0.062819		0.704928	-0.143171				0.704928	0	0	0	0	0	0	0	0	0	0	0	0	0	0	0	0	0	0	0	0	0	0	0	0	0	0	0	0	0	0	0	0	0	0	0	0	0	0	0	0	0
0.704928	0.075267		0.708177	-0.135833				0.708177	0	0	0	0	0	0	0	0	0	0	0	0	0	0	0	0	0	0	0	0	0	0	0	0	0	0	0	0	0	0	0	0	0	0	0	0	0	0	0	0	0
0.708177	0.067373		0.711425	-0.152128				0.711425	0	0	0	0	0	0	0	0	0	0	0	0	0	0	0	0	0	0	0	0	0	0	0	0	0	0	0	0	0	0	0	0	0	0	0	0	0	0	0	0	0
0.711425	0.065006		0.714674	-0.170111				0.714674	0	0	0	0	0	0	0	0	0	0	0	0	0	0	0	0	0	0	0	0	0	0	0	0	0	0	0	0	0	0	0	0	0	0	0	0	0	0	0	0	0
0.714674	0.075635		0.717922	-0.172933				0.717922	0	0	0	0	0	0	0	0	0	0	0	0	0	0	0	0	0	0	0	0	0	0	0	0	0	0	0	0	0	0	0	0	0	0	0	0	0	0	0	0	0
0.717922	0.076526		0.721171	-0.191416				0.721171	0	0	0	0	0	0	0	0	0	0	0	0	0	0	0	0	0	0	0	0	0	0	0	0	0	0	0	0	0	0	0	0	0	0	0	0	0	0	0	0	0
0.721171	0.067356		0.724419	-0.19827				0.724419	0	0	0	0	0	0	0	0	0	0	0	0	0	0	0	0	0	0	0	0	0	0	0	0	0	0	0	0	0	0	0	0	0	0	0	0	0	0	0	0	0
0.724419	0.067582		0.727668	-0.20487				0.727668	0	0	0	0	0	0	0	0	0	0	0	0	0	0	0	0	0	0	0	0	0	0	0	0	0	0	0	0	0	0	0	0	0	0	0	0	0	0	0	0	0
0.727668	0.07425		0.730916	-0.203387				0.730916	0	0	0	0	0	0	0	0	0	0	0	0	0	0	0	0	0	0	0	0	0	0	0	0	0	0	0	0	0	0	0	0	0	0	0	0	0	0	0	0	0
0.730916	0.061093
30 Degrees
Half Map FSC			Map To Model FSC			Directional FSC Histogram		3DFSC
0	1		0.00324852	0.999798		0.467786		0.003249	1	1	1	1	1	1	1	1	1	1	1	1	1	1	1	1	1	1	1	1	1	1	1	1	1	1	1	1	1	1	1	1	1	1	1	1	1	1	1	1	1
0.003249	1		0.00649703	0.999845		0.467786		0.006497	1	1	1	1	1	1	1	1	1	1	1	1	1	1	1	1	1	1	1	1	1	1	1	1	1	1	1	1	1	1	1	1	1	1	1	1	1	1	1	1	1
0.006497	1		0.00974555	0.999147		0.467786		0.009746	1	1	1	1	1	1	1	1	1	1	1	1	1	1	1	1	1	1	1	1	1	1	1	1	1	1	1	1	1	1	1	1	1	1	1	1	1	1	1	1	1
0.009746	0.999997		0.0129941	0.998178		0.467786		0.012994	1	1	1	1	1	1	1	1	1	1	1	1	1	1	1	1	1	1	1	1	1	1	1	1	1	1	1	1	1	1	1	1	1	1	1	1	1	1	1	1	1
0.012994	0.999983		0.0162426	0.995674		0.467786		0.016243	1	1	1	1	1	1	1	1	1	1	1	1	1	1	1	1	1	1	1	1	1	1	1	1	1	1	1	1	1	1	1	1	1	1	1	1	1	1	1	1	1
0.016243	0.999962		0.0194911	0.990465		0.467786		0.019491	1	1	1	1	1	1	1	1	1	1	1	1	1	1	1	1	1	1	1	1	1	1	1	1	1	1	1	1	1	1	1	1	1	1	1	1	1	1	1	1	1
0.019491	0.999988		0.0227396	0.987571		0.467786		0.02274	1	1	1	1	1	1	1	1	1	1	1	1	1	1	1	1	1	1	1	1	1	1	1	1	1	1	1	1	1	1	1	1	1	1	1	1	1	1	1	1	1
0.02274	0.999966		0.0259881	0.989464		0.461289		0.025988	1	1	1	1	1	1	1	1	1	1	1	1	1	1	1	1	1	1	1	1	1	1	1	1	1	1	1	1	1	1	1	1	1	1	1	1	1	1	1	1	1
0.025988	0.999969		0.0292366	0.981621		0.467786		0.029237	1	1	1	1	1	1	1	1	1	1	1	1	1	1	1	1	1	1	1	1	1	1	1	1	1	1	1	1	1	1	1	1	1	1	1	1	1	1	1	1	1
0.029237	0.999924		0.0324852	0.97464		0.461289		0.032485	1	1	1	1	1	1	1	1	1	1	1	1	1	1	1	1	1	1	1	1	1	1	1	1	1	1	1	1	1	1	1	1	1	1	1	1	1	1	1	1	1
0.032485	0.999948		0.0357337	0.949954		0.467786		0.035734	1	1	1	1	1	1	1	1	1	1	1	1	1	1	1	1	1	1	1	1	1	1	1	1	1	1	1	1	1	1	1	1	1	1	1	1	1	1	1	1	1
0.035734	0.999909		0.0389822	0.949645		0.467786		0.038982	1	1	1	1	1	1	1	1	1	1	1	1	1	1	1	1	1	1	1	1	1	1	1	1	1	1	1	1	1	1	1	1	1	1	1	1	1	1	1	1	1
0.038982	0.999766		0.0422307	0.878281		0.467786		0.042231	1	1	1	1	1	1	1	1	1	1	1	1	1	1	1	1	1	1	1	1	1	1	1	1	1	1	1	1	1	1	1	1	1	1	1	1	1	1	1	1	1
0.042231	0.999768		0.0454792	0.86189		0.467786		0.045479	1	1	1	1	1	1	1	1	1	1	1	1	1	1	1	1	1	1	1	1	1	0.999	1	1	1	1	1	1	1	1	1	1	1	1	1	1	1	1	0.999	1	1
0.045479	0.999492		0.0487277	0.907016		0.467786		0.048728	0.999	0.999	0.999	1	0.999	1	0.999	1	0.999	1	0.999	0.999	0.999	0.999	1	0.999	1	0.999	1	0.999	0.999	0.999	0.999	0.999	1	1	1	1	1	1	0.999	0.999	0.999	0.999	0.999	1	0.999	1	0.999	1	0.999
0.048728	0.999554		0.0519763	0.915908		0.467786		0.051976	1	0.999	0.999	1	1	1	0.999	1	0.999	1	0.999	0.999	0.999	1	1	1	1	1	1	1	1	1	0.999	1	1	1	1	1	1	1	1	0.999	0.999	1	1	1	1	1	0.999	1	0.999
0.051976	0.999353		0.0552248	0.95198		0.464538		0.055225	0.999	0.999	0.999	0.999	0.999	0.999	0.999	1	0.999	1	0.999	0.999	0.999	0.999	0.999	0.999	1	0.999	1	0.999	0.999	0.999	0.999	0.999	0.999	0.999	1	0.999	1	0.999	0.999	0.999	0.999	0.999	0.999	0.999	0.999	1	0.999	1	0.999
0.055225	0.999445		0.0584733	0.932529		0.467786		0.058473	0.999	0.999	0.999	0.999	0.999	0.999	0.999	1	0.999	1	0.999	0.999	0.999	0.999	0.999	0.999	1	0.999	1	0.999	0.999	1	0.999	0.999	0.999	0.999	0.999	0.999	0.999	0.999	0.999	0.999	0.999	0.999	0.999	0.999	0.999	1	0.999	1	0.999
0.058473	0.999105		0.0617218	0.915805		0.464538		0.061722	0.999	0.999	0.999	0.999	0.999	0.999	0.999	0.999	0.999	0.999	0.999	0.999	0.999	0.999	0.999	0.999	0.999	0.999	0.999	0.999	0.999	0.999	0.999	0.999	0.999	0.999	0.999	0.999	0.999	0.999	0.999	0.999	0.999	0.999	0.999	0.999	0.999	0.999	0.999	0.999	0.999
0.061722	0.998998		0.0649703	0.902528		0.467786		0.06497	0.999	0.999	0.999	0.999	0.999	0.999	0.999	0.999	0.999	0.999	0.999	0.999	0.999	0.999	0.999	0.999	0.999	0.999	0.999	0.999	0.999	0.999	0.999	0.999	0.999	0.999	0.999	0.999	0.999	0.999	0.999	0.999	0.999	0.999	0.999	0.999	0.999	0.999	0.999	0.999	0.999
0.06497	0.999114		0.0682188	0.910451		0.467786		0.068219	0.999	0.999	0.999	0.999	0.999	0.999	0.999	0.999	0.999	0.999	0.999	0.999	0.999	0.999	0.999	0.999	0.999	0.999	0.999	0.999	0.999	0.999	0.999	0.999	0.999	0.999	0.999	0.999	0.999	0.999	0.999	0.999	0.999	0.999	0.999	0.999	0.999	0.999	0.999	0.999	0.999
0.068219	0.999436		0.0714674	0.875236		0.467786		0.071467	0.999	0.999	0.999	0.999	0.999	0.999	0.999	0.999	0.999	0.999	0.999	0.999	0.999	0.999	0.999	0.999	0.999	0.999	0.999	0.999	0.999	0.999	0.999	0.999	0.999	0.999	0.999	0.999	0.999	0.999	0.999	0.999	0.999	0.999	0.999	0.999	0.999	0.999	0.999	0.999	0.999
0.071467	0.998909		0.0747159	0.871795		0.467786		0.074716	0.999	0.999	0.999	0.999	0.999	0.999	0.999	0.999	0.999	0.999	0.999	0.999	0.999	0.999	0.999	0.999	0.999	0.999	0.999	0.999	0.999	0.999	0.999	0.999	0.999	0.999	0.999	0.999	0.999	0.999	0.999	0.999	0.999	0.999	0.999	0.999	0.999	0.999	0.999	0.999	0.999
0.074716	0.999106		0.0779644	0.893174		0.467786		0.077964	0.999	0.999	0.999	0.999	0.999	0.999	0.999	0.999	0.999	0.999	0.999	0.999	0.999	0.999	0.999	0.999	0.999	0.999	0.999	0.999	0.999	0.999	0.999	0.999	0.999	0.999	0.999	0.999	0.999	0.999	0.999	0.999	0.999	0.999	0.999	0.999	0.999	0.999	0.999	0.999	0.999
0.077964	0.999087		0.0812129	0.84637		0.467786		0.081213	0.999	0.999	0.999	0.999	0.999	0.999	0.999	0.999	0.999	0.999	0.999	0.999	0.999	0.999	0.999	0.999	0.999	0.999	0.999	0.999	0.999	0.999	0.999	0.999	0.999	0.999	0.999	0.999	0.999	0.999	0.999	0.999	0.999	0.999	0.999	0.999	0.999	0.999	0.999	0.999	0.999
0.081213	0.998819		0.0844614	0.900686		0.467786		0.084461	0.999	0.999	0.999	0.999	0.999	0.999	0.999	0.999	0.999	0.999	0.999	0.999	0.999	0.999	0.999	0.999	0.999	0.999	0.999	0.999	0.999	0.999	0.999	0.999	0.999	0.999	0.999	0.999	0.999	0.999	0.999	0.999	0.999	0.999	0.999	0.999	0.999	0.999	0.999	0.999	0.999
0.084461	0.998988		0.0877099	0.915316		0.461289		0.08771	0.999	0.999	0.999	0.999	0.999	0.999	0.999	0.999	0.999	0.999	0.999	0.999	0.999	0.999	0.999	0.999	0.999	0.999	0.999	0.999	0.999	0.999	0.999	0.999	0.999	0.999	0.999	0.999	0.999	0.999	0.999	0.999	0.999	0.999	0.999	0.999	0.999	0.999	0.999	0.999	0.999
0.08771	0.998869		0.0909585	0.924111		0.467786		0.090958	0.999	0.999	0.999	0.999	0.999	0.999	0.999	0.999	0.999	0.999	0.999	0.999	0.999	0.999	0.999	0.999	0.999	0.999	0.999	0.999	0.999	0.999	0.999	0.999	0.999	0.999	0.999	0.999	0.999	0.999	0.999	0.999	0.999	0.999	0.999	0.999	0.999	0.999	0.999	0.999	0.999
0.090958	0.99915		0.094207	0.898174		0.464538		0.094207	0.999	0.999	0.999	0.999	0.999	0.999	0.999	0.999	0.999	0.999	0.999	0.999	0.999	0.999	0.999	0.999	0.999	0.999	0.999	0.999	0.999	0.999	0.999	0.999	0.999	0.999	0.999	0.999	0.999	0.999	0.999	0.999	0.999	0.999	0.999	0.999	0.999	0.999	0.999	0.999	0.999
0.094207	0.99907		0.0974555	0.903599		0.467786		0.097455	0.999	0.999	0.999	0.999	0.999	0.999	0.999	0.999	0.999	0.999	0.999	0.999	0.999	0.999	0.999	0.999	0.999	0.999	0.999	0.999	0.999	0.999	0.999	0.999	0.999	0.999	0.999	0.999	0.999	0.999	0.999	0.999	0.999	0.999	0.999	0.999	0.999	0.999	0.999	0.999	0.999
0.097455	0.998992		0.100704	0.91728		0.467786		0.100704	0.999	0.999	0.999	0.999	0.999	0.999	0.999	0.999	0.999	0.999	0.999	0.999	0.999	0.999	0.999	0.999	0.999	0.999	0.999	0.999	0.999	0.999	0.999	0.999	0.999	0.999	0.999	0.999	0.999	0.999	0.999	0.999	0.999	0.999	0.999	0.999	0.999	0.999	0.999	0.999	0.999
0.100704	0.998801		0.103953	0.914074		0.467786		0.103953	0.999	0.999	0.998	0.999	0.999	0.999	0.999	0.999	0.999	0.999	0.999	0.999	0.999	0.999	0.999	0.999	0.999	0.999	0.999	0.999	0.999	0.999	0.999	0.999	0.999	0.999	0.999	0.999	0.999	0.999	0.999	0.999	0.998	0.999	0.999	0.999	0.999	0.999	0.999	0.999	0.999
0.103953	0.998639		0.107201	0.908705		0.467786		0.107201	0.999	0.999	0.999	0.999	0.999	0.999	0.999	0.999	0.999	0.999	0.999	0.999	0.999	0.999	0.999	0.999	0.999	0.999	0.999	0.999	0.999	0.999	0.999	0.999	0.999	0.999	0.999	0.999	0.999	0.999	0.999	0.999	0.999	0.999	0.999	0.999	0.999	0.999	0.999	0.999	0.999
0.107201	0.998711		0.11045	0.916784		0.467786		0.11045	0.999	0.999	0.999	0.999	0.999	0.999	0.999	0.999	0.999	0.999	0.999	0.999	0.999	0.999	0.999	0.999	0.999	0.999	0.999	0.999	0.999	0.999	0.999	0.999	0.999	0.999	0.999	0.999	0.999	0.999	0.999	0.999	0.999	0.999	0.999	0.999	0.999	0.999	0.999	0.999	0.998
0.11045	0.998729		0.113698	0.899207		0.467786		0.113698	0.999	0.999	0.999	0.999	0.999	0.999	0.999	0.999	0.999	0.999	0.999	0.999	0.999	0.999	0.999	0.999	0.999	0.999	0.999	0.999	0.999	0.999	0.999	0.999	0.999	0.999	0.999	0.999	0.999	0.999	0.999	0.999	0.999	0.999	0.998	0.999	0.999	0.998	0.999	0.999	0.999
0.113698	0.998442		0.116947	0.908634		0.467786		0.116947	0.998	0.999	0.999	0.998	0.998	0.998	0.998	0.998	0.999	0.998	0.999	0.998	0.998	0.999	0.998	0.998	0.998	0.998	0.998	0.998	0.998	0.998	0.998	0.998	0.998	0.998	0.999	0.998	0.998	0.999	0.998	0.999	0.999	0.999	0.998	0.998	0.998	0.998	0.999	0.998	0.998
0.116947	0.998403		0.120195	0.893552		0.464538		0.120195	0.998	0.999	0.999	0.999	0.999	0.998	0.998	0.998	0.999	0.998	0.999	0.998	0.998	0.999	0.998	0.998	0.997	0.998	0.998	0.998	0.998	0.998	0.998	0.999	0.998	0.998	0.997	0.998	0.998	0.998	0.999	0.999	0.999	0.999	0.999	0.998	0.998	0.998	0.998	0.998	0.999
0.120195	0.997707		0.123444	0.903207		0.461289		0.123444	0.998	0.998	0.998	0.998	0.998	0.998	0.998	0.997	0.998	0.997	0.998	0.998	0.998	0.998	0.998	0.998	0.997	0.998	0.997	0.998	0.998	0.998	0.998	0.999	0.998	0.998	0.997	0.998	0.998	0.998	0.999	0.999	0.999	0.998	0.998	0.998	0.998	0.997	0.998	0.997	0.998
0.123444	0.997534		0.126692	0.888606		0.467786		0.126692	0.998	0.998	0.997	0.998	0.998	0.997	0.998	0.996	0.998	0.997	0.998	0.998	0.998	0.998	0.997	0.998	0.997	0.997	0.996	0.997	0.998	0.998	0.998	0.998	0.997	0.997	0.997	0.997	0.997	0.997	0.998	0.998	0.998	0.998	0.998	0.997	0.998	0.997	0.998	0.997	0.998
0.126692	0.99714		0.129941	0.88662		0.461289		0.129941	0.998	0.997	0.997	0.998	0.997	0.997	0.997	0.996	0.997	0.997	0.997	0.997	0.997	0.997	0.997	0.997	0.997	0.997	0.997	0.997	0.997	0.997	0.997	0.997	0.997	0.997	0.997	0.997	0.997	0.997	0.998	0.997	0.997	0.998	0.997	0.997	0.997	0.997	0.997	0.997	0.998
0.129941	0.996953		0.133189	0.854608		0.477532		0.133189	0.997	0.997	0.997	0.997	0.997	0.997	0.997	0.997	0.996	0.997	0.997	0.997	0.997	0.997	0.997	0.997	0.997	0.997	0.997	0.997	0.997	0.997	0.997	0.997	0.997	0.997	0.997	0.997	0.997	0.997	0.997	0.997	0.997	0.997	0.997	0.997	0.997	0.997	0.997	0.997	0.997
0.133189	0.99654		0.136438	0.856084		0.467786		0.136438	0.997	0.997	0.997	0.997	0.997	0.997	0.997	0.996	0.996	0.997	0.997	0.997	0.997	0.997	0.997	0.996	0.997	0.997	0.997	0.996	0.997	0.997	0.997	0.997	0.996	0.997	0.996	0.997	0.997	0.996	0.997	0.997	0.997	0.996	0.997	0.996	0.997	0.996	0.996	0.997	0.997
0.136438	0.996718		0.139686	0.883078		0.467786		0.139686	0.997	0.997	0.997	0.997	0.997	0.997	0.997	0.997	0.997	0.997	0.997	0.997	0.997	0.997	0.997	0.997	0.997	0.997	0.997	0.997	0.997	0.997	0.997	0.997	0.997	0.997	0.997	0.997	0.997	0.997	0.997	0.997	0.997	0.997	0.997	0.997	0.997	0.997	0.997	0.997	0.997
0.139686	0.996972		0.142935	0.881702		0.467786		0.142935	0.997	0.997	0.997	0.997	0.997	0.997	0.997	0.997	0.997	0.997	0.997	0.997	0.997	0.997	0.997	0.997	0.997	0.997	0.997	0.997	0.997	0.997	0.997	0.997	0.997	0.997	0.997	0.997	0.997	0.997	0.997	0.997	0.997	0.997	0.997	0.997	0.997	0.997	0.997	0.997	0.997
0.142935	0.996875		0.146183	0.890019		0.461289		0.146183	0.997	0.997	0.997	0.997	0.997	0.997	0.997	0.997	0.997	0.997	0.997	0.997	0.997	0.997	0.997	0.997	0.997	0.997	0.997	0.997	0.997	0.997	0.997	0.997	0.997	0.997	0.997	0.997	0.997	0.997	0.997	0.997	0.997	0.997	0.997	0.997	0.997	0.997	0.997	0.997	0.997
0.146183	0.996748		0.149432	0.877442		0.467786		0.149432	0.997	0.997	0.997	0.997	0.997	0.997	0.997	0.997	0.997	0.997	0.997	0.997	0.997	0.997	0.997	0.997	0.997	0.997	0.997	0.997	0.997	0.997	0.997	0.997	0.996	0.997	0.997	0.997	0.997	0.997	0.997	0.997	0.997	0.997	0.997	0.997	0.997	0.997	0.997	0.997	0.997
0.149432	0.996672		0.15268	0.878466		0.461289		0.15268	0.997	0.997	0.997	0.997	0.997	0.997	0.997	0.996	0.997	0.996	0.997	0.997	0.997	0.997	0.997	0.997	0.997	0.997	0.997	0.996	0.997	0.997	0.997	0.997	0.996	0.997	0.997	0.997	0.997	0.997	0.997	0.997	0.997	0.996	0.997	0.997	0.996	0.996	0.996	0.997	0.997
0.15268	0.995893		0.155929	0.86957		0.467786		0.155929	0.997	0.997	0.996	0.996	0.996	0.996	0.996	0.996	0.996	0.996	0.996	0.996	0.996	0.996	0.996	0.996	0.996	0.996	0.996	0.996	0.996	0.996	0.996	0.996	0.996	0.996	0.996	0.996	0.996	0.996	0.996	0.996	0.996	0.996	0.996	0.996	0.996	0.996	0.996	0.996	0.996
0.155929	0.995659		0.159177	0.872365		0.464538		0.159177	0.996	0.996	0.996	0.996	0.996	0.996	0.995	0.996	0.996	0.996	0.996	0.996	0.996	0.996	0.996	0.996	0.996	0.996	0.996	0.996	0.996	0.996	0.996	0.996	0.996	0.996	0.996	0.996	0.996	0.996	0.996	0.996	0.995	0.996	0.996	0.996	0.996	0.996	0.996	0.996	0.996
0.159177	0.995668		0.162426	0.841969		0.471035		0.162426	0.995	0.995	0.995	0.995	0.996	0.996	0.996	0.996	0.996	0.996	0.995	0.996	0.996	0.996	0.995	0.995	0.995	0.996	0.995	0.996	0.995	0.996	0.995	0.995	0.996	0.996	0.996	0.996	0.996	0.996	0.995	0.995	0.995	0.995	0.995	0.996	0.996	0.996	0.996	0.996	0.995
0.162426	0.995305		0.165674	0.850616		0.467786		0.165674	0.995	0.996	0.996	0.995	0.995	0.995	0.995	0.995	0.995	0.995	0.995	0.995	0.995	0.995	0.995	0.995	0.995	0.995	0.995	0.995	0.995	0.995	0.995	0.996	0.995	0.995	0.996	0.995	0.996	0.995	0.995	0.995	0.996	0.995	0.995	0.995	0.995	0.995	0.995	0.995	0.995
0.165674	0.99556		0.168923	0.853364		0.467786		0.168923	0.996	0.996	0.996	0.996	0.996	0.996	0.996	0.995	0.996	0.995	0.996	0.996	0.996	0.996	0.996	0.996	0.995	0.996	0.995	0.996	0.996	0.996	0.996	0.996	0.995	0.996	0.995	0.996	0.995	0.996	0.996	0.996	0.996	0.996	0.996	0.996	0.996	0.995	0.996	0.995	0.995
0.168923	0.995705		0.172171	0.884446		0.467786		0.172171	0.996	0.996	0.996	0.996	0.996	0.995	0.996	0.995	0.996	0.995	0.996	0.996	0.996	0.996	0.996	0.996	0.995	0.996	0.995	0.996	0.996	0.996	0.996	0.996	0.995	0.996	0.995	0.995	0.995	0.995	0.996	0.996	0.996	0.996	0.996	0.996	0.996	0.995	0.996	0.995	0.996
0.172171	0.995748		0.17542	0.874822		0.467786		0.17542	0.996	0.996	0.996	0.996	0.996	0.996	0.996	0.995	0.996	0.995	0.996	0.996	0.996	0.996	0.996	0.996	0.995	0.996	0.995	0.996	0.996	0.996	0.996	0.996	0.996	0.996	0.996	0.996	0.995	0.996	0.996	0.996	0.996	0.996	0.996	0.996	0.996	0.995	0.996	0.995	0.996
0.17542	0.995881		0.178668	0.873393		0.467786		0.178668	0.996	0.996	0.996	0.996	0.996	0.996	0.996	0.995	0.996	0.995	0.996	0.996	0.996	0.996	0.996	0.996	0.996	0.996	0.996	0.996	0.996	0.996	0.996	0.996	0.996	0.996	0.996	0.996	0.996	0.996	0.996	0.996	0.996	0.996	0.996	0.996	0.996	0.995	0.996	0.995	0.996
0.178668	0.995615		0.181917	0.893307		0.467786		0.181917	0.996	0.996	0.996	0.996	0.996	0.995	0.996	0.995	0.996	0.995	0.996	0.996	0.996	0.996	0.996	0.996	0.995	0.996	0.995	0.996	0.996	0.996	0.996	0.996	0.996	0.996	0.996	0.996	0.996	0.996	0.996	0.996	0.996	0.996	0.996	0.995	0.996	0.995	0.996	0.995	0.996
0.181917	0.995539		0.185165	0.898255		0.467786		0.185165	0.996	0.996	0.996	0.996	0.996	0.996	0.996	0.995	0.995	0.995	0.996	0.996	0.996	0.996	0.996	0.996	0.995	0.995	0.995	0.995	0.996	0.996	0.996	0.996	0.996	0.996	0.995	0.995	0.995	0.995	0.996	0.996	0.996	0.996	0.996	0.995	0.996	0.995	0.995	0.995	0.996
0.185165	0.995531		0.188414	0.887124		0.467786		0.188414	0.996	0.996	0.996	0.996	0.996	0.995	0.996	0.995	0.996	0.995	0.996	0.996	0.996	0.995	0.995	0.996	0.995	0.996	0.995	0.996	0.996	0.996	0.996	0.996	0.996	0.996	0.995	0.995	0.995	0.995	0.996	0.996	0.996	0.996	0.996	0.995	0.996	0.995	0.996	0.995	0.996
0.188414	0.995394		0.191662	0.895874		0.464538		0.191662	0.995	0.996	0.995	0.995	0.995	0.995	0.995	0.996	0.995	0.996	0.996	0.995	0.996	0.995	0.995	0.995	0.996	0.995	0.995	0.995	0.995	0.995	0.995	0.995	0.995	0.995	0.996	0.996	0.996	0.996	0.995	0.996	0.995	0.995	0.995	0.995	0.995	0.996	0.996	0.996	0.995
0.191662	0.996007		0.194911	0.891671		0.464538		0.194911	0.996	0.996	0.996	0.996	0.996	0.996	0.996	0.996	0.996	0.996	0.996	0.996	0.996	0.996	0.996	0.996	0.996	0.996	0.996	0.996	0.996	0.996	0.995	0.996	0.996	0.995	0.996	0.996	0.996	0.996	0.996	0.996	0.996	0.996	0.996	0.996	0.996	0.996	0.996	0.996	0.996
0.194911	0.995906		0.19816	0.890347		0.467786		0.198159	0.996	0.996	0.996	0.996	0.996	0.996	0.996	0.996	0.996	0.996	0.996	0.996	0.996	0.996	0.996	0.996	0.996	0.996	0.996	0.996	0.996	0.996	0.996	0.996	0.996	0.996	0.996	0.996	0.996	0.996	0.996	0.995	0.996	0.996	0.996	0.996	0.996	0.996	0.996	0.996	0.996
0.198159	0.995163		0.201408	0.902138		0.467786		0.201408	0.995	0.995	0.995	0.995	0.995	0.995	0.995	0.995	0.995	0.995	0.995	0.995	0.995	0.995	0.995	0.995	0.995	0.995	0.995	0.995	0.995	0.995	0.995	0.995	0.995	0.995	0.995	0.995	0.995	0.995	0.995	0.995	0.995	0.995	0.995	0.995	0.995	0.995	0.995	0.995	0.995
0.201408	0.99591		0.204657	0.905816		0.467786		0.204657	0.996	0.996	0.995	0.996	0.995	0.996	0.996	0.996	0.996	0.996	0.996	0.996	0.995	0.996	0.996	0.995	0.996	0.996	0.996	0.995	0.996	0.996	0.996	0.996	0.996	0.996	0.996	0.996	0.996	0.996	0.996	0.996	0.996	0.996	0.996	0.996	0.996	0.996	0.996	0.996	0.996
0.204657	0.996278		0.207905	0.895742		0.467786		0.207905	0.996	0.996	0.996	0.996	0.996	0.996	0.996	0.996	0.996	0.996	0.996	0.996	0.996	0.996	0.996	0.996	0.996	0.996	0.996	0.996	0.996	0.996	0.996	0.996	0.996	0.996	0.996	0.996	0.996	0.996	0.996	0.996	0.996	0.996	0.996	0.996	0.996	0.996	0.996	0.996	0.996
0.207905	0.996128		0.211154	0.89958		0.467786		0.211154	0.996	0.996	0.996	0.996	0.996	0.996	0.996	0.996	0.996	0.996	0.996	0.996	0.996	0.996	0.996	0.996	0.996	0.996	0.996	0.996	0.996	0.996	0.996	0.996	0.996	0.996	0.996	0.996	0.996	0.996	0.996	0.996	0.996	0.996	0.996	0.996	0.996	0.996	0.996	0.996	0.996
0.211154	0.995359		0.214402	0.900958		0.467786		0.214402	0.995	0.995	0.995	0.995	0.995	0.995	0.995	0.996	0.995	0.995	0.996	0.995	0.996	0.996	0.995	0.995	0.995	0.995	0.995	0.995	0.995	0.995	0.996	0.995	0.995	0.995	0.995	0.995	0.995	0.995	0.995	0.995	0.995	0.995	0.995	0.995	0.995	0.996	0.995	0.995	0.996
0.214402	0.995081		0.217651	0.896643		0.467786		0.217651	0.995	0.996	0.995	0.995	0.995	0.995	0.995	0.995	0.995	0.995	0.996	0.995	0.995	0.995	0.995	0.995	0.995	0.995	0.995	0.995	0.995	0.995	0.995	0.995	0.995	0.995	0.995	0.995	0.995	0.995	0.995	0.995	0.995	0.995	0.995	0.995	0.995	0.995	0.995	0.995	0.995
0.217651	0.995328		0.220899	0.902217		0.467786		0.220899	0.995	0.996	0.996	0.996	0.995	0.995	0.995	0.995	0.995	0.995	0.996	0.995	0.995	0.995	0.995	0.995	0.995	0.995	0.995	0.995	0.995	0.995	0.996	0.995	0.995	0.995	0.995	0.995	0.995	0.995	0.995	0.996	0.996	0.996	0.996	0.995	0.995	0.995	0.995	0.995	0.995
0.220899	0.995194		0.224148	0.906281		0.467786		0.224148	0.996	0.996	0.996	0.996	0.995	0.995	0.996	0.994	0.995	0.994	0.996	0.995	0.995	0.996	0.995	0.995	0.994	0.995	0.994	0.995	0.996	0.995	0.996	0.996	0.995	0.995	0.994	0.995	0.994	0.995	0.995	0.996	0.996	0.996	0.996	0.995	0.995	0.994	0.995	0.994	0.996
0.224148	0.99473		0.227396	0.893651		0.467786		0.227396	0.995	0.996	0.995	0.995	0.995	0.995	0.995	0.993	0.995	0.994	0.995	0.995	0.995	0.995	0.995	0.995	0.994	0.995	0.994	0.995	0.995	0.995	0.995	0.995	0.995	0.995	0.994	0.994	0.994	0.994	0.995	0.995	0.995	0.995	0.995	0.995	0.995	0.993	0.995	0.994	0.995
0.227396	0.994055		0.230645	0.888728		0.467786		0.230645	0.994	0.994	0.994	0.994	0.994	0.994	0.994	0.994	0.994	0.994	0.994	0.994	0.994	0.994	0.994	0.994	0.994	0.994	0.994	0.994	0.994	0.994	0.994	0.994	0.994	0.994	0.994	0.994	0.994	0.994	0.994	0.994	0.995	0.994	0.994	0.994	0.994	0.994	0.994	0.994	0.994
0.230645	0.994247		0.233893	0.87491		0.461289		0.233893	0.994	0.994	0.994	0.994	0.994	0.994	0.994	0.994	0.994	0.994	0.994	0.994	0.994	0.994	0.994	0.994	0.994	0.994	0.994	0.994	0.994	0.994	0.994	0.994	0.994	0.994	0.994	0.994	0.994	0.994	0.994	0.994	0.994	0.994	0.994	0.994	0.994	0.994	0.994	0.994	0.994
0.233893	0.993123		0.237142	0.88215		0.461289		0.237142	0.993	0.994	0.994	0.993	0.993	0.993	0.993	0.992	0.993	0.992	0.993	0.993	0.993	0.993	0.993	0.993	0.993	0.993	0.993	0.993	0.993	0.993	0.993	0.993	0.993	0.993	0.993	0.993	0.993	0.993	0.993	0.994	0.994	0.993	0.993	0.993	0.993	0.992	0.993	0.992	0.993
0.237142	0.992709		0.24039	0.894991		0.467786		0.24039	0.993	0.993	0.993	0.993	0.993	0.993	0.993	0.992	0.993	0.992	0.993	0.993	0.993	0.993	0.993	0.993	0.992	0.993	0.992	0.993	0.993	0.993	0.993	0.993	0.992	0.993	0.993	0.993	0.992	0.993	0.993	0.993	0.994	0.993	0.993	0.993	0.993	0.992	0.992	0.992	0.993
0.24039	0.992462		0.243639	0.886822		0.461289		0.243639	0.993	0.993	0.993	0.993	0.993	0.992	0.993	0.991	0.993	0.992	0.993	0.993	0.993	0.993	0.992	0.992	0.992	0.992	0.991	0.992	0.993	0.993	0.993	0.993	0.992	0.993	0.992	0.992	0.992	0.993	0.993	0.993	0.993	0.993	0.993	0.992	0.993	0.991	0.993	0.992	0.993
0.243639	0.991438		0.246887	0.865646		0.467786		0.246887	0.992	0.992	0.992	0.991	0.99	0.991	0.992	0.991	0.992	0.991	0.992	0.992	0.992	0.992	0.991	0.992	0.991	0.992	0.991	0.992	0.992	0.992	0.993	0.993	0.991	0.992	0.991	0.992	0.991	0.992	0.991	0.992	0.992	0.991	0.992	0.992	0.991	0.991	0.992	0.991	0.992
0.246887	0.99		0.250136	0.871938		0.467786		0.250136	0.99	0.99	0.99	0.99	0.99	0.99	0.99	0.99	0.991	0.99	0.99	0.992	0.99	0.99	0.99	0.99	0.99	0.99	0.99	0.99	0.99	0.99	0.99	0.99	0.99	0.99	0.99	0.99	0.99	0.99	0.99	0.99	0.99	0.99	0.99	0.99	0.99	0.99	0.99	0.99	0.99
0.250136	0.989212		0.253384	0.874901		0.471035		0.253384	0.987	0.988	0.99	0.989	0.989	0.987	0.989	0.989	0.989	0.989	0.989	0.989	0.989	0.989	0.989	0.989	0.988	0.989	0.988	0.989	0.989	0.989	0.989	0.989	0.989	0.99	0.989	0.989	0.989	0.989	0.99	0.99	0.99	0.99	0.989	0.989	0.989	0.989	0.989	0.989	0.989
0.253384	0.987161		0.256633	0.885101		0.471035		0.256633	0.987	0.988	0.99	0.987	0.987	0.987	0.987	0.986	0.987	0.986	0.988	0.988	0.988	0.988	0.988	0.987	0.987	0.987	0.986	0.987	0.988	0.989	0.988	0.989	0.987	0.988	0.989	0.987	0.987	0.987	0.988	0.988	0.987	0.988	0.987	0.987	0.987	0.986	0.987	0.986	0.987
0.256633	0.986991		0.259881	0.868815		0.474283		0.259881	0.988	0.988	0.989	0.988	0.988	0.987	0.988	0.985	0.987	0.985	0.987	0.988	0.988	0.988	0.987	0.987	0.987	0.987	0.986	0.987	0.987	0.988	0.988	0.988	0.987	0.987	0.986	0.986	0.986	0.986	0.988	0.988	0.985	0.988	0.988	0.987	0.987	0.985	0.987	0.986	0.987
0.259881	0.985326		0.26313	0.883226		0.467786		0.26313	0.986	0.985	0.985	0.986	0.988	0.985	0.985	0.985	0.986	0.985	0.986	0.986	0.986	0.986	0.985	0.985	0.985	0.986	0.985	0.986	0.986	0.986	0.986	0.986	0.986	0.985	0.985	0.985	0.985	0.985	0.986	0.985	0.985	0.985	0.985	0.985	0.985	0.985	0.986	0.985	0.986
0.26313	0.984272		0.266378	0.88		0.467786		0.266378	0.985	0.985	0.985	0.985	0.985	0.984	0.985	0.983	0.985	0.983	0.984	0.984	0.984	0.984	0.984	0.984	0.983	0.984	0.983	0.984	0.985	0.985	0.985	0.982	0.984	0.984	0.984	0.983	0.984	0.984	0.985	0.982	0.985	0.985	0.985	0.984	0.984	0.983	0.985	0.984	0.985
0.266378	0.982281		0.269627	0.873486		0.467786		0.269627	0.982	0.982	0.982	0.982	0.982	0.982	0.982	0.982	0.982	0.982	0.982	0.983	0.982	0.982	0.983	0.982	0.983	0.983	0.983	0.983	0.982	0.982	0.982	0.982	0.982	0.982	0.983	0.983	0.984	0.983	0.985	0.982	0.985	0.982	0.982	0.982	0.983	0.982	0.983	0.982	0.983
0.269627	0.981171		0.272875	0.879219		0.467786		0.272875	0.981	0.981	0.981	0.981	0.981	0.981	0.981	0.98	0.981	0.98	0.981	0.981	0.981	0.98	0.981	0.981	0.981	0.981	0.98	0.981	0.981	0.981	0.981	0.981	0.982	0.981	0.98	0.981	0.981	0.981	0.982	0.981	0.981	0.982	0.981	0.981	0.981	0.98	0.981	0.98	0.981
0.272875	0.979674		0.276124	0.888984		0.467786		0.276124	0.981	0.981	0.981	0.98	0.981	0.98	0.98	0.978	0.98	0.978	0.981	0.98	0.98	0.98	0.98	0.98	0.979	0.98	0.978	0.981	0.98	0.98	0.98	0.98	0.98	0.98	0.979	0.979	0.979	0.979	0.98	0.981	0.981	0.98	0.98	0.98	0.98	0.978	0.98	0.978	0.98
0.276124	0.979979		0.279372	0.886624		0.467786		0.279372	0.981	0.981	0.981	0.981	0.981	0.98	0.981	0.977	0.98	0.978	0.981	0.98	0.981	0.981	0.98	0.98	0.979	0.98	0.978	0.98	0.981	0.98	0.981	0.981	0.98	0.98	0.979	0.98	0.979	0.98	0.981	0.981	0.981	0.981	0.981	0.98	0.98	0.978	0.98	0.978	0.98
0.279372	0.980342		0.282621	0.881903		0.467786		0.282621	0.981	0.981	0.981	0.981	0.981	0.98	0.981	0.978	0.98	0.978	0.982	0.981	0.981	0.982	0.98	0.981	0.979	0.981	0.978	0.98	0.981	0.981	0.981	0.982	0.98	0.981	0.98	0.98	0.979	0.98	0.981	0.981	0.976	0.982	0.981	0.979	0.98	0.978	0.981	0.978	0.982
0.282621	0.975406		0.285869	0.884179		0.467786		0.285869	0.975	0.976	0.976	0.976	0.975	0.975	0.975	0.974	0.976	0.974	0.975	0.975	0.975	0.976	0.976	0.976	0.976	0.975	0.974	0.976	0.976	0.976	0.975	0.975	0.975	0.976	0.976	0.976	0.975	0.976	0.975	0.976	0.976	0.976	0.976	0.975	0.976	0.974	0.976	0.975	0.976
0.285869	0.97423		0.289118	0.876967		0.467786		0.289118	0.973	0.969	0.974	0.973	0.973	0.975	0.973	0.969	0.974	0.975	0.973	0.975	0.974	0.973	0.975	0.974	0.976	0.975	0.976	0.974	0.973	0.974	0.974	0.973	0.975	0.975	0.975	0.975	0.976	0.975	0.973	0.974	0.973	0.973	0.969	0.975	0.973	0.969	0.974	0.975	0.974
0.289118	0.968622		0.292366	0.877794		0.467786		0.292366	0.969	0.969	0.968	0.969	0.968	0.969	0.968	0.969	0.968	0.97	0.969	0.969	0.969	0.969	0.968	0.97	0.97	0.97	0.97	0.97	0.965	0.969	0.969	0.969	0.968	0.97	0.967	0.97	0.97	0.966	0.968	0.969	0.968	0.969	0.969	0.968	0.968	0.969	0.968	0.97	0.969
0.292366	0.965511		0.295615	0.866878		0.467786		0.295615	0.964	0.965	0.964	0.964	0.965	0.965	0.965	0.967	0.965	0.966	0.965	0.965	0.965	0.965	0.966	0.965	0.967	0.965	0.968	0.966	0.965	0.965	0.965	0.965	0.966	0.965	0.967	0.966	0.968	0.966	0.964	0.964	0.963	0.964	0.965	0.965	0.965	0.967	0.965	0.966	0.965
0.295615	0.959613		0.298864	0.871189		0.458041		0.298863	0.964	0.962	0.961	0.961	0.96	0.959	0.96	0.958	0.96	0.958	0.961	0.961	0.961	0.96	0.96	0.962	0.958	0.96	0.956	0.96	0.961	0.961	0.961	0.961	0.96	0.962	0.958	0.959	0.959	0.959	0.957	0.961	0.961	0.957	0.959	0.955	0.961	0.958	0.96	0.958	0.962
0.298863	0.956899		0.302112	0.863222		0.464538		0.302112	0.958	0.959	0.959	0.958	0.959	0.955	0.958	0.953	0.957	0.953	0.958	0.961	0.958	0.96	0.956	0.962	0.955	0.955	0.956	0.96	0.958	0.958	0.958	0.958	0.956	0.957	0.955	0.955	0.957	0.955	0.957	0.959	0.959	0.957	0.959	0.955	0.959	0.953	0.957	0.954	0.958
0.302112	0.957254		0.305361	0.857159		0.467786		0.305361	0.96	0.962	0.962	0.961	0.96	0.956	0.959	0.95	0.959	0.951	0.961	0.959	0.96	0.961	0.956	0.959	0.952	0.957	0.951	0.957	0.96	0.96	0.96	0.958	0.957	0.957	0.955	0.955	0.953	0.955	0.96	0.962	0.962	0.961	0.96	0.956	0.959	0.943	0.959	0.952	0.96
0.305361	0.950683		0.308609	0.855502		0.461289		0.308609	0.947	0.956	0.956	0.948	0.955	0.948	0.953	0.942	0.952	0.943	0.955	0.952	0.953	0.955	0.95	0.953	0.947	0.95	0.945	0.95	0.955	0.953	0.953	0.955	0.95	0.951	0.948	0.948	0.946	0.949	0.952	0.956	0.956	0.953	0.955	0.948	0.952	0.943	0.951	0.943	0.955
0.308609	0.946126		0.311858	0.83824		0.467786		0.311858	0.947	0.956	0.949	0.948	0.947	0.946	0.947	0.941	0.947	0.942	0.948	0.946	0.947	0.948	0.946	0.948	0.931	0.947	0.942	0.947	0.948	0.947	0.948	0.948	0.945	0.948	0.943	0.947	0.944	0.946	0.947	0.948	0.948	0.947	0.948	0.946	0.933	0.942	0.947	0.943	0.949
0.311858	0.932566		0.315106	0.846085		0.467786		0.315106	0.933	0.933	0.932	0.933	0.935	0.931	0.933	0.927	0.934	0.927	0.935	0.934	0.947	0.935	0.933	0.933	0.931	0.947	0.932	0.932	0.933	0.935	0.934	0.934	0.933	0.933	0.931	0.931	0.932	0.932	0.932	0.934	0.933	0.932	0.934	0.931	0.933	0.928	0.947	0.943	0.936
0.315106	0.929345		0.318355	0.858308		0.467786		0.318355	0.931	0.932	0.932	0.932	0.929	0.931	0.933	0.927	0.928	0.928	0.929	0.93	0.93	0.93	0.93	0.933	0.926	0.93	0.926	0.93	0.933	0.935	0.934	0.93	0.928	0.933	0.927	0.931	0.928	0.931	0.931	0.933	0.933	0.931	0.93	0.932	0.929	0.929	0.927	0.928	0.929
0.318355	0.931498		0.321603	0.857473		0.474283		0.321603	0.931	0.929	0.929	0.93	0.93	0.931	0.931	0.933	0.932	0.932	0.931	0.932	0.931	0.93	0.933	0.932	0.931	0.933	0.933	0.933	0.931	0.932	0.932	0.931	0.932	0.933	0.931	0.933	0.932	0.932	0.93	0.929	0.929	0.931	0.931	0.932	0.932	0.936	0.933	0.932	0.932
0.321603	0.932229		0.324852	0.839904		0.467786		0.324852	0.932	0.928	0.929	0.932	0.93	0.933	0.932	0.937	0.932	0.933	0.931	0.932	0.933	0.93	0.933	0.933	0.933	0.932	0.934	0.932	0.932	0.932	0.933	0.932	0.933	0.933	0.931	0.934	0.934	0.932	0.931	0.929	0.928	0.931	0.932	0.934	0.932	0.936	0.933	0.935	0.933
0.324852	0.91809		0.3281	0.835837				0.3281	0.916	0.917	0.917	0.917	0.915	0.919	0.916	0.921	0.914	0.922	0.916	0.919	0.92	0.907	0.92	0.92	0.91	0.919	0.924	0.91	0.917	0.908	0.919	0.917	0.918	0.921	0.92	0.92	0.912	0.92	0.916	0.911	0.917	0.916	0.918	0.919	0.911	0.921	0.914	0.922	0.933
0.3281	0.90862		0.331349	0.832411				0.331349	0.894	0.911	0.895	0.909	0.908	0.893	0.91	0.884	0.91	0.905	0.909	0.909	0.909	0.908	0.92	0.913	0.91	0.908	0.909	0.91	0.908	0.908	0.919	0.909	0.918	0.913	0.91	0.909	0.912	0.91	0.908	0.911	0.91	0.909	0.909	0.908	0.911	0.905	0.914	0.906	0.909
0.331349	0.893434		0.334597	0.839809				0.334597	0.894	0.895	0.895	0.894	0.891	0.893	0.893	0.884	0.895	0.887	0.894	0.895	0.895	0.893	0.893	0.897	0.889	0.894	0.887	0.894	0.895	0.895	0.895	0.893	0.894	0.895	0.89	0.893	0.891	0.893	0.897	0.897	0.895	0.897	0.893	0.894	0.894	0.884	0.892	0.888	0.897
0.334597	0.90164		0.337846	0.838169				0.337846	0.904	0.902	0.892	0.903	0.886	0.903	0.901	0.901	0.904	0.901	0.9	0.903	0.901	0.901	0.904	0.902	0.901	0.905	0.901	0.905	0.901	0.902	0.901	0.901	0.903	0.903	0.902	0.903	0.903	0.903	0.906	0.897	0.902	0.905	0.893	0.904	0.901	0.901	0.903	0.901	0.899
0.337846	0.885122		0.341094	0.823652				0.341094	0.885	0.888	0.892	0.903	0.886	0.88	0.887	0.873	0.904	0.901	0.892	0.89	0.89	0.876	0.885	0.891	0.886	0.872	0.884	0.885	0.89	0.888	0.873	0.89	0.886	0.89	0.87	0.882	0.886	0.87	0.888	0.89	0.892	0.889	0.887	0.879	0.89	0.875	0.886	0.877	0.891
0.341094	0.872638		0.344343	0.824621				0.344343	0.873	0.874	0.874	0.874	0.875	0.871	0.873	0.871	0.872	0.873	0.876	0.873	0.873	0.876	0.87	0.875	0.869	0.872	0.868	0.873	0.875	0.873	0.873	0.875	0.87	0.873	0.87	0.872	0.869	0.87	0.875	0.873	0.874	0.876	0.874	0.87	0.875	0.872	0.873	0.872	0.875
0.344343	0.857372		0.347591	0.832465				0.347591	0.856	0.874	0.852	0.856	0.854	0.859	0.857	0.86	0.856	0.861	0.858	0.863	0.863	0.857	0.861	0.857	0.859	0.86	0.86	0.86	0.86	0.862	0.861	0.858	0.862	0.857	0.858	0.86	0.86	0.859	0.857	0.852	0.853	0.854	0.856	0.858	0.856	0.861	0.859	0.861	0.865
0.347591	0.847136		0.35084	0.828213				0.35084	0.847	0.844	0.844	0.847	0.842	0.85	0.848	0.851	0.852	0.85	0.843	0.851	0.85	0.842	0.85	0.847	0.851	0.848	0.852	0.85	0.845	0.848	0.849	0.844	0.853	0.848	0.829	0.851	0.849	0.85	0.847	0.845	0.843	0.849	0.848	0.849	0.849	0.851	0.856	0.852	0.843
0.35084	0.836774		0.354088	0.816873				0.354088	0.847	0.841	0.842	0.847	0.837	0.835	0.848	0.851	0.838	0.825	0.834	0.839	0.841	0.834	0.839	0.836	0.829	0.837	0.825	0.839	0.839	0.841	0.841	0.838	0.824	0.837	0.828	0.824	0.828	0.836	0.842	0.843	0.843	0.844	0.837	0.835	0.835	0.824	0.839	0.825	0.842
0.354088	0.820991		0.357337	0.82315				0.357337	0.82	0.82	0.82	0.819	0.818	0.818	0.824	0.818	0.826	0.817	0.825	0.827	0.828	0.834	0.824	0.826	0.829	0.827	0.824	0.839	0.825	0.841	0.826	0.825	0.825	0.826	0.819	0.824	0.823	0.825	0.822	0.822	0.822	0.819	0.823	0.819	0.824	0.817	0.826	0.819	0.828
0.357337	0.806719		0.360585	0.799718				0.360585	0.809	0.813	0.812	0.807	0.811	0.807	0.805	0.794	0.809	0.817	0.806	0.811	0.811	0.808	0.807	0.808	0.802	0.811	0.801	0.808	0.808	0.812	0.81	0.807	0.809	0.808	0.801	0.809	0.805	0.807	0.808	0.813	0.813	0.808	0.823	0.807	0.824	0.817	0.81	0.8	0.813
0.360585	0.783098		0.363834	0.798446				0.363834	0.783	0.783	0.783	0.786	0.779	0.782	0.781	0.782	0.779	0.782	0.781	0.789	0.788	0.781	0.787	0.787	0.782	0.788	0.782	0.788	0.785	0.787	0.786	0.784	0.787	0.785	0.784	0.786	0.781	0.785	0.784	0.782	0.784	0.787	0.779	0.784	0.782	0.78	0.78	0.782	0.788
0.363834	0.780934		0.367082	0.790224				0.367082	0.781	0.787	0.789	0.786	0.787	0.781	0.785	0.766	0.78	0.777	0.783	0.784	0.786	0.785	0.781	0.779	0.781	0.777	0.782	0.778	0.786	0.78	0.782	0.786	0.783	0.78	0.783	0.786	0.778	0.778	0.778	0.787	0.787	0.775	0.787	0.784	0.784	0.772	0.783	0.777	0.782
0.367082	0.773308		0.370331	0.780896				0.370331	0.775	0.773	0.774	0.774	0.77	0.773	0.772	0.767	0.777	0.769	0.783	0.778	0.777	0.785	0.781	0.774	0.773	0.777	0.77	0.775	0.775	0.777	0.777	0.773	0.78	0.774	0.781	0.777	0.771	0.777	0.776	0.774	0.777	0.775	0.773	0.784	0.769	0.768	0.776	0.77	0.779
0.370331	0.749359		0.373579	0.773534				0.373579	0.756	0.758	0.758	0.753	0.748	0.748	0.751	0.737	0.754	0.74	0.748	0.751	0.751	0.748	0.746	0.752	0.739	0.755	0.741	0.776	0.75	0.754	0.752	0.749	0.752	0.752	0.744	0.75	0.742	0.753	0.757	0.758	0.761	0.755	0.75	0.746	0.749	0.738	0.754	0.739	0.758
0.373579	0.733537		0.376828	0.764403				0.376828	0.756	0.747	0.758	0.738	0.742	0.729	0.737	0.722	0.732	0.725	0.748	0.741	0.743	0.748	0.734	0.737	0.732	0.732	0.731	0.732	0.746	0.741	0.744	0.714	0.737	0.734	0.732	0.726	0.728	0.729	0.738	0.752	0.754	0.738	0.744	0.728	0.749	0.739	0.732	0.726	0.746
0.376828	0.702795		0.380076	0.761484				0.380076	0.71	0.715	0.717	0.714	0.716	0.694	0.708	0.681	0.674	0.685	0.712	0.709	0.708	0.717	0.702	0.702	0.697	0.701	0.695	0.701	0.712	0.709	0.708	0.714	0.701	0.698	0.732	0.694	0.728	0.694	0.709	0.716	0.717	0.713	0.713	0.693	0.709	0.683	0.705	0.684	0.716
0.380076	0.680644		0.383325	0.770396				0.383325	0.68	0.715	0.675	0.678	0.683	0.678	0.678	0.691	0.674	0.69	0.69	0.684	0.686	0.691	0.656	0.651	0.684	0.683	0.685	0.685	0.687	0.682	0.685	0.687	0.68	0.678	0.68	0.682	0.682	0.682	0.679	0.677	0.68	0.678	0.683	0.677	0.678	0.69	0.649	0.691	0.692
0.383325	0.65656		0.386573	0.770888				0.386573	0.634	0.657	0.656	0.651	0.651	0.66	0.651	0.664	0.646	0.665	0.652	0.652	0.654	0.655	0.658	0.65	0.659	0.663	0.661	0.661	0.651	0.654	0.654	0.651	0.659	0.655	0.658	0.664	0.659	0.664	0.649	0.655	0.655	0.65	0.653	0.657	0.653	0.665	0.649	0.664	0.656
0.386573	0.649091		0.389822	0.760872				0.389822	0.634	0.634	0.631	0.629	0.637	0.662	0.651	0.677	0.631	0.675	0.64	0.644	0.646	0.642	0.662	0.646	0.678	0.657	0.68	0.656	0.622	0.623	0.641	0.639	0.655	0.649	0.678	0.666	0.652	0.647	0.612	0.635	0.607	0.621	0.641	0.659	0.639	0.678	0.644	0.676	0.64
0.389822	0.629909		0.39307	0.754892				0.39307	0.616	0.608	0.606	0.612	0.616	0.641	0.621	0.655	0.62	0.654	0.621	0.624	0.623	0.616	0.637	0.628	0.658	0.641	0.657	0.637	0.622	0.623	0.622	0.616	0.634	0.633	0.65	0.652	0.652	0.644	0.612	0.61	0.607	0.61	0.616	0.64	0.639	0.655	0.631	0.654	0.631
0.39307	0.59887		0.396319	0.741906				0.396319	0.589	0.589	0.589	0.59	0.592	0.605	0.59	0.619	0.586	0.618	0.571	0.596	0.595	0.569	0.612	0.596	0.624	0.61	0.623	0.61	0.597	0.594	0.597	0.596	0.609	0.604	0.618	0.615	0.624	0.612	0.593	0.554	0.588	0.592	0.595	0.575	0.591	0.618	0.591	0.619	0.592
0.396319	0.572		0.399568	0.7312				0.399567	0.555	0.553	0.554	0.554	0.561	0.575	0.566	0.587	0.557	0.592	0.571	0.57	0.57	0.569	0.573	0.576	0.624	0.571	0.623	0.574	0.572	0.567	0.567	0.57	0.572	0.571	0.578	0.578	0.589	0.574	0.552	0.554	0.588	0.592	0.564	0.575	0.567	0.586	0.563	0.619	0.579
0.399567	0.564647		0.402816	0.70344				0.402816	0.555	0.562	0.561	0.555	0.561	0.567	0.563	0.564	0.557	0.573	0.563	0.559	0.56	0.562	0.566	0.568	0.574	0.566	0.577	0.567	0.562	0.525	0.562	0.564	0.54	0.569	0.574	0.573	0.579	0.569	0.551	0.567	0.562	0.553	0.564	0.568	0.566	0.57	0.565	0.575	0.559
0.402816	0.529429		0.406065	0.713894				0.406065	0.513	0.509	0.507	0.51	0.502	0.538	0.519	0.558	0.519	0.559	0.518	0.53	0.525	0.515	0.544	0.529	0.555	0.541	0.555	0.54	0.519	0.525	0.524	0.514	0.54	0.532	0.547	0.572	0.554	0.544	0.511	0.513	0.515	0.513	0.514	0.527	0.523	0.555	0.528	0.559	0.526
0.406065	0.527589		0.409313	0.695391				0.409313	0.51	0.486	0.513	0.512	0.505	0.528	0.517	0.569	0.521	0.551	0.508	0.511	0.526	0.509	0.535	0.522	0.551	0.528	0.562	0.529	0.508	0.522	0.525	0.504	0.534	0.528	0.541	0.536	0.554	0.534	0.513	0.513	0.515	0.512	0.513	0.528	0.523	0.555	0.527	0.552	0.517
0.409313	0.515378		0.412562	0.699192				0.412562	0.51	0.486	0.489	0.505	0.489	0.525	0.497	0.569	0.503	0.566	0.498	0.511	0.509	0.494	0.516	0.505	0.536	0.526	0.552	0.524	0.501	0.509	0.509	0.492	0.514	0.515	0.526	0.527	0.536	0.525	0.475	0.485	0.445	0.501	0.497	0.531	0.503	0.568	0.508	0.564	0.5
0.412562	0.485793		0.41581	0.689585				0.41581	0.468	0.457	0.453	0.466	0.463	0.496	0.473	0.516	0.487	0.509	0.471	0.487	0.482	0.468	0.507	0.483	0.513	0.495	0.523	0.493	0.501	0.485	0.509	0.466	0.501	0.515	0.511	0.502	0.515	0.497	0.475	0.45	0.445	0.47	0.465	0.497	0.479	0.515	0.49	0.564	0.482
0.41581	0.465072		0.419059	0.683841				0.419059	0.444	0.457	0.428	0.44	0.445	0.473	0.45	0.509	0.448	0.501	0.451	0.453	0.452	0.454	0.473	0.462	0.495	0.478	0.505	0.474	0.446	0.444	0.443	0.443	0.464	0.469	0.488	0.483	0.501	0.484	0.448	0.43	0.423	0.445	0.443	0.475	0.459	0.503	0.456	0.501	0.453
0.419059	0.414345		0.422307	0.691392				0.422307	0.4	0.394	0.391	0.405	0.395	0.428	0.398	0.451	0.405	0.449	0.399	0.4	0.404	0.401	0.429	0.411	0.445	0.426	0.449	0.42	0.397	0.402	0.4	0.4	0.419	0.419	0.441	0.436	0.444	0.429	0.404	0.391	0.389	0.403	0.394	0.429	0.404	0.449	0.456	0.45	0.397
0.422307	0.405117		0.425556	0.679882				0.425556	0.406	0.403	0.404	0.405	0.404	0.428	0.402	0.407	0.405	0.413	0.4	0.405	0.372	0.403	0.416	0.407	0.428	0.401	0.403	0.395	0.401	0.404	0.366	0.402	0.415	0.409	0.426	0.406	0.427	0.4	0.405	0.404	0.406	0.405	0.399	0.406	0.411	0.41	0.408	0.415	0.403
0.425556	0.384442		0.428804	0.661335				0.428804	0.363	0.369	0.364	0.362	0.374	0.391	0.365	0.425	0.37	0.42	0.378	0.372	0.372	0.378	0.37	0.401	0.393	0.399	0.403	0.395	0.374	0.365	0.366	0.402	0.415	0.4	0.426	0.406	0.399	0.398	0.367	0.366	0.363	0.361	0.392	0.384	0.374	0.424	0.368	0.417	0.375
0.428804	0.401531		0.432053	0.657167				0.432053	0.363	0.389	0.391	0.39	0.389	0.404	0.393	0.425	0.398	0.418	0.383	0.39	0.388	0.385	0.406	0.398	0.422	0.398	0.425	0.397	0.378	0.365	0.385	0.381	0.397	0.396	0.422	0.407	0.426	0.406	0.393	0.397	0.392	0.389	0.392	0.405	0.403	0.417	0.396	0.416	0.386
0.432053	0.397953		0.435301	0.642106				0.435301	0.398	0.402	0.405	0.407	0.392	0.4	0.397	0.392	0.4	0.398	0.394	0.397	0.397	0.396	0.402	0.404	0.406	0.397	0.406	0.398	0.394	0.392	0.393	0.393	0.398	0.404	0.412	0.403	0.402	0.405	0.402	0.403	0.401	0.403	0.397	0.401	0.404	0.394	0.394	0.398	0.393
0.435301	0.362027		0.43855	0.639101				0.43855	0.357	0.362	0.364	0.36	0.362	0.355	0.366	0.352	0.359	0.398	0.309	0.376	0.379	0.383	0.375	0.377	0.376	0.372	0.367	0.374	0.379	0.374	0.375	0.378	0.372	0.378	0.366	0.374	0.365	0.317	0.356	0.368	0.365	0.403	0.364	0.401	0.371	0.354	0.394	0.355	0.38
0.43855	0.315558		0.441798	0.638368				0.441798	0.314	0.308	0.307	0.319	0.319	0.321	0.315	0.322	0.316	0.32	0.309	0.309	0.31	0.311	0.315	0.377	0.305	0.372	0.308	0.318	0.315	0.306	0.309	0.315	0.311	0.314	0.304	0.321	0.365	0.317	0.317	0.309	0.311	0.315	0.315	0.32	0.319	0.322	0.313	0.324	0.313
0.441798	0.304804		0.445047	0.625566				0.445047	0.302	0.307	0.307	0.319	0.313	0.305	0.315	0.304	0.316	0.305	0.308	0.315	0.312	0.309	0.316	0.312	0.32	0.304	0.318	0.307	0.308	0.314	0.31	0.311	0.315	0.307	0.317	0.298	0.312	0.303	0.317	0.308	0.308	0.308	0.306	0.309	0.307	0.306	0.296	0.308	0.316
0.445047	0.266787		0.448295	0.586784				0.448295	0.263	0.256	0.25	0.257	0.266	0.267	0.269	0.28	0.265	0.274	0.263	0.262	0.26	0.26	0.274	0.269	0.28	0.273	0.282	0.273	0.269	0.264	0.263	0.264	0.268	0.268	0.282	0.274	0.277	0.277	0.259	0.254	0.254	0.257	0.263	0.277	0.262	0.278	0.267	0.274	0.269
0.448295	0.241935		0.451544	0.570808				0.451544	0.213	0.261	0.256	0.257	0.262	0.214	0.253	0.206	0.239	0.226	0.263	0.257	0.258	0.264	0.251	0.25	0.232	0.238	0.233	0.236	0.264	0.258	0.267	0.27	0.218	0.242	0.239	0.237	0.235	0.234	0.251	0.262	0.265	0.25	0.218	0.219	0.253	0.226	0.238	0.228	0.256
0.451544	0.218511		0.454792	0.58059				0.454792	0.213	0.227	0.224	0.219	0.215	0.215	0.217	0.206	0.21	0.212	0.263	0.215	0.215	0.218	0.223	0.226	0.214	0.22	0.233	0.236	0.218	0.214	0.215	0.22	0.218	0.224	0.214	0.215	0.211	0.217	0.214	0.232	0.237	0.213	0.218	0.219	0.219	0.21	0.238	0.212	0.224
0.454792	0.225284		0.458041	0.5668				0.458041	0.224	0.23	0.19	0.227	0.23	0.233	0.224	0.226	0.225	0.222	0.227	0.221	0.218	0.23	0.226	0.231	0.23	0.234	0.23	0.236	0.229	0.219	0.22	0.229	0.222	0.23	0.234	0.236	0.234	0.237	0.226	0.189	0.229	0.222	0.227	0.234	0.221	0.229	0.228	0.224	0.237
0.458041	0.17939		0.461289	0.557955				0.461289	0.183	0.188	0.19	0.186	0.188	0.179	0.18	0.162	0.184	0.167	0.183	0.188	0.19	0.185	0.188	0.181	0.174	0.18	0.166	0.178	0.19	0.186	0.189	0.191	0.182	0.179	0.176	0.182	0.171	0.183	0.191	0.189	0.188	0.191	0.186	0.18	0.176	0.162	0.179	0.165	0.184
0.461289	0.161404		0.464538	0.540591				0.464538	0.153	0.175	0.184	0.167	0.165	0.152	0.172	0.134	0.176	0.141	0.168	0.176	0.177	0.149	0.168	0.16	0.156	0.16	0.146	0.161	0.174	0.156	0.172	0.175	0.171	0.161	0.131	0.143	0.152	0.153	0.169	0.177	0.184	0.168	0.169	0.151	0.175	0.141	0.168	0.141	0.159
0.464538	0.149523		0.467786	0.525523				0.467786	0.153	0.152	0.153	0.167	0.165	0.151	0.147	0.15	0.156	0.152	0.15	0.176	0.159	0.149	0.168	0.16	0.134	0.154	0.142	0.157	0.174	0.156	0.172	0.152	0.148	0.152	0.131	0.143	0.138	0.151	0.157	0.15	0.151	0.153	0.152	0.15	0.129	0.151	0.15	0.15	0.159
0.467786	0.134439		0.471035	0.501514				0.471035	0.135	0.132	0.129	0.131	0.14	0.13	0.135	0.133	0.142	0.134	0.134	0.141	0.137	0.133	0.133	0.124	0.133	0.136	0.142	0.137	0.136	0.137	0.135	0.136	0.133	0.123	0.127	0.132	0.14	0.131	0.137	0.129	0.13	0.129	0.141	0.131	0.13	0.131	0.139	0.136	0.144
0.471035	0.142429		0.474283	0.47259				0.474283	0.146	0.148	0.148	0.144	0.142	0.139	0.144	0.133	0.151	0.137	0.149	0.145	0.149	0.143	0.139	0.14	0.138	0.133	0.138	0.132	0.147	0.149	0.15	0.144	0.143	0.132	0.133	0.131	0.136	0.132	0.153	0.145	0.143	0.147	0.151	0.14	0.14	0.135	0.151	0.139	0.147
0.474283	0.131902		0.477532	0.451737				0.477532	0.128	0.134	0.137	0.131	0.139	0.126	0.132	0.128	0.129	0.131	0.134	0.13	0.132	0.135	0.126	0.125	0.13	0.128	0.125	0.131	0.147	0.129	0.133	0.138	0.143	0.132	0.123	0.131	0.122	0.133	0.153	0.135	0.136	0.133	0.137	0.121	0.125	0.126	0.128	0.129	0.144
0.477532	0.138938		0.48078	0.438313				0.48078	0.133	0.143	0.145	0.137	0.139	0.138	0.132	0.144	0.137	0.143	0.105	0.134	0.109	0.143	0.117	0.115	0.142	0.14	0.133	0.142	0.146	0.132	0.133	0.147	0.136	0.138	0.137	0.141	0.14	0.144	0.139	0.142	0.137	0.145	0.143	0.136	0.141	0.15	0.139	0.143	0.134
0.48078	0.112351		0.484029	0.430377				0.484029	0.102	0.0997	0.101	0.0996	0.112	0.11	0.109	0.128	0.112	0.127	0.105	0.113	0.109	0.107	0.116	0.115	0.129	0.119	0.133	0.115	0.107	0.11	0.105	0.108	0.116	0.117	0.123	0.12	0.131	0.121	0.103	0.0985	0.0964	0.101	0.114	0.112	0.112	0.128	0.115	0.143	0.118
0.484029	0.115805		0.487277	0.443918				0.487277	0.0599	0.103	0.113	0.11	0.07	0.119	0.109	0.111	0.116	0.127	0.112	0.117	0.119	0.113	0.11	0.117	0.123	0.116	0.126	0.114	0.113	0.116	0.117	0.117	0.108	0.12	0.115	0.119	0.125	0.0977	0.116	0.112	0.113	0.111	0.116	0.121	0.109	0.123	0.122	0.128	0.108
0.487277	0.08456		0.490526	0.454542				0.490526	0.0599	0.0617	0.0587	0.0615	0.0704	0.0917	0.0723	0.112	0.0743	0.11	0.0814	0.0818	0.0783	0.078	0.0949	0.0946	0.114	0.0964	0.122	0.0912	0.112	0.0751	0.0721	0.0772	0.0824	0.0861	0.115	0.101	0.125	0.0977	0.0624	0.0643	0.0634	0.0557	0.0669	0.0852	0.0802	0.113	0.0788	0.113	0.0842
0.490526	0.038971		0.493775	0.436824				0.493774	0.0287	0.0345	0	0.0272	0.0257	0.0432	0.0183	0.0554	0.0211	0	0	0.0394	0	0.03	0.042	0.0423	0	0	0.0479	0.0421	0.0311	0.0384	0.035	0.0302	0.0388	0.0389	0.0529	0.0459	0.0505	0.0467	0.0295	0.0643	0.0352	0.0245	0.0266	0.0852	0.0195	0.0573	0.0229	0.0541	0.0842
0.493774	0.013395		0.497023	0.439793				0.497023	0	0	0	0	0	0	0	0	0	0	0	0	0	0	0	0	0	0	0	0	0	0	0	0	0	0	0	0	0	0	0	0	0	0	0	0	0	0	0	0	0
0.497023	0.022657		0.500272	0.442816				0.500271	0	0	0	0	0	0	0	0	0	0	0	0	0	0	0	0	0	0	0	0	0	0	0	0	0	0	0	0	0	0	0	0	0	0	0	0	0	0	0	0	0
0.500271	0.003084		0.50352	0.443166				0.50352	0	0	0	0	0	0	0	0	0	0	0	0	0	0	0	0	0	0	0	0	0	0	0	0	0	0	0	0	0	0	0	0	0	0	0	0	0	0	0	0	0
0.50352	-0.00088		0.506769	0.429828				0.506769	0	0	0	0	0	0	0	0	0	0	0	0	0	0	0	0	0	0	0	0	0	0	0	0	0	0	0	0	0	0	0	0	0	0	0	0	0	0	0	0	0
0.506769	-0.02119		0.510017	0.431403				0.510017	0	0	0	0	0	0	0	0	0	0	0	0	0	0	0	0	0	0	0	0	0	0	0	0	0	0	0	0	0	0	0	0	0	0	0	0	0	0	0	0	0
0.510017	0.006619		0.513266	0.422494				0.513266	0	0	0	0	0	0	0	0	0	0	0	0	0	0	0	0	0	0	0	0	0	0	0	0	0	0	0	0	0	0	0	0	0	0	0	0	0	0	0	0	0
0.513266	0.008195		0.516514	0.411153				0.516514	0	0	0	0	0	0	0	0	0	0	0	0	0	0	0	0	0	0	0	0	0	0	0	0	0	0	0	0	0	0	0	0	0	0	0	0	0	0	0	0	0
0.516514	0.012289		0.519763	0.386558				0.519763	0	0	0	0	0	0	0	0	0	0	0	0	0	0	0	0	0	0	0	0	0	0	0	0	0	0	0	0	0	0	0	0	0	0	0	0	0	0	0	0	0
0.519763	0.00839		0.523011	0.387256				0.523011	0	0	0	0	0	0	0	0	0	0	0	0	0	0	0	0	0	0	0	0	0	0	0	0	0	0	0	0	0	0	0	0	0	0	0	0	0	0	0	0	0
0.523011	0.017346		0.52626	0.390909				0.52626	0	0	0	0	0	0	0	0	0	0	0	0	0	0	0	0	0	0	0	0	0	0	0	0	0	0	0	0	0	0	0	0	0	0	0	0	0	0	0	0	0
0.52626	-0.00539		0.529508	0.388266				0.529508	0	0	0	0	0	0	0	0	0	0	0	0	0	0	0	0	0	0	0	0	0	0	0	0	0	0	0	0	0	0	0	0	0	0	0	0	0	0	0	0	0
0.529508	-0.00846		0.532757	0.368517				0.532757	0	0	0	0	0	0	0	0	0	0	0	0	0	0	0	0	0	0	0	0	0	0	0	0	0	0	0	0	0	0	0	0	0	0	0	0	0	0	0	0	0
0.532757	-0.00448		0.536005	0.3822				0.536005	0	0	0	0	0	0	0	0	0	0	0	0	0	0	0	0	0	0	0	0	0	0	0	0	0	0	0	0	0	0	0	0	0	0	0	0	0	0	0	0	0
0.536005	0.038539		0.539254	0.360721				0.539254	0	0	0	0	0	0	0	0	0	0	0	0	0	0	0	0	0	0	0	0	0	0	0	0	0	0	0	0	0	0	0	0	0	0	0	0	0	0	0	0	0
0.539254	0.011773		0.542502	0.371862				0.542502	0	0	0	0	0	0	0	0	0	0	0	0	0	0	0	0	0	0	0	0	0	0	0	0	0	0	0	0	0	0	0	0	0	0	0	0	0	0	0	0	0
0.542502	-0.01018		0.545751	0.369736				0.545751	0	0	0	0	0	0	0	0	0	0	0	0	0	0	0	0	0	0	0	0	0	0	0	0	0	0	0	0	0	0	0	0	0	0	0	0	0	0	0	0	0
0.545751	-0.00879		0.548999	0.338877				0.548999	0	0	0	0	0	0	0	0	0	0	0	0	0	0	0	0	0	0	0	0	0	0	0	0	0	0	0	0	0	0	0	0	0	0	0	0	0	0	0	0	0
0.548999	0.000179		0.552248	0.329823				0.552248	0	0	0	0	0	0	0	0	0	0	0	0	0	0	0	0	0	0	0	0	0	0	0	0	0	0	0	0	0	0	0	0	0	0	0	0	0	0	0	0	0
0.552248	-0.00448		0.555496	0.313809				0.555496	0	0	0	0	0	0	0	0	0	0	0	0	0	0	0	0	0	0	0	0	0	0	0	0	0	0	0	0	0	0	0	0	0	0	0	0	0	0	0	0	0
0.555496	0.006042		0.558745	0.328675				0.558745	0	0	0	0	0	0	0	0	0	0	0	0	0	0	0	0	0	0	0	0	0	0	0	0	0	0	0	0	0	0	0	0	0	0	0	0	0	0	0	0	0
0.558745	-0.00072		0.561993	0.326566				0.561993	0	0	0	0	0	0	0	0	0	0	0	0	0	0	0	0	0	0	0	0	0	0	0	0	0	0	0	0	0	0	0	0	0	0	0	0	0	0	0	0	0
0.561993	0.008599		0.565242	0.327996				0.565242	0	0	0	0	0	0	0	0	0	0	0	0	0	0	0	0	0	0	0	0	0	0	0	0	0	0	0	0	0	0	0	0	0	0	0	0	0	0	0	0	0
0.565242	0.007033		0.56849	0.314803				0.56849	0	0	0	0	0	0	0	0	0	0	0	0	0	0	0	0	0	0	0	0	0	0	0	0	0	0	0	0	0	0	0	0	0	0	0	0	0	0	0	0	0
0.56849	-0.00782		0.571739	0.29544				0.571739	0	0	0	0	0	0	0	0	0	0	0	0	0	0	0	0	0	0	0	0	0	0	0	0	0	0	0	0	0	0	0	0	0	0	0	0	0	0	0	0	0
0.571739	0.007333		0.574987	0.266673				0.574987	0	0	0	0	0	0	0	0	0	0	0	0	0	0	0	0	0	0	0	0	0	0	0	0	0	0	0	0	0	0	0	0	0	0	0	0	0	0	0	0	0
0.574987	0.002602		0.578236	0.247054				0.578236	0	0	0	0	0	0	0	0	0	0	0	0	0	0	0	0	0	0	0	0	0	0	0	0	0	0	0	0	0	0	0	0	0	0	0	0	0	0	0	0	0
0.578236	-0.0081		0.581484	0.261891				0.581484	0	0	0	0	0	0	0	0	0	0	0	0	0	0	0	0	0	0	0	0	0	0	0	0	0	0	0	0	0	0	0	0	0	0	0	0	0	0	0	0	0
0.581484	0.002054		0.584733	0.228181				0.584733	0	0	0	0	0	0	0	0	0	0	0	0	0	0	0	0	0	0	0	0	0	0	0	0	0	0	0	0	0	0	0	0	0	0	0	0	0	0	0	0	0
0.584733	0.004121		0.587981	0.23213				0.587981	0	0	0	0	0	0	0	0	0	0	0	0	0	0	0	0	0	0	0	0	0	0	0	0	0	0	0	0	0	0	0	0	0	0	0	0	0	0	0	0	0
0.587981	0.026841		0.59123	0.252389				0.59123	0	0	0	0	0	0	0	0	0	0	0	0	0	0	0	0	0	0	0	0	0	0	0	0	0	0	0	0	0	0	0	0	0	0	0	0	0	0	0	0	0
0.59123	0.0131		0.594478	0.232142				0.594478	0	0	0	0	0	0	0	0	0	0	0	0	0	0	0	0	0	0	0	0	0	0	0	0	0	0	0	0	0	0	0	0	0	0	0	0	0	0	0	0	0
0.594478	0.003938		0.597727	0.21533				0.597727	0	0	0	0	0	0	0	0	0	0	0	0	0	0	0	0	0	0	0	0	0	0	0	0	0	0	0	0	0	0	0	0	0	0	0	0	0	0	0	0	0
0.597727	0.002492		0.600976	0.196249				0.600975	0	0	0	0	0	0	0	0	0	0	0	0	0	0	0	0	0	0	0	0	0	0	0	0	0	0	0	0	0	0	0	0	0	0	0	0	0	0	0	0	0
0.600975	0.001029		0.604224	0.204397				0.604224	0	0	0	0	0	0	0	0	0	0	0	0	0	0	0	0	0	0	0	0	0	0	0	0	0	0	0	0	0	0	0	0	0	0	0	0	0	0	0	0	0
0.604224	0.018141		0.607473	0.163907				0.607473	0	0	0	0	0	0	0	0	0	0	0	0	0	0	0	0	0	0	0	0	0	0	0	0	0	0	0	0	0	0	0	0	0	0	0	0	0	0	0	0	0
0.607473	0.014674		0.610721	0.15141				0.610721	0	0	0	0	0	0	0	0	0	0	0	0	0	0	0	0	0	0	0	0	0	0	0	0	0	0	0	0	0	0	0	0	0	0	0	0	0	0	0	0	0
0.610721	0.020142		0.61397	0.158209				0.61397	0	0	0	0	0	0	0	0	0	0	0	0	0	0	0	0	0	0	0	0	0	0	0	0	0	0	0	0	0	0	0	0	0	0	0	0	0	0	0	0	0
0.61397	0.000567		0.617218	0.16549				0.617218	0	0	0	0	0	0	0	0	0	0	0	0	0	0	0	0	0	0	0	0	0	0	0	0	0	0	0	0	0	0	0	0	0	0	0	0	0	0	0	0	0
0.617218	-0.00139		0.620467	0.147745				0.620467	0	0	0	0	0	0	0	0	0	0	0	0	0	0	0	0	0	0	0	0	0	0	0	0	0	0	0	0	0	0	0	0	0	0	0	0	0	0	0	0	0
0.620467	0.008634		0.623715	0.155868				0.623715	0	0	0	0	0	0	0	0	0	0	0	0	0	0	0	0	0	0	0	0	0	0	0	0	0	0	0	0	0	0	0	0	0	0	0	0	0	0	0	0	0
0.623715	0.012832		0.626964	0.122732				0.626964	0	0	0	0	0	0	0	0	0	0	0	0	0	0	0	0	0	0	0	0	0	0	0	0	0	0	0	0	0	0	0	0	0	0	0	0	0	0	0	0	0
0.626964	-0.00038		0.630212	0.080461				0.630212	0	0	0	0	0	0	0	0	0	0	0	0	0	0	0	0	0	0	0	0	0	0	0	0	0	0	0	0	0	0	0	0	0	0	0	0	0	0	0	0	0
0.630212	0.004527		0.633461	0.101103				0.633461	0	0	0	0	0	0	0	0	0	0	0	0	0	0	0	0	0	0	0	0	0	0	0	0	0	0	0	0	0	0	0	0	0	0	0	0	0	0	0	0	0
0.633461	0.002117		0.636709	0.081382				0.636709	0	0	0	0	0	0	0	0	0	0	0	0	0	0	0	0	0	0	0	0	0	0	0	0	0	0	0	0	0	0	0	0	0	0	0	0	0	0	0	0	0
0.636709	0.006167		0.639958	0.064282				0.639958	0	0	0	0	0	0	0	0	0	0	0	0	0	0	0	0	0	0	0	0	0	0	0	0	0	0	0	0	0	0	0	0	0	0	0	0	0	0	0	0	0
0.639958	0.007577		0.643206	0.038082				0.643206	0	0	0	0	0	0	0	0	0	0	0	0	0	0	0	0	0	0	0	0	0	0	0	0	0	0	0	0	0	0	0	0	0	0	0	0	0	0	0	0	0
0.643206	0.003602		0.646455	0.017625				0.646455	0	0	0	0	0	0	0	0	0	0	0	0	0	0	0	0	0	0	0	0	0	0	0	0	0	0	0	0	0	0	0	0	0	0	0	0	0	0	0	0	0
0.646455	0.013326		0.649703	-0.001017				0.649703	0	0	0	0	0	0	0	0	0	0	0	0	0	0	0	0	0	0	0	0	0	0	0	0	0	0	0	0	0	0	0	0	0	0	0	0	0	0	0	0	0
0.649703	-0.00141		0.652952	0.004878				0.652952	0	0	0	0	0	0	0	0	0	0	0	0	0	0	0	0	0	0	0	0	0	0	0	0	0	0	0	0	0	0	0	0	0	0	0	0	0	0	0	0	0
0.652952	-0.01009		0.6562	0.000103				0.6562	0	0	0	0	0	0	0	0	0	0	0	0	0	0	0	0	0	0	0	0	0	0	0	0	0	0	0	0	0	0	0	0	0	0	0	0	0	0	0	0	0
0.6562	0.008915		0.659449	0.000289				0.659449	0	0	0	0	0	0	0	0	0	0	0	0	0	0	0	0	0	0	0	0	0	0	0	0	0	0	0	0	0	0	0	0	0	0	0	0	0	0	0	0	0
0.659449	0.010396		0.662697	-0.03496				0.662697	0	0	0	0	0	0	0	0	0	0	0	0	0	0	0	0	0	0	0	0	0	0	0	0	0	0	0	0	0	0	0	0	0	0	0	0	0	0	0	0	0
0.662697	0.002098		0.665946	-0.049352				0.665946	0	0	0	0	0	0	0	0	0	0	0	0	0	0	0	0	0	0	0	0	0	0	0	0	0	0	0	0	0	0	0	0	0	0	0	0	0	0	0	0	0
0.665946	0.008773		0.669194	-0.043362				0.669194	0	0	0	0	0	0	0	0	0	0	0	0	0	0	0	0	0	0	0	0	0	0	0	0	0	0	0	0	0	0	0	0	0	0	0	0	0	0	0	0	0
0.669194	0.031087		0.672443	-0.046054				0.672443	0	0	0	0	0	0	0	0	0	0	0	0	0	0	0	0	0	0	0	0	0	0	0	0	0	0	0	0	0	0	0	0	0	0	0	0	0	0	0	0	0
0.672443	0.012141		0.675691	-0.049545				0.675691	0	0	0	0	0	0	0	0	0	0	0	0	0	0	0	0	0	0	0	0	0	0	0	0	0	0	0	0	0	0	0	0	0	0	0	0	0	0	0	0	0
0.675691	0.013398		0.67894	-0.051197				0.67894	0	0	0	0	0	0	0	0	0	0	0	0	0	0	0	0	0	0	0	0	0	0	0	0	0	0	0	0	0	0	0	0	0	0	0	0	0	0	0	0	0
0.67894	0.02303		0.682188	-0.075995				0.682188	0	0	0	0	0	0	0	0	0	0	0	0	0	0	0	0	0	0	0	0	0	0	0	0	0	0	0	0	0	0	0	0	0	0	0	0	0	0	0	0	0
0.682188	0.017118		0.685437	-0.108918				0.685437	0	0	0	0	0	0	0	0	0	0	0	0	0	0	0	0	0	0	0	0	0	0	0	0	0	0	0	0	0	0	0	0	0	0	0	0	0	0	0	0	0
0.685437	0.00839		0.688685	-0.101455				0.688685	0	0	0	0	0	0	0	0	0	0	0	0	0	0	0	0	0	0	0	0	0	0	0	0	0	0	0	0	0	0	0	0	0	0	0	0	0	0	0	0	0
0.688685	0.012582		0.691934	-0.120984				0.691934	0	0	0	0	0	0	0	0	0	0	0	0	0	0	0	0	0	0	0	0	0	0	0	0	0	0	0	0	0	0	0	0	0	0	0	0	0	0	0	0	0
0.691934	0.020069		0.695183	-0.14678				0.695182	0	0	0	0	0	0	0	0	0	0	0	0	0	0	0	0	0	0	0	0	0	0	0	0	0	0	0	0	0	0	0	0	0	0	0	0	0	0	0	0	0
0.695182	0.024514		0.698431	-0.133767				0.698431	0	0	0	0	0	0	0	0	0	0	0	0	0	0	0	0	0	0	0	0	0	0	0	0	0	0	0	0	0	0	0	0	0	0	0	0	0	0	0	0	0
0.698431	0.026906		0.70168	-0.148078				0.701679	0	0	0	0	0	0	0	0	0	0	0	0	0	0	0	0	0	0	0	0	0	0	0	0	0	0	0	0	0	0	0	0	0	0	0	0	0	0	0	0	0
0.701679	0.010979		0.704928	-0.169839				0.704928	0	0	0	0	0	0	0	0	0	0	0	0	0	0	0	0	0	0	0	0	0	0	0	0	0	0	0	0	0	0	0	0	0	0	0	0	0	0	0	0	0
0.704928	0.018946		0.708177	-0.162301				0.708177	0	0	0	0	0	0	0	0	0	0	0	0	0	0	0	0	0	0	0	0	0	0	0	0	0	0	0	0	0	0	0	0	0	0	0	0	0	0	0	0	0
0.708177	0.021796		0.711425	-0.168452				0.711425	0	0	0	0	0	0	0	0	0	0	0	0	0	0	0	0	0	0	0	0	0	0	0	0	0	0	0	0	0	0	0	0	0	0	0	0	0	0	0	0	0
0.711425	0.03351		0.714674	-0.180733				0.714674	0	0	0	0	0	0	0	0	0	0	0	0	0	0	0	0	0	0	0	0	0	0	0	0	0	0	0	0	0	0	0	0	0	0	0	0	0	0	0	0	0
0.714674	0.017996		0.717922	-0.191219				0.717922	0	0	0	0	0	0	0	0	0	0	0	0	0	0	0	0	0	0	0	0	0	0	0	0	0	0	0	0	0	0	0	0	0	0	0	0	0	0	0	0	0
0.717922	0.015242		0.721171	-0.201348				0.721171	0	0	0	0	0	0	0	0	0	0	0	0	0	0	0	0	0	0	0	0	0	0	0	0	0	0	0	0	0	0	0	0	0	0	0	0	0	0	0	0	0
0.721171	0.025518		0.724419	-0.201462				0.724419	0	0	0	0	0	0	0	0	0	0	0	0	0	0	0	0	0	0	0	0	0	0	0	0	0	0	0	0	0	0	0	0	0	0	0	0	0	0	0	0	0
0.724419	0.019877		0.727668	-0.206403				0.727668	0	0	0	0	0	0	0	0	0	0	0	0	0	0	0	0	0	0	0	0	0	0	0	0	0	0	0	0	0	0	0	0	0	0	0	0	0	0	0	0	0
0.727668	0.013182		0.730916	-0.1973				0.730916	0	0	0	0	0	0	0	0	0	0	0	0	0	0	0	0	0	0	0	0	0	0	0	0	0	0	0	0	0	0	0	0	0	0	0	0	0	0	0	0	0
0.730916	0.018092
60 Degrees
Half Map FSC			Map To Model FSC			Directional FSC Histogram		3DFSC
0	1		0.00324852	0.99971		0.461289		0.003249	1	1	1	1	1	1	1	1	1	1	1	1	1	1	1	1	1	1	1	1	1	1	1	1	1	1	1	1	1	1	1	1	1	1	1	1	1	1	1	1	1
0.003249	0.999997		0.00649703	0.999747		0.461289		0.006497	1	1	1	1	1	1	1	1	1	1	1	1	1	1	1	1	1	1	1	1	1	1	1	1	1	1	1	1	1	1	1	1	1	1	1	1	1	1	1	1	1
0.006497	0.999996		0.00974555	0.998612		0.461289		0.009746	1	1	1	1	1	1	1	1	1	1	1	1	1	1	1	1	1	1	1	1	1	1	1	1	1	1	1	1	1	1	1	1	1	1	1	1	1	1	1	1	1
0.009746	0.999992		0.0129941	0.997163		0.461289		0.012994	1	1	1	1	1	1	1	1	1	1	1	1	1	1	1	1	1	1	1	1	1	1	1	1	1	1	1	1	1	1	1	1	1	1	1	1	1	1	1	1	1
0.012994	0.999946		0.0162426	0.996009		0.461289		0.016243	1	1	1	1	1	1	1	1	1	1	1	1	1	1	1	1	1	1	1	1	1	1	1	1	1	1	1	1	1	1	1	1	1	1	1	1	1	1	1	1	1
0.016243	0.999898		0.0194911	0.991204		0.461289		0.019491	1	1	1	1	1	1	1	1	1	1	1	1	1	1	1	1	1	1	1	1	1	1	1	1	1	1	1	1	1	1	1	1	1	1	1	1	1	1	1	1	1
0.019491	0.99995		0.0227396	0.987076		0.461289		0.02274	1	1	1	1	1	1	1	1	1	1	1	1	1	1	1	1	1	1	1	1	1	1	1	1	1	1	1	1	1	1	1	1	1	1	1	1	1	1	1	1	1
0.02274	0.999819		0.0259881	0.990514		0.461289		0.025988	1	1	1	1	1	1	1	1	1	1	1	1	1	1	1	1	1	1	1	1	1	1	1	1	1	1	1	1	1	1	1	1	1	1	1	1	1	1	1	1	1
0.025988	0.999494		0.0292366	0.980271		0.461289		0.029237	1	1	1	1	1	1	1	0.999	1	0.999	1	1	1	1	0.999	0.999	0.999	1	0.999	1	1	1	1	1	1	0.999	0.999	1	0.999	1	1	1	1	1	1	0.999	1	1	1	0.999	1
0.029237	0.999706		0.0324852	0.974663		0.461289		0.032485	1	1	1	1	1	1	1	1	1	1	1	1	1	1	1	1	1	1	1	1	1	1	1	1	1	1	1	1	1	1	1	1	1	1	1	1	1	1	1	1	1
0.032485	0.999715		0.0357337	0.945602		0.461289		0.035734	1	1	1	1	1	1	1	1	1	1	1	1	1	1	1	1	1	1	1	1	1	1	1	1	1	1	1	1	1	1	1	1	1	1	1	1	1	1	1	1	1
0.035734	0.999757		0.0389822	0.952843		0.461289		0.038982	1	1	1	1	1	1	1	1	1	1	1	1	1	1	1	1	1	1	1	1	1	1	1	1	1	1	1	1	1	1	1	1	1	1	1	1	1	1	1	1	1
0.038982	0.999576		0.0422307	0.882913		0.461289		0.042231	1	1	1	1	1	1	1	0.999	1	1	1	1	1	1	1	1	1	1	1	1	1	1	1	1	1	1	1	1	1	1	1	1	1	1	1	1	1	1	1	1	1
0.042231	0.999598		0.0454792	0.870926		0.467786		0.045479	1	1	1	1	1	1	1	1	1	1	1	1	1	1	1	1	1	0.999	1	0.999	1	0.999	1	1	1	1	0.999	1	1	1	1	1	1	1	1	1	1	0.999	0.999	1	1
0.045479	0.999345		0.0487277	0.914006		0.461289		0.048728	0.999	0.999	0.999	0.999	0.999	0.999	0.999	0.999	0.999	0.999	0.999	0.999	0.999	0.999	0.999	0.999	0.999	0.999	0.999	0.999	0.999	0.999	0.999	0.999	1	0.999	0.999	1	1	1	0.999	0.999	0.999	0.999	0.999	0.999	0.999	0.999	0.999	0.999	0.999
0.048728	0.999126		0.0519763	0.918888		0.461289		0.051976	0.999	0.999	0.999	0.999	0.999	0.999	0.999	0.999	0.999	0.999	0.999	0.999	0.999	0.999	0.999	0.999	0.999	0.999	0.999	0.999	0.999	0.999	0.999	0.999	0.999	0.999	0.999	0.999	0.999	0.999	0.999	0.999	0.999	0.999	0.999	0.999	0.999	0.999	0.999	0.999	0.999
0.051976	0.998871		0.0552248	0.954907		0.461289		0.055225	0.999	0.999	0.999	0.999	0.999	0.999	0.999	0.999	0.999	0.999	0.999	0.999	0.999	0.999	0.999	0.999	0.999	0.999	0.999	0.999	0.999	0.999	0.999	0.999	0.999	0.999	0.999	0.999	0.999	0.999	0.999	0.999	0.999	0.999	0.999	0.999	0.999	0.999	0.999	0.999	0.999
0.055225	0.999079		0.0584733	0.939087		0.461289		0.058473	0.999	0.999	0.999	0.999	0.999	0.999	0.999	0.999	0.999	0.999	0.999	0.999	0.999	0.999	0.999	0.999	0.999	0.999	0.999	0.999	0.999	0.999	0.999	0.999	0.999	0.999	0.999	0.999	0.999	0.999	0.999	0.999	0.999	0.999	0.999	0.999	0.999	0.999	0.999	0.999	0.999
0.058473	0.998962		0.0617218	0.917757		0.461289		0.061722	0.999	0.999	0.999	0.999	0.999	0.999	0.999	0.999	0.999	0.999	0.999	0.999	0.999	0.999	0.999	0.999	0.999	0.999	0.999	0.999	0.999	0.999	0.999	0.999	0.999	0.999	0.999	0.999	0.999	0.999	0.999	0.999	0.999	0.999	0.999	0.999	0.999	0.999	0.999	0.999	0.999
0.061722	0.998751		0.0649703	0.901825		0.461289		0.06497	0.999	0.999	0.999	0.999	0.999	0.999	0.999	0.999	0.999	0.999	0.999	0.999	0.999	0.999	0.999	0.999	0.999	0.999	0.999	0.999	0.999	0.999	0.999	0.999	0.999	0.999	0.999	0.999	0.999	0.999	0.999	0.999	0.999	0.999	0.999	0.999	0.999	0.999	0.999	0.999	0.999
0.06497	0.99874		0.0682188	0.912457		0.461289		0.068219	0.999	0.999	0.999	0.999	0.999	0.999	0.999	0.999	0.999	0.999	0.999	0.999	0.999	0.999	0.999	0.999	0.999	0.999	0.999	0.999	0.999	0.999	0.999	0.999	0.999	0.999	0.999	0.999	0.999	0.999	0.999	0.999	0.999	0.999	0.999	0.999	0.999	0.999	0.999	0.999	0.999
0.068219	0.998977		0.0714674	0.882255		0.461289		0.071467	0.999	0.999	0.999	0.999	0.999	0.999	0.999	0.999	0.999	0.999	0.999	0.999	0.999	0.999	0.999	0.999	0.999	0.999	0.999	0.999	0.999	0.999	0.999	0.999	0.999	0.999	0.999	0.999	0.999	0.999	0.999	0.999	0.999	0.999	0.999	0.999	0.999	0.999	0.999	0.999	0.999
0.071467	0.99886		0.0747159	0.872742		0.461289		0.074716	0.999	0.999	0.999	0.999	0.999	0.999	0.999	0.999	0.999	0.999	0.999	0.999	0.999	0.999	0.999	0.999	0.999	0.999	0.999	0.999	0.999	0.999	0.999	0.999	0.999	0.999	0.999	0.999	0.999	0.999	0.999	0.999	0.999	0.999	0.999	0.999	0.999	0.999	0.999	0.999	0.999
0.074716	0.999048		0.0779644	0.89156		0.461289		0.077964	0.999	0.999	0.999	0.999	0.999	0.999	0.999	0.999	0.999	0.999	0.999	0.999	0.999	0.999	0.999	0.999	0.999	0.999	0.999	0.999	0.999	0.999	0.999	0.999	0.999	0.999	0.999	0.999	0.999	0.999	0.999	0.999	0.999	0.999	0.999	0.999	0.999	0.999	0.999	0.999	0.999
0.077964	0.999169		0.0812129	0.849739		0.461289		0.081213	0.999	0.999	0.999	0.999	0.999	0.999	0.999	0.999	0.999	0.999	0.999	0.999	0.999	0.999	0.999	0.999	0.999	0.999	0.999	0.999	0.999	0.999	0.999	0.999	0.999	0.999	0.999	0.999	0.999	0.999	0.999	0.999	0.999	0.999	0.999	0.999	0.999	0.999	0.999	0.999	0.999
0.081213	0.998864		0.0844614	0.90634		0.461289		0.084461	0.999	0.999	0.999	0.999	0.999	0.999	0.999	0.999	0.999	0.999	0.999	0.999	0.999	0.999	0.999	0.999	0.999	0.999	0.999	0.999	0.999	0.999	0.999	0.999	0.999	0.999	0.999	0.999	0.999	0.999	0.999	0.999	0.999	0.999	0.999	0.999	0.999	0.999	0.999	0.999	0.999
0.084461	0.999251		0.0877099	0.919198		0.461289		0.08771	0.999	0.999	0.999	0.999	0.999	0.999	0.999	0.999	0.999	0.999	0.999	0.999	0.999	0.999	0.999	0.999	0.999	0.999	0.999	0.999	0.999	0.999	0.999	0.999	0.999	0.999	0.999	0.999	0.999	0.999	0.999	0.999	0.999	0.999	0.999	0.999	0.999	0.999	0.999	0.999	0.999
0.08771	0.999021		0.0909585	0.925142		0.461289		0.090958	0.999	0.999	0.999	0.999	0.999	0.999	0.999	0.999	0.999	0.999	0.999	0.999	0.999	0.999	0.999	0.999	0.999	0.999	0.999	0.999	0.999	0.999	0.999	0.999	0.999	0.999	0.999	0.999	0.999	0.999	0.999	0.999	0.999	0.999	0.999	0.999	0.999	0.999	0.999	0.999	0.999
0.090958	0.998877		0.094207	0.899984		0.461289		0.094207	0.999	0.999	0.999	0.999	0.999	0.999	0.999	0.999	0.999	0.999	0.999	0.999	0.999	0.999	0.999	0.999	0.999	0.999	0.999	0.999	0.999	0.999	0.999	0.999	0.999	0.998	0.999	0.999	0.999	0.999	0.999	0.999	0.999	0.999	0.999	0.999	0.999	0.999	0.999	0.999	0.999
0.094207	0.998379		0.0974555	0.909104		0.461289		0.097455	0.998	0.999	0.998	0.998	0.998	0.998	0.998	0.998	0.998	0.998	0.998	0.998	0.998	0.998	0.998	0.998	0.998	0.998	0.998	0.998	0.998	0.998	0.999	0.998	0.999	0.998	0.998	0.998	0.998	0.999	0.998	0.998	0.998	0.998	0.998	0.998	0.998	0.998	0.998	0.998	0.998
0.097455	0.998545		0.100704	0.921893		0.461289		0.100704	0.999	0.999	0.999	0.999	0.999	0.999	0.999	0.998	0.999	0.998	0.999	0.999	0.999	0.999	0.998	0.999	0.998	0.999	0.998	0.999	0.999	0.999	0.999	0.999	0.998	0.999	0.998	0.998	0.998	0.998	0.999	0.999	0.999	0.999	0.999	0.998	0.999	0.998	0.998	0.998	0.998
0.100704	0.99826		0.103953	0.918825		0.461289		0.103953	0.998	0.998	0.998	0.998	0.998	0.998	0.998	0.999	0.998	0.999	0.998	0.998	0.998	0.998	0.998	0.998	0.999	0.998	0.999	0.998	0.998	0.998	0.998	0.998	0.998	0.998	0.999	0.999	0.999	0.999	0.998	0.998	0.998	0.998	0.998	0.998	0.998	0.999	0.998	0.999	0.998
0.103953	0.998274		0.107201	0.915168		0.461289		0.107201	0.998	0.998	0.998	0.998	0.998	0.998	0.998	0.999	0.998	0.998	0.998	0.998	0.998	0.998	0.998	0.998	0.998	0.998	0.999	0.998	0.998	0.998	0.998	0.998	0.998	0.998	0.998	0.998	0.999	0.998	0.998	0.998	0.998	0.998	0.998	0.998	0.998	0.999	0.998	0.999	0.998
0.107201	0.998324		0.11045	0.921715		0.461289		0.11045	0.998	0.998	0.998	0.998	0.998	0.998	0.998	0.999	0.998	0.999	0.998	0.998	0.998	0.998	0.998	0.998	0.999	0.998	0.999	0.998	0.998	0.998	0.998	0.998	0.998	0.998	0.999	0.998	0.999	0.998	0.998	0.998	0.998	0.998	0.998	0.999	0.998	0.999	0.998	0.999	0.998
0.11045	0.998236		0.113698	0.899023		0.461289		0.113698	0.998	0.998	0.998	0.998	0.998	0.998	0.998	0.999	0.998	0.999	0.998	0.998	0.998	0.998	0.998	0.998	0.999	0.998	0.999	0.998	0.998	0.998	0.998	0.998	0.998	0.998	0.999	0.999	0.999	0.998	0.998	0.998	0.998	0.998	0.997	0.998	0.998	0.998	0.998	0.999	0.998
0.113698	0.997552		0.116947	0.912297		0.461289		0.116947	0.997	0.997	0.997	0.997	0.997	0.998	0.998	0.998	0.998	0.998	0.997	0.997	0.997	0.997	0.998	0.998	0.998	0.998	0.998	0.998	0.997	0.997	0.997	0.997	0.998	0.997	0.998	0.998	0.998	0.998	0.997	0.997	0.997	0.998	0.997	0.998	0.998	0.998	0.997	0.998	0.997
0.116947	0.99785		0.120195	0.89817		0.461289		0.120195	0.997	0.997	0.998	0.998	0.998	0.998	0.998	0.998	0.998	0.998	0.998	0.997	0.998	0.998	0.998	0.998	0.997	0.998	0.998	0.998	0.996	0.997	0.998	0.998	0.997	0.997	0.997	0.998	0.998	0.998	0.998	0.998	0.998	0.998	0.998	0.998	0.998	0.998	0.998	0.998	0.998
0.120195	0.996583		0.123444	0.910471		0.461289		0.123444	0.996	0.996	0.996	0.997	0.996	0.996	0.996	0.996	0.997	0.996	0.997	0.997	0.997	0.997	0.997	0.998	0.997	0.997	0.997	0.997	0.996	0.997	0.997	0.998	0.996	0.997	0.997	0.997	0.997	0.997	0.998	0.998	0.998	0.997	0.996	0.996	0.998	0.997	0.997	0.997	0.997
0.123444	0.996468		0.126692	0.894623		0.461289		0.126692	0.997	0.997	0.996	0.997	0.996	0.996	0.997	0.996	0.997	0.997	0.996	0.996	0.996	0.996	0.996	0.996	0.996	0.996	0.996	0.996	0.996	0.996	0.996	0.996	0.996	0.997	0.996	0.997	0.996	0.997	0.997	0.996	0.996	0.997	0.996	0.997	0.997	0.996	0.996	0.997	0.997
0.126692	0.996359		0.129941	0.892103		0.461289		0.129941	0.996	0.996	0.996	0.996	0.996	0.996	0.996	0.997	0.996	0.997	0.996	0.996	0.996	0.996	0.996	0.996	0.996	0.996	0.997	0.996	0.996	0.996	0.996	0.996	0.996	0.996	0.997	0.996	0.997	0.996	0.996	0.996	0.996	0.996	0.996	0.996	0.996	0.997	0.996	0.997	0.997
0.129941	0.996365		0.133189	0.856273		0.461289		0.133189	0.996	0.995	0.996	0.996	0.996	0.995	0.996	0.997	0.995	0.997	0.995	0.995	0.996	0.996	0.996	0.996	0.997	0.995	0.997	0.996	0.996	0.996	0.996	0.996	0.996	0.996	0.997	0.996	0.997	0.996	0.996	0.996	0.996	0.996	0.996	0.997	0.996	0.997	0.996	0.997	0.996
0.133189	0.995046		0.136438	0.862008		0.461289		0.136438	0.995	0.995	0.996	0.995	0.996	0.995	0.995	0.995	0.995	0.995	0.995	0.995	0.995	0.995	0.996	0.995	0.995	0.995	0.997	0.995	0.995	0.995	0.995	0.995	0.995	0.995	0.995	0.995	0.995	0.995	0.995	0.996	0.996	0.995	0.996	0.995	0.996	0.995	0.995	0.995	0.995
0.136438	0.995631		0.139686	0.886189		0.458041		0.139686	0.996	0.996	0.996	0.996	0.996	0.995	0.996	0.995	0.996	0.995	0.996	0.996	0.996	0.996	0.996	0.996	0.995	0.995	0.995	0.995	0.996	0.996	0.996	0.996	0.996	0.996	0.995	0.995	0.995	0.995	0.996	0.996	0.996	0.996	0.996	0.995	0.996	0.995	0.996	0.995	0.996
0.139686	0.996107		0.142935	0.885526		0.461289		0.142935	0.996	0.996	0.996	0.996	0.996	0.996	0.996	0.996	0.996	0.996	0.996	0.996	0.996	0.996	0.996	0.996	0.996	0.996	0.996	0.996	0.996	0.996	0.996	0.996	0.996	0.996	0.996	0.996	0.996	0.996	0.996	0.996	0.997	0.996	0.996	0.996	0.996	0.996	0.996	0.996	0.996
0.142935	0.995815		0.146183	0.894018		0.461289		0.146183	0.996	0.996	0.996	0.996	0.996	0.996	0.996	0.995	0.996	0.996	0.996	0.996	0.996	0.996	0.996	0.996	0.996	0.996	0.996	0.996	0.996	0.996	0.996	0.996	0.996	0.996	0.996	0.996	0.996	0.996	0.996	0.996	0.997	0.996	0.996	0.996	0.996	0.996	0.996	0.996	0.996
0.146183	0.995717		0.149432	0.876697		0.461289		0.149432	0.996	0.996	0.996	0.996	0.996	0.996	0.996	0.996	0.996	0.996	0.996	0.996	0.996	0.996	0.996	0.996	0.996	0.995	0.995	0.996	0.996	0.996	0.996	0.996	0.996	0.996	0.996	0.996	0.996	0.996	0.996	0.996	0.996	0.996	0.996	0.996	0.995	0.996	0.995	0.996	0.996
0.149432	0.995503		0.15268	0.881079		0.461289		0.15268	0.996	0.996	0.996	0.996	0.996	0.996	0.996	0.995	0.995	0.996	0.996	0.995	0.995	0.996	0.995	0.995	0.996	0.995	0.996	0.995	0.996	0.995	0.995	0.996	0.994	0.995	0.996	0.995	0.996	0.995	0.995	0.996	0.996	0.995	0.996	0.995	0.995	0.995	0.994	0.996	0.996
0.15268	0.994451		0.155929	0.877066		0.458041		0.155929	0.996	0.996	0.994	0.994	0.995	0.994	0.995	0.995	0.995	0.994	0.995	0.994	0.994	0.995	0.994	0.995	0.994	0.995	0.994	0.995	0.995	0.994	0.994	0.995	0.994	0.994	0.995	0.994	0.994	0.994	0.994	0.994	0.994	0.995	0.995	0.994	0.995	0.995	0.994	0.994	0.995
0.155929	0.994135		0.159177	0.882465		0.464538		0.159177	0.994	0.994	0.994	0.994	0.994	0.994	0.994	0.995	0.994	0.995	0.994	0.994	0.994	0.994	0.994	0.994	0.994	0.994	0.994	0.995	0.994	0.994	0.994	0.994	0.994	0.994	0.994	0.994	0.994	0.994	0.994	0.994	0.994	0.994	0.994	0.994	0.994	0.995	0.994	0.995	0.994
0.159177	0.994488		0.162426	0.854912		0.461289		0.162426	0.994	0.994	0.994	0.994	0.994	0.995	0.994	0.996	0.994	0.996	0.993	0.994	0.994	0.994	0.993	0.993	0.993	0.995	0.993	0.995	0.994	0.994	0.994	0.994	0.995	0.994	0.996	0.995	0.995	0.995	0.994	0.994	0.994	0.994	0.994	0.994	0.994	0.996	0.994	0.995	0.994
0.162426	0.993073		0.165674	0.860907		0.461289		0.165674	0.993	0.993	0.993	0.993	0.993	0.993	0.993	0.993	0.993	0.993	0.993	0.993	0.993	0.993	0.993	0.993	0.993	0.993	0.993	0.993	0.993	0.993	0.993	0.994	0.993	0.993	0.993	0.993	0.993	0.993	0.993	0.993	0.993	0.993	0.993	0.993	0.993	0.993	0.993	0.993	0.993
0.165674	0.994203		0.168923	0.859831		0.461289		0.168923	0.994	0.993	0.994	0.994	0.994	0.995	0.994	0.994	0.994	0.994	0.994	0.994	0.994	0.994	0.995	0.994	0.994	0.994	0.994	0.994	0.994	0.994	0.994	0.994	0.993	0.994	0.994	0.994	0.994	0.994	0.994	0.994	0.994	0.995	0.994	0.994	0.994	0.993	0.994	0.994	0.994
0.168923	0.993686		0.172171	0.886428		0.461289		0.172171	0.994	0.993	0.993	0.993	0.993	0.994	0.994	0.994	0.994	0.994	0.993	0.995	0.993	0.993	0.993	0.994	0.994	0.994	0.994	0.994	0.993	0.993	0.993	0.993	0.993	0.994	0.994	0.994	0.994	0.994	0.993	0.993	0.993	0.993	0.993	0.994	0.994	0.994	0.994	0.994	0.994
0.172171	0.994766		0.17542	0.881268		0.467786		0.17542	0.995	0.995	0.995	0.995	0.995	0.995	0.995	0.995	0.995	0.995	0.995	0.994	0.995	0.995	0.995	0.995	0.995	0.995	0.995	0.995	0.995	0.995	0.995	0.995	0.994	0.995	0.995	0.995	0.995	0.995	0.995	0.995	0.995	0.995	0.995	0.995	0.995	0.995	0.995	0.995	0.995
0.17542	0.995069		0.178668	0.874353		0.461289		0.178668	0.995	0.995	0.995	0.995	0.995	0.995	0.995	0.995	0.995	0.995	0.995	0.995	0.995	0.995	0.995	0.995	0.995	0.995	0.995	0.995	0.995	0.995	0.995	0.995	0.995	0.995	0.995	0.995	0.995	0.995	0.995	0.995	0.995	0.995	0.995	0.995	0.995	0.995	0.995	0.995	0.995
0.178668	0.994667		0.181917	0.894532		0.461289		0.181917	0.994	0.994	0.994	0.994	0.994	0.995	0.995	0.995	0.995	0.995	0.994	0.994	0.994	0.994	0.994	0.995	0.995	0.995	0.995	0.995	0.995	0.995	0.995	0.995	0.994	0.995	0.995	0.995	0.995	0.995	0.994	0.994	0.994	0.994	0.994	0.994	0.995	0.995	0.995	0.995	0.994
0.181917	0.994352		0.185165	0.898501		0.461289		0.185165	0.995	0.995	0.995	0.994	0.994	0.995	0.994	0.994	0.994	0.994	0.995	0.995	0.995	0.995	0.995	0.995	0.994	0.994	0.994	0.994	0.995	0.995	0.995	0.995	0.995	0.995	0.994	0.994	0.994	0.994	0.995	0.995	0.995	0.994	0.994	0.994	0.994	0.994	0.994	0.994	0.994
0.185165	0.993695		0.188414	0.891586		0.461289		0.188414	0.994	0.994	0.994	0.994	0.994	0.994	0.994	0.993	0.994	0.993	0.994	0.994	0.994	0.994	0.994	0.994	0.993	0.994	0.993	0.994	0.994	0.994	0.994	0.994	0.994	0.994	0.993	0.994	0.993	0.994	0.994	0.994	0.994	0.994	0.994	0.994	0.994	0.993	0.994	0.993	0.994
0.188414	0.993913		0.191662	0.901734		0.461289		0.191662	0.994	0.994	0.993	0.994	0.994	0.994	0.994	0.994	0.994	0.994	0.994	0.994	0.994	0.994	0.994	0.994	0.994	0.994	0.993	0.994	0.994	0.994	0.994	0.994	0.994	0.994	0.994	0.994	0.994	0.994	0.994	0.994	0.994	0.994	0.994	0.994	0.994	0.994	0.994	0.994	0.994
0.191662	0.99456		0.194911	0.89522		0.461289		0.194911	0.994	0.994	0.994	0.994	0.994	0.995	0.994	0.996	0.994	0.995	0.994	0.994	0.994	0.994	0.995	0.995	0.995	0.995	0.995	0.995	0.994	0.994	0.994	0.994	0.994	0.994	0.995	0.995	0.995	0.994	0.994	0.994	0.994	0.994	0.994	0.995	0.994	0.995	0.994	0.995	0.994
0.194911	0.994092		0.19816	0.894513		0.461289		0.198159	0.994	0.994	0.994	0.994	0.994	0.994	0.994	0.995	0.994	0.995	0.994	0.994	0.994	0.994	0.994	0.994	0.995	0.994	0.995	0.994	0.994	0.994	0.994	0.994	0.994	0.994	0.995	0.995	0.995	0.994	0.994	0.994	0.994	0.994	0.994	0.994	0.994	0.995	0.994	0.995	0.994
0.198159	0.993751		0.201408	0.905078		0.461289		0.201408	0.994	0.994	0.994	0.994	0.994	0.994	0.994	0.994	0.994	0.994	0.994	0.994	0.994	0.994	0.994	0.994	0.994	0.994	0.994	0.994	0.994	0.994	0.994	0.994	0.994	0.994	0.994	0.994	0.994	0.994	0.994	0.994	0.994	0.994	0.994	0.994	0.994	0.994	0.994	0.994	0.994
0.201408	0.994328		0.204657	0.907519		0.461289		0.204657	0.994	0.994	0.994	0.994	0.994	0.995	0.994	0.995	0.994	0.995	0.994	0.994	0.994	0.994	0.994	0.994	0.995	0.994	0.995	0.994	0.994	0.994	0.994	0.994	0.994	0.994	0.994	0.994	0.995	0.994	0.994	0.994	0.994	0.994	0.994	0.994	0.994	0.995	0.994	0.995	0.994
0.204657	0.995274		0.207905	0.899821		0.461289		0.207905	0.995	0.995	0.995	0.995	0.995	0.995	0.995	0.996	0.995	0.996	0.995	0.995	0.995	0.995	0.995	0.995	0.995	0.995	0.996	0.995	0.995	0.995	0.995	0.995	0.995	0.995	0.996	0.994	0.996	0.995	0.995	0.994	0.995	0.995	0.994	0.995	0.995	0.996	0.994	0.996	0.995
0.207905	0.994475		0.211154	0.904986		0.464538		0.211154	0.995	0.994	0.994	0.995	0.994	0.995	0.994	0.995	0.994	0.995	0.995	0.995	0.995	0.995	0.995	0.994	0.995	0.994	0.995	0.994	0.995	0.995	0.995	0.995	0.994	0.995	0.995	0.995	0.995	0.995	0.995	0.994	0.994	0.995	0.995	0.995	0.994	0.995	0.994	0.995	0.995
0.211154	0.994578		0.214402	0.906264		0.461289		0.214402	0.994	0.994	0.994	0.994	0.994	0.995	0.994	0.995	0.995	0.995	0.994	0.994	0.994	0.994	0.995	0.995	0.995	0.995	0.995	0.995	0.994	0.994	0.994	0.994	0.995	0.995	0.995	0.995	0.995	0.995	0.994	0.994	0.994	0.994	0.994	0.994	0.994	0.995	0.995	0.995	0.994
0.214402	0.994039		0.217651	0.904211		0.464538		0.217651	0.994	0.994	0.994	0.994	0.994	0.994	0.994	0.995	0.993	0.995	0.994	0.994	0.994	0.993	0.993	0.994	0.995	0.994	0.995	0.994	0.994	0.994	0.994	0.994	0.994	0.994	0.995	0.994	0.993	0.994	0.994	0.994	0.994	0.994	0.994	0.994	0.994	0.995	0.994	0.995	0.994
0.217651	0.993548		0.220899	0.909065		0.461289		0.220899	0.994	0.994	0.994	0.994	0.994	0.993	0.994	0.993	0.993	0.993	0.994	0.994	0.994	0.993	0.993	0.994	0.994	0.994	0.994	0.993	0.994	0.994	0.994	0.994	0.994	0.994	0.994	0.994	0.993	0.994	0.994	0.994	0.994	0.994	0.994	0.993	0.993	0.993	0.993	0.993	0.993
0.220899	0.994152		0.224148	0.911102		0.464538		0.224148	0.994	0.994	0.994	0.994	0.994	0.994	0.994	0.993	0.994	0.993	0.994	0.994	0.994	0.994	0.994	0.994	0.994	0.994	0.993	0.994	0.994	0.994	0.994	0.994	0.994	0.994	0.994	0.994	0.994	0.994	0.994	0.994	0.994	0.994	0.994	0.994	0.994	0.993	0.994	0.994	0.994
0.224148	0.99328		0.227396	0.901136		0.461289		0.227396	0.993	0.994	0.994	0.993	0.994	0.994	0.993	0.993	0.993	0.993	0.994	0.994	0.994	0.994	0.993	0.993	0.993	0.994	0.993	0.994	0.994	0.994	0.994	0.994	0.993	0.994	0.993	0.993	0.993	0.993	0.993	0.994	0.994	0.993	0.994	0.993	0.993	0.993	0.993	0.993	0.993
0.227396	0.992837		0.230645	0.893753		0.461289		0.230645	0.993	0.993	0.993	0.993	0.993	0.993	0.993	0.993	0.993	0.993	0.993	0.993	0.993	0.993	0.993	0.993	0.993	0.992	0.993	0.992	0.992	0.992	0.993	0.993	0.993	0.993	0.993	0.993	0.993	0.992	0.992	0.993	0.993	0.993	0.993	0.993	0.993	0.993	0.992	0.993	0.993
0.230645	0.992175		0.233893	0.881932		0.461289		0.233893	0.993	0.992	0.992	0.992	0.992	0.992	0.992	0.993	0.992	0.993	0.992	0.992	0.992	0.993	0.993	0.992	0.993	0.992	0.993	0.992	0.992	0.992	0.992	0.992	0.993	0.992	0.993	0.993	0.993	0.992	0.992	0.992	0.992	0.992	0.992	0.992	0.992	0.993	0.992	0.993	0.992
0.233893	0.989592		0.237142	0.889621		0.461289		0.237142	0.989	0.989	0.989	0.989	0.989	0.99	0.989	0.991	0.989	0.991	0.99	0.989	0.989	0.989	0.99	0.989	0.991	0.989	0.991	0.989	0.989	0.989	0.989	0.989	0.989	0.989	0.99	0.99	0.99	0.989	0.989	0.989	0.989	0.988	0.989	0.99	0.989	0.99	0.989	0.991	0.989
0.237142	0.990072		0.24039	0.902348		0.461289		0.24039	0.99	0.991	0.991	0.989	0.99	0.99	0.99	0.99	0.989	0.99	0.99	0.99	0.99	0.99	0.99	0.99	0.99	0.99	0.99	0.99	0.989	0.99	0.99	0.99	0.99	0.99	0.99	0.99	0.99	0.99	0.99	0.991	0.991	0.99	0.99	0.99	0.99	0.99	0.99	0.99	0.99
0.24039	0.989186		0.243639	0.891718		0.461289		0.243639	0.989	0.989	0.989	0.989	0.989	0.989	0.99	0.989	0.989	0.989	0.989	0.989	0.989	0.989	0.989	0.988	0.99	0.989	0.986	0.989	0.989	0.99	0.989	0.989	0.99	0.989	0.989	0.99	0.989	0.99	0.989	0.989	0.989	0.989	0.989	0.989	0.989	0.989	0.989	0.989	0.989
0.243639	0.987378		0.246887	0.874151		0.461289		0.246887	0.988	0.988	0.988	0.988	0.985	0.988	0.987	0.986	0.987	0.987	0.988	0.988	0.988	0.988	0.988	0.988	0.987	0.988	0.986	0.988	0.988	0.988	0.989	0.989	0.988	0.988	0.987	0.99	0.986	0.988	0.988	0.988	0.988	0.988	0.988	0.989	0.987	0.986	0.988	0.986	0.988
0.246887	0.985646		0.250136	0.879655		0.461289		0.250136	0.985	0.986	0.986	0.985	0.985	0.986	0.986	0.985	0.986	0.985	0.985	0.988	0.986	0.985	0.986	0.986	0.986	0.986	0.986	0.987	0.985	0.985	0.985	0.985	0.986	0.986	0.986	0.986	0.986	0.987	0.986	0.986	0.986	0.986	0.985	0.986	0.986	0.985	0.986	0.986	0.986
0.250136	0.985886		0.253384	0.882255		0.461289		0.253384	0.984	0.983	0.986	0.986	0.985	0.984	0.985	0.986	0.986	0.986	0.985	0.986	0.986	0.986	0.986	0.985	0.986	0.986	0.986	0.986	0.985	0.986	0.986	0.985	0.986	0.986	0.986	0.986	0.986	0.986	0.986	0.986	0.985	0.986	0.986	0.986	0.986	0.986	0.986	0.986	0.986
0.253384	0.983789		0.256633	0.895019		0.461289		0.256633	0.984	0.983	0.986	0.984	0.984	0.984	0.984	0.984	0.984	0.984	0.984	0.984	0.984	0.984	0.984	0.984	0.984	0.984	0.985	0.983	0.984	0.986	0.984	0.985	0.984	0.984	0.986	0.984	0.984	0.984	0.984	0.983	0.983	0.984	0.984	0.984	0.984	0.984	0.984	0.984	0.984
0.256633	0.982955		0.259881	0.88175		0.461289		0.259881	0.983	0.984	0.984	0.983	0.983	0.983	0.983	0.982	0.982	0.983	0.983	0.983	0.984	0.983	0.983	0.983	0.984	0.983	0.983	0.983	0.983	0.983	0.983	0.984	0.983	0.983	0.983	0.983	0.983	0.983	0.983	0.984	0.979	0.983	0.984	0.983	0.983	0.982	0.983	0.983	0.983
0.259881	0.979948		0.26313	0.893311		0.461289		0.26313	0.979	0.979	0.978	0.979	0.983	0.98	0.98	0.981	0.979	0.981	0.979	0.98	0.98	0.98	0.98	0.979	0.981	0.98	0.981	0.98	0.98	0.98	0.98	0.98	0.98	0.98	0.98	0.98	0.981	0.981	0.979	0.978	0.979	0.979	0.979	0.98	0.98	0.981	0.98	0.981	0.98
0.26313	0.981264		0.266378	0.893795		0.464538		0.266378	0.981	0.982	0.982	0.981	0.981	0.981	0.981	0.981	0.982	0.981	0.981	0.981	0.981	0.981	0.981	0.981	0.981	0.981	0.981	0.981	0.981	0.981	0.981	0.977	0.981	0.981	0.981	0.979	0.981	0.981	0.982	0.977	0.982	0.981	0.982	0.981	0.981	0.981	0.982	0.981	0.981
0.266378	0.977816		0.269627	0.883614		0.461289		0.269627	0.977	0.977	0.977	0.977	0.977	0.978	0.978	0.978	0.978	0.979	0.977	0.978	0.978	0.977	0.979	0.978	0.979	0.979	0.979	0.979	0.977	0.978	0.978	0.977	0.978	0.978	0.979	0.979	0.981	0.979	0.982	0.977	0.982	0.977	0.977	0.978	0.978	0.978	0.979	0.979	0.978
0.269627	0.975756		0.272875	0.889303		0.461289		0.272875	0.976	0.976	0.976	0.975	0.975	0.976	0.975	0.975	0.975	0.975	0.975	0.976	0.976	0.972	0.976	0.975	0.976	0.976	0.975	0.976	0.975	0.976	0.976	0.976	0.976	0.975	0.975	0.976	0.976	0.976	0.976	0.976	0.976	0.976	0.975	0.976	0.975	0.975	0.976	0.975	0.976
0.272875	0.972171		0.276124	0.899232		0.464538		0.276124	0.976	0.976	0.973	0.973	0.975	0.972	0.973	0.97	0.974	0.97	0.975	0.973	0.973	0.972	0.973	0.972	0.972	0.972	0.971	0.976	0.973	0.973	0.973	0.973	0.973	0.973	0.972	0.971	0.971	0.971	0.973	0.973	0.973	0.973	0.973	0.972	0.973	0.97	0.974	0.97	0.973
0.276124	0.972508		0.279372	0.898601		0.464538		0.279372	0.974	0.974	0.974	0.975	0.974	0.971	0.974	0.969	0.973	0.969	0.974	0.972	0.973	0.974	0.972	0.973	0.97	0.972	0.97	0.972	0.974	0.973	0.974	0.974	0.972	0.973	0.971	0.972	0.969	0.972	0.974	0.974	0.974	0.974	0.974	0.971	0.973	0.969	0.973	0.969	0.974
0.279372	0.972786		0.282621	0.896654		0.464538		0.282621	0.974	0.975	0.974	0.975	0.973	0.973	0.974	0.969	0.973	0.969	0.974	0.974	0.974	0.974	0.972	0.974	0.971	0.973	0.968	0.972	0.974	0.974	0.974	0.974	0.972	0.973	0.971	0.972	0.969	0.972	0.976	0.974	0.967	0.975	0.973	0.972	0.973	0.969	0.974	0.969	0.974
0.282621	0.967885		0.285869	0.893953		0.464538		0.285869	0.968	0.968	0.969	0.968	0.967	0.968	0.968	0.966	0.97	0.966	0.968	0.968	0.967	0.968	0.968	0.969	0.969	0.967	0.966	0.969	0.968	0.969	0.968	0.967	0.968	0.968	0.967	0.969	0.967	0.969	0.97	0.968	0.967	0.97	0.967	0.967	0.967	0.966	0.969	0.966	0.969
0.285869	0.96697		0.289118	0.888497		0.461289		0.289118	0.966	0.96	0.965	0.966	0.965	0.968	0.965	0.961	0.966	0.97	0.965	0.968	0.966	0.965	0.968	0.967	0.969	0.967	0.97	0.967	0.965	0.966	0.965	0.965	0.967	0.967	0.969	0.968	0.969	0.968	0.967	0.965	0.965	0.966	0.962	0.968	0.966	0.961	0.966	0.97	0.965
0.289118	0.961162		0.292366	0.885152		0.464538		0.292366	0.961	0.96	0.96	0.962	0.962	0.961	0.961	0.961	0.961	0.962	0.962	0.962	0.962	0.962	0.962	0.962	0.964	0.962	0.965	0.962	0.955	0.962	0.962	0.962	0.962	0.962	0.954	0.962	0.964	0.955	0.961	0.96	0.96	0.962	0.962	0.96	0.961	0.961	0.962	0.962	0.963
0.292366	0.954085		0.295615	0.880368		0.461289		0.295615	0.954	0.952	0.952	0.954	0.955	0.954	0.954	0.956	0.955	0.956	0.956	0.954	0.954	0.956	0.954	0.955	0.955	0.954	0.955	0.955	0.955	0.954	0.954	0.955	0.955	0.954	0.954	0.954	0.954	0.955	0.955	0.952	0.951	0.955	0.954	0.954	0.954	0.956	0.954	0.956	0.954
0.295615	0.948371		0.298864	0.881673		0.458041		0.298863	0.954	0.947	0.947	0.949	0.947	0.948	0.949	0.948	0.95	0.947	0.949	0.95	0.95	0.948	0.95	0.949	0.948	0.95	0.947	0.95	0.948	0.95	0.949	0.948	0.95	0.949	0.946	0.949	0.947	0.948	0.946	0.946	0.946	0.945	0.947	0.949	0.949	0.948	0.95	0.947	0.951
0.298863	0.946543		0.302112	0.879039		0.461289		0.302112	0.948	0.945	0.945	0.946	0.947	0.948	0.946	0.948	0.947	0.947	0.946	0.95	0.947	0.948	0.948	0.949	0.946	0.948	0.947	0.95	0.946	0.947	0.947	0.946	0.948	0.946	0.947	0.948	0.947	0.945	0.946	0.945	0.947	0.945	0.947	0.949	0.946	0.948	0.948	0.947	0.946
0.302112	0.945232		0.305361	0.871071		0.461289		0.305361	0.943	0.943	0.943	0.943	0.944	0.946	0.944	0.948	0.946	0.948	0.944	0.945	0.945	0.944	0.947	0.944	0.947	0.946	0.949	0.946	0.945	0.945	0.945	0.946	0.946	0.944	0.947	0.946	0.948	0.945	0.944	0.942	0.942	0.943	0.944	0.947	0.945	0.934	0.946	0.948	0.945
0.305361	0.935113		0.308609	0.868035		0.461289		0.308609	0.931	0.937	0.936	0.929	0.936	0.936	0.935	0.935	0.935	0.935	0.937	0.936	0.937	0.937	0.937	0.935	0.936	0.937	0.936	0.936	0.937	0.936	0.935	0.937	0.936	0.934	0.937	0.936	0.934	0.936	0.936	0.936	0.937	0.936	0.937	0.936	0.935	0.934	0.935	0.935	0.937
0.308609	0.932923		0.311858	0.853656		0.461289		0.311858	0.931	0.937	0.929	0.929	0.93	0.934	0.932	0.937	0.932	0.937	0.931	0.932	0.932	0.93	0.934	0.932	0.922	0.935	0.937	0.934	0.932	0.931	0.931	0.932	0.933	0.933	0.936	0.935	0.937	0.935	0.93	0.929	0.93	0.93	0.931	0.934	0.92	0.937	0.934	0.937	0.934
0.311858	0.920809		0.315106	0.861142		0.461289		0.315106	0.921	0.919	0.918	0.92	0.922	0.921	0.92	0.919	0.923	0.918	0.921	0.921	0.932	0.921	0.922	0.921	0.922	0.935	0.922	0.921	0.92	0.922	0.922	0.921	0.922	0.921	0.921	0.917	0.921	0.921	0.921	0.92	0.919	0.919	0.922	0.921	0.92	0.918	0.934	0.937	0.924
0.315106	0.912879		0.318355	0.87407		0.461289		0.318355	0.914	0.913	0.913	0.915	0.911	0.916	0.92	0.913	0.912	0.914	0.913	0.915	0.914	0.913	0.916	0.915	0.915	0.916	0.913	0.915	0.92	0.922	0.922	0.914	0.914	0.921	0.915	0.917	0.915	0.917	0.915	0.913	0.912	0.915	0.912	0.916	0.912	0.914	0.912	0.915	0.913
0.318355	0.909745		0.321603	0.871499		0.461289		0.321603	0.905	0.904	0.903	0.905	0.905	0.912	0.907	0.919	0.91	0.917	0.906	0.909	0.908	0.905	0.911	0.909	0.913	0.912	0.916	0.911	0.906	0.908	0.908	0.905	0.91	0.911	0.912	0.913	0.917	0.913	0.905	0.902	0.903	0.906	0.907	0.912	0.907	0.916	0.911	0.916	0.907
0.321603	0.906983		0.324852	0.85455		0.461289		0.324852	0.904	0.902	0.903	0.904	0.901	0.909	0.904	0.917	0.91	0.917	0.906	0.907	0.906	0.906	0.908	0.908	0.916	0.909	0.916	0.91	0.907	0.906	0.906	0.905	0.908	0.909	0.916	0.913	0.914	0.912	0.902	0.903	0.903	0.903	0.904	0.908	0.904	0.916	0.905	0.915	0.907
0.324852	0.887108		0.3281	0.850561				0.3281	0.883	0.887	0.888	0.886	0.887	0.886	0.888	0.889	0.884	0.89	0.887	0.889	0.888	0.876	0.888	0.889	0.891	0.886	0.891	0.882	0.889	0.877	0.889	0.889	0.887	0.89	0.887	0.889	0.89	0.888	0.883	0.876	0.888	0.885	0.888	0.886	0.878	0.888	0.884	0.889	0.907
0.3281	0.879757		0.331349	0.844387				0.331349	0.865	0.877	0.867	0.877	0.877	0.868	0.877	0.869	0.876	0.891	0.877	0.88	0.879	0.876	0.888	0.881	0.891	0.883	0.892	0.882	0.879	0.877	0.889	0.878	0.887	0.882	0.888	0.886	0.89	0.884	0.876	0.876	0.875	0.877	0.877	0.883	0.878	0.892	0.884	0.891	0.878
0.331349	0.868463		0.334597	0.849381				0.334597	0.865	0.865	0.867	0.867	0.866	0.868	0.867	0.869	0.867	0.869	0.867	0.867	0.867	0.866	0.869	0.866	0.87	0.868	0.871	0.867	0.866	0.866	0.865	0.865	0.868	0.865	0.871	0.868	0.871	0.867	0.867	0.865	0.863	0.87	0.866	0.867	0.868	0.871	0.865	0.869	0.868
0.334597	0.875193		0.337846	0.854249				0.337846	0.874	0.87	0.87	0.874	0.87	0.877	0.873	0.879	0.875	0.878	0.875	0.874	0.873	0.876	0.876	0.875	0.876	0.88	0.875	0.88	0.874	0.873	0.873	0.874	0.876	0.877	0.879	0.878	0.875	0.879	0.875	0.865	0.87	0.875	0.866	0.877	0.871	0.879	0.876	0.878	0.874
0.337846	0.867472		0.341094	0.844389				0.341094	0.864	0.868	0.87	0.874	0.87	0.864	0.868	0.866	0.875	0.878	0.872	0.868	0.868	0.845	0.867	0.867	0.872	0.839	0.872	0.868	0.871	0.865	0.842	0.871	0.868	0.867	0.835	0.868	0.87	0.837	0.866	0.869	0.87	0.868	0.87	0.863	0.868	0.868	0.868	0.868	0.872
0.341094	0.836657		0.344343	0.844114				0.344343	0.837	0.84	0.839	0.839	0.84	0.835	0.836	0.832	0.836	0.832	0.842	0.842	0.842	0.845	0.84	0.84	0.834	0.839	0.834	0.84	0.842	0.841	0.842	0.845	0.839	0.839	0.835	0.837	0.832	0.837	0.839	0.838	0.838	0.84	0.838	0.835	0.836	0.833	0.835	0.832	0.845
0.344343	0.82141		0.347591	0.842739				0.347591	0.823	0.84	0.821	0.822	0.825	0.823	0.824	0.826	0.822	0.823	0.821	0.824	0.823	0.823	0.823	0.816	0.821	0.822	0.819	0.822	0.824	0.824	0.823	0.824	0.826	0.817	0.821	0.82	0.819	0.82	0.821	0.823	0.823	0.822	0.824	0.82	0.821	0.825	0.824	0.822	0.823
0.347591	0.813891		0.35084	0.845583				0.35084	0.812	0.807	0.809	0.813	0.809	0.818	0.811	0.82	0.818	0.819	0.811	0.819	0.818	0.813	0.818	0.814	0.816	0.82	0.819	0.82	0.812	0.816	0.815	0.815	0.819	0.812	0.801	0.819	0.814	0.819	0.813	0.809	0.809	0.814	0.812	0.817	0.811	0.822	0.82	0.819	0.816
0.35084	0.796899		0.354088	0.832281				0.354088	0.812	0.798	0.8	0.813	0.798	0.801	0.811	0.82	0.791	0.797	0.794	0.795	0.796	0.795	0.799	0.801	0.8	0.804	0.798	0.804	0.795	0.794	0.793	0.798	0.764	0.799	0.8	0.766	0.798	0.804	0.799	0.798	0.8	0.8	0.795	0.798	0.794	0.797	0.792	0.797	0.802
0.354088	0.761006		0.357337	0.840158				0.357337	0.758	0.756	0.756	0.756	0.76	0.759	0.759	0.769	0.762	0.765	0.761	0.763	0.761	0.795	0.764	0.764	0.8	0.766	0.769	0.804	0.762	0.794	0.759	0.765	0.763	0.768	0.766	0.766	0.766	0.764	0.757	0.757	0.758	0.757	0.761	0.76	0.761	0.765	0.762	0.764	0.764
0.357337	0.759181		0.360585	0.822771				0.360585	0.754	0.751	0.749	0.748	0.752	0.764	0.753	0.773	0.752	0.765	0.751	0.758	0.756	0.753	0.76	0.758	0.767	0.763	0.771	0.763	0.753	0.756	0.754	0.752	0.757	0.758	0.763	0.766	0.768	0.767	0.753	0.75	0.75	0.751	0.761	0.763	0.761	0.765	0.756	0.775	0.755
0.360585	0.727484		0.363834	0.826271				0.363834	0.716	0.709	0.709	0.711	0.713	0.739	0.714	0.76	0.712	0.758	0.717	0.726	0.723	0.717	0.74	0.728	0.757	0.744	0.762	0.741	0.718	0.722	0.718	0.718	0.733	0.727	0.75	0.749	0.758	0.743	0.712	0.709	0.707	0.712	0.715	0.739	0.719	0.76	0.715	0.761	0.726
0.363834	0.723708		0.367082	0.821564				0.367082	0.715	0.718	0.722	0.716	0.717	0.726	0.722	0.72	0.717	0.74	0.713	0.721	0.72	0.713	0.726	0.719	0.747	0.72	0.75	0.72	0.718	0.714	0.714	0.717	0.725	0.722	0.744	0.749	0.747	0.725	0.714	0.719	0.718	0.693	0.719	0.723	0.727	0.731	0.723	0.739	0.714
0.367082	0.700122		0.370331	0.816464				0.370331	0.693	0.682	0.683	0.689	0.681	0.704	0.695	0.72	0.699	0.718	0.713	0.704	0.701	0.713	0.726	0.705	0.71	0.72	0.716	0.709	0.697	0.702	0.699	0.693	0.708	0.702	0.743	0.71	0.713	0.71	0.694	0.684	0.682	0.693	0.689	0.723	0.694	0.72	0.703	0.717	0.706
0.370331	0.686886		0.373579	0.809164				0.373579	0.686	0.683	0.682	0.686	0.683	0.69	0.688	0.689	0.691	0.688	0.675	0.684	0.683	0.672	0.69	0.68	0.688	0.688	0.693	0.709	0.676	0.683	0.682	0.676	0.689	0.686	0.689	0.688	0.691	0.689	0.686	0.68	0.679	0.685	0.687	0.692	0.687	0.689	0.697	0.689	0.678
0.373579	0.666114		0.376828	0.794349				0.376828	0.686	0.677	0.682	0.67	0.671	0.657	0.666	0.637	0.67	0.646	0.681	0.679	0.678	0.681	0.669	0.674	0.667	0.667	0.659	0.669	0.679	0.679	0.677	0.634	0.671	0.672	0.666	0.664	0.662	0.666	0.675	0.68	0.685	0.674	0.673	0.655	0.687	0.69	0.667	0.648	0.688
0.376828	0.636164		0.380076	0.797002				0.380076	0.635	0.633	0.631	0.635	0.635	0.635	0.64	0.642	0.619	0.641	0.632	0.632	0.628	0.634	0.631	0.637	0.637	0.644	0.635	0.646	0.632	0.631	0.628	0.634	0.635	0.638	0.666	0.64	0.662	0.643	0.639	0.634	0.631	0.634	0.633	0.637	0.638	0.644	0.64	0.642	0.635
0.380076	0.61805		0.383325	0.800379				0.383325	0.62	0.633	0.605	0.616	0.609	0.619	0.615	0.629	0.619	0.632	0.618	0.627	0.623	0.616	0.608	0.602	0.63	0.619	0.641	0.617	0.618	0.627	0.622	0.617	0.627	0.619	0.622	0.619	0.637	0.613	0.622	0.611	0.606	0.617	0.616	0.622	0.617	0.627	0.607	0.631	0.622
0.383325	0.605463		0.386573	0.798356				0.386573	0.569	0.611	0.609	0.608	0.606	0.607	0.603	0.601	0.605	0.603	0.604	0.606	0.608	0.601	0.608	0.602	0.595	0.609	0.597	0.606	0.604	0.61	0.61	0.604	0.607	0.604	0.594	0.605	0.598	0.603	0.608	0.611	0.608	0.609	0.611	0.611	0.603	0.6	0.607	0.603	0.609
0.386573	0.583962		0.389822	0.795098				0.389822	0.569	0.567	0.563	0.567	0.567	0.6	0.603	0.615	0.564	0.618	0.573	0.581	0.579	0.572	0.599	0.581	0.615	0.595	0.615	0.592	0.545	0.548	0.573	0.576	0.588	0.584	0.606	0.599	0.594	0.573	0.543	0.563	0.523	0.568	0.571	0.604	0.574	0.618	0.573	0.619	0.587
0.389822	0.558573		0.39307	0.800076				0.39307	0.542	0.529	0.525	0.537	0.538	0.573	0.543	0.598	0.554	0.59	0.541	0.551	0.546	0.537	0.577	0.554	0.589	0.577	0.594	0.571	0.545	0.548	0.544	0.542	0.569	0.562	0.579	0.584	0.594	0.571	0.543	0.528	0.523	0.539	0.54	0.578	0.574	0.594	0.562	0.588	0.553
0.39307	0.514716		0.396319	0.782518				0.396319	0.502	0.504	0.496	0.505	0.506	0.521	0.506	0.536	0.5	0.535	0.486	0.511	0.507	0.485	0.532	0.515	0.543	0.529	0.542	0.524	0.508	0.506	0.511	0.51	0.524	0.519	0.537	0.527	0.543	0.525	0.505	0.476	0.503	0.503	0.505	0.497	0.51	0.54	0.509	0.536	0.511
0.396319	0.4858		0.399568	0.78853				0.399567	0.474	0.476	0.474	0.473	0.473	0.493	0.476	0.51	0.467	0.511	0.486	0.486	0.482	0.485	0.494	0.488	0.543	0.492	0.542	0.494	0.484	0.481	0.481	0.481	0.489	0.491	0.511	0.495	0.509	0.495	0.474	0.476	0.503	0.503	0.476	0.497	0.479	0.511	0.477	0.536	0.481
0.399567	0.492563		0.402816	0.763218				0.402816	0.482	0.488	0.485	0.482	0.473	0.497	0.486	0.507	0.467	0.51	0.489	0.489	0.486	0.486	0.496	0.483	0.518	0.494	0.515	0.494	0.49	0.461	0.49	0.488	0.459	0.488	0.516	0.501	0.516	0.499	0.478	0.484	0.477	0.483	0.491	0.497	0.49	0.508	0.492	0.51	0.475
0.402816	0.45361		0.406065	0.765692				0.406065	0.459	0.456	0.454	0.452	0.446	0.456	0.45	0.448	0.455	0.452	0.464	0.456	0.456	0.464	0.457	0.458	0.457	0.468	0.452	0.465	0.459	0.461	0.459	0.458	0.459	0.457	0.459	0.5	0.455	0.464	0.457	0.456	0.413	0.461	0.454	0.416	0.42	0.451	0.456	0.457	0.465
0.406065	0.416374		0.409313	0.752227				0.409313	0.415	0.409	0.415	0.43	0.419	0.412	0.417	0.427	0.427	0.403	0.417	0.419	0.422	0.418	0.424	0.412	0.417	0.416	0.419	0.411	0.413	0.427	0.423	0.419	0.425	0.414	0.415	0.412	0.416	0.407	0.426	0.413	0.413	0.43	0.416	0.417	0.42	0.408	0.425	0.401	0.416
0.409313	0.409793		0.412562	0.749353				0.412562	0.415	0.409	0.407	0.416	0.408	0.415	0.399	0.427	0.401	0.418	0.414	0.419	0.41	0.418	0.414	0.405	0.402	0.417	0.404	0.418	0.414	0.412	0.411	0.418	0.415	0.408	0.407	0.41	0.401	0.41	0.393	0.41	0.378	0.424	0.406	0.416	0.402	0.42	0.398	0.417	0.418
0.412562	0.387491		0.41581	0.740369				0.41581	0.388	0.385	0.383	0.388	0.393	0.381	0.388	0.394	0.394	0.389	0.387	0.393	0.387	0.389	0.385	0.386	0.39	0.383	0.398	0.382	0.414	0.388	0.411	0.387	0.391	0.408	0.394	0.38	0.389	0.38	0.393	0.379	0.378	0.39	0.39	0.38	0.392	0.391	0.389	0.417	0.384
0.41581	0.393786		0.419059	0.729285				0.419059	0.386	0.385	0.374	0.382	0.375	0.41	0.382	0.436	0.385	0.434	0.38	0.383	0.38	0.378	0.393	0.394	0.414	0.413	0.417	0.409	0.379	0.379	0.377	0.381	0.389	0.396	0.404	0.417	0.416	0.412	0.384	0.375	0.366	0.384	0.38	0.409	0.385	0.436	0.388	0.432	0.382
0.419059	0.365745		0.422307	0.733235				0.422307	0.35	0.348	0.348	0.37	0.353	0.374	0.357	0.398	0.368	0.391	0.344	0.362	0.36	0.344	0.38	0.363	0.397	0.369	0.404	0.365	0.35	0.358	0.353	0.352	0.37	0.366	0.385	0.373	0.399	0.367	0.351	0.345	0.343	0.352	0.355	0.374	0.37	0.391	0.388	0.389	0.353
0.422307	0.37082		0.425556	0.729703				0.425556	0.372	0.372	0.373	0.37	0.367	0.374	0.37	0.379	0.368	0.373	0.37	0.374	0.329	0.371	0.377	0.374	0.38	0.376	0.352	0.337	0.376	0.372	0.324	0.377	0.379	0.375	0.375	0.341	0.376	0.375	0.37	0.372	0.368	0.371	0.366	0.373	0.374	0.382	0.372	0.375	0.373
0.425556	0.331324		0.428804	0.718838				0.428804	0.318	0.327	0.329	0.321	0.327	0.341	0.331	0.347	0.318	0.348	0.33	0.328	0.329	0.328	0.334	0.334	0.345	0.337	0.352	0.337	0.327	0.322	0.324	0.377	0.379	0.335	0.375	0.341	0.349	0.339	0.321	0.33	0.327	0.323	0.292	0.338	0.334	0.348	0.323	0.31	0.338
0.428804	0.292417		0.432053	0.711823				0.432053	0.318	0.285	0.286	0.275	0.287	0.288	0.288	0.347	0.269	0.309	0.292	0.292	0.292	0.291	0.303	0.298	0.314	0.294	0.315	0.295	0.295	0.321	0.287	0.294	0.295	0.294	0.299	0.298	0.313	0.296	0.276	0.289	0.289	0.279	0.292	0.294	0.291	0.31	0.271	0.309	0.295
0.432053	0.270964		0.435301	0.705894				0.435301	0.255	0.251	0.249	0.25	0.251	0.276	0.263	0.321	0.256	0.31	0.265	0.265	0.262	0.264	0.279	0.268	0.3	0.28	0.307	0.281	0.261	0.265	0.261	0.258	0.268	0.275	0.294	0.283	0.298	0.287	0.255	0.256	0.256	0.253	0.258	0.279	0.27	0.317	0.265	0.307	0.266
0.435301	0.271614		0.43855	0.685576				0.43855	0.27	0.259	0.26	0.27	0.273	0.271	0.278	0.284	0.284	0.31	0.286	0.271	0.27	0.268	0.274	0.258	0.273	0.256	0.287	0.259	0.274	0.266	0.265	0.268	0.277	0.255	0.277	0.26	0.274	0.283	0.267	0.26	0.26	0.253	0.276	0.279	0.276	0.277	0.265	0.273	0.266
0.43855	0.278658		0.441798	0.6953				0.441798	0.288	0.282	0.286	0.29	0.28	0.275	0.275	0.283	0.267	0.276	0.286	0.277	0.284	0.285	0.272	0.258	0.259	0.256	0.26	0.285	0.291	0.285	0.285	0.288	0.268	0.284	0.264	0.285	0.274	0.283	0.291	0.285	0.286	0.288	0.281	0.277	0.267	0.286	0.262	0.279	0.289
0.441798	0.247509		0.445047	0.682308				0.445047	0.239	0.243	0.286	0.29	0.252	0.249	0.275	0.258	0.267	0.259	0.25	0.246	0.248	0.286	0.252	0.247	0.269	0.246	0.262	0.244	0.247	0.243	0.244	0.25	0.246	0.248	0.266	0.25	0.262	0.252	0.291	0.285	0.248	0.242	0.247	0.253	0.247	0.257	0.244	0.256	0.258
0.445047	0.246997		0.448295	0.635658				0.448295	0.237	0.242	0.25	0.239	0.245	0.248	0.248	0.266	0.244	0.259	0.241	0.234	0.236	0.237	0.245	0.25	0.266	0.244	0.266	0.241	0.239	0.233	0.237	0.239	0.243	0.25	0.264	0.252	0.259	0.25	0.238	0.243	0.258	0.241	0.245	0.252	0.245	0.265	0.242	0.264	0.238
0.448295	0.231511		0.451544	0.630512				0.451544	0.191	0.23	0.231	0.224	0.218	0.194	0.229	0.174	0.221	0.239	0.233	0.225	0.228	0.23	0.241	0.235	0.252	0.233	0.241	0.236	0.232	0.228	0.231	0.226	0.203	0.232	0.25	0.235	0.242	0.242	0.226	0.229	0.238	0.225	0.201	0.198	0.227	0.25	0.223	0.241	0.23
0.451544	0.197303		0.454792	0.625527				0.454792	0.191	0.207	0.213	0.197	0.198	0.195	0.197	0.174	0.187	0.178	0.233	0.207	0.208	0.202	0.207	0.211	0.208	0.206	0.241	0.236	0.206	0.202	0.21	0.204	0.203	0.215	0.205	0.206	0.204	0.208	0.193	0.213	0.216	0.202	0.201	0.198	0.202	0.185	0.223	0.184	0.219
0.454792	0.168763		0.458041	0.625907				0.458041	0.164	0.167	0.16	0.166	0.164	0.172	0.168	0.161	0.168	0.171	0.173	0.169	0.174	0.165	0.174	0.16	0.178	0.173	0.17	0.168	0.167	0.17	0.176	0.167	0.175	0.163	0.172	0.171	0.176	0.168	0.158	0.168	0.168	0.164	0.168	0.172	0.164	0.17	0.171	0.169	0.17
0.458041	0.170443		0.461289	0.612188				0.461289	0.167	0.163	0.16	0.159	0.164	0.178	0.17	0.187	0.17	0.186	0.165	0.171	0.17	0.163	0.172	0.163	0.181	0.171	0.179	0.168	0.163	0.169	0.167	0.163	0.178	0.163	0.176	0.176	0.179	0.172	0.163	0.168	0.165	0.158	0.169	0.174	0.17	0.185	0.171	0.184	0.166
0.461289	0.118465		0.464538	0.616821				0.464538	0.14	0.114	0.12	0.114	0.113	0.116	0.115	0.123	0.112	0.126	0.12	0.121	0.123	0.145	0.126	0.129	0.135	0.135	0.134	0.135	0.118	0.13	0.122	0.117	0.125	0.129	0.109	0.0972	0.13	0.125	0.116	0.114	0.12	0.113	0.111	0.12	0.122	0.127	0.109	0.121	0.123
0.464538	0.12432		0.467786	0.583681				0.467786	0.14	0.144	0.146	0.114	0.113	0.106	0.142	0.0777	0.142	0.0818	0.141	0.121	0.134	0.145	0.126	0.129	0.0985	0.1	0.0887	0.104	0.118	0.13	0.122	0.145	0.118	0.114	0.109	0.0972	0.0998	0.102	0.14	0.147	0.146	0.139	0.147	0.102	0.109	0.0784	0.138	0.0808	0.123
0.467786	0.115745		0.471035	0.582737				0.471035	0.136	0.128	0.127	0.132	0.126	0.113	0.117	0.077	0.136	0.0737	0.128	0.128	0.126	0.131	0.109	0.117	0.0721	0.121	0.0612	0.116	0.129	0.133	0.129	0.129	0.118	0.112	0.0846	0.109	0.0672	0.109	0.137	0.124	0.122	0.134	0.122	0.114	0.11	0.076	0.131	0.0735	0.132
0.471035	0.127428		0.474283	0.552793				0.474283	0.137	0.139	0.135	0.136	0.136	0.129	0.128	0.077	0.133	0.112	0.13	0.134	0.128	0.129	0.134	0.126	0.12	0.134	0.111	0.134	0.129	0.134	0.13	0.131	0.13	0.119	0.13	0.126	0.114	0.128	0.141	0.133	0.132	0.144	0.135	0.132	0.128	0.112	0.131	0.116	0.127
0.474283	0.139256		0.477532	0.530324				0.477532	0	0	0	0	0	0	0	0	0	0	0	0	0	0	0	0	0	0	0	0	0.129	0	0	0	0.13	0	0	0.126	0	0	0.141	0	0	0	0	0	0	0	0	0	0
0.477532	0.130212		0.48078	0.504998				0.48078	0	0	0	0	0	0	0	0	0	0	0	0	0	0	0	0	0	0	0	0	0	0	0	0	0	0	0	0	0	0	0	0	0	0	0	0	0	0	0	0	0
0.48078	0.089223		0.484029	0.485269				0.484029	0	0	0	0	0	0	0	0	0	0	0	0	0	0	0	0	0	0	0	0	0	0	0	0	0	0	0	0	0	0	0	0	0	0	0	0	0	0	0	0	0
0.484029	0.079304		0.487277	0.479802				0.487277	0	0	0	0	0	0	0	0	0	0	0	0	0	0	0	0	0	0	0	0	0	0	0	0	0	0	0	0	0	0	0	0	0	0	0	0	0	0	0	0	0
0.487277	0.059926		0.490526	0.478031				0.490526	0	0	0	0	0	0	0	0	0	0	0	0	0	0	0	0	0	0	0	0	0	0	0	0	0	0	0	0	0	0	0	0	0	0	0	0	0	0	0	0	0
0.490526	0.023201		0.493775	0.448901				0.493774	0	0	0	0	0	0	0	0	0	0	0	0	0	0	0	0	0	0	0	0	0	0	0	0	0	0	0	0	0	0	0	0	0	0	0	0	0	0	0	0	0
0.493774	0.005262		0.497023	0.46594				0.497023	0	0	0	0	0	0	0	0	0	0	0	0	0	0	0	0	0	0	0	0	0	0	0	0	0	0	0	0	0	0	0	0	0	0	0	0	0	0	0	0	0
0.497023	0.023565		0.500272	0.491097				0.500271	0	0	0	0	0	0	0	0	0	0	0	0	0	0	0	0	0	0	0	0	0	0	0	0	0	0	0	0	0	0	0	0	0	0	0	0	0	0	0	0	0
0.500271	0.010226		0.50352	0.50664				0.50352	0	0	0	0	0	0	0	0	0	0	0	0	0	0	0	0	0	0	0	0	0	0	0	0	0	0	0	0	0	0	0	0	0	0	0	0	0	0	0	0	0
0.50352	0.006215		0.506769	0.456719				0.506769	0	0	0	0	0	0	0	0	0	0	0	0	0	0	0	0	0	0	0	0	0	0	0	0	0	0	0	0	0	0	0	0	0	0	0	0	0	0	0	0	0
0.506769	0.031194		0.510017	0.461929				0.510017	0	0	0	0	0	0	0	0	0	0	0	0	0	0	0	0	0	0	0	0	0	0	0	0	0	0	0	0	0	0	0	0	0	0	0	0	0	0	0	0	0
0.510017	0.003754		0.513266	0.473955				0.513266	0	0	0	0	0	0	0	0	0	0	0	0	0	0	0	0	0	0	0	0	0	0	0	0	0	0	0	0	0	0	0	0	0	0	0	0	0	0	0	0	0
0.513266	0.004681		0.516514	0.436658				0.516514	0	0	0	0	0	0	0	0	0	0	0	0	0	0	0	0	0	0	0	0	0	0	0	0	0	0	0	0	0	0	0	0	0	0	0	0	0	0	0	0	0
0.516514	-0.00213		0.519763	0.441774				0.519763	0	0	0	0	0	0	0	0	0	0	0	0	0	0	0	0	0	0	0	0	0	0	0	0	0	0	0	0	0	0	0	0	0	0	0	0	0	0	0	0	0
0.519763	0.011262		0.523011	0.419231				0.523011	0	0	0	0	0	0	0	0	0	0	0	0	0	0	0	0	0	0	0	0	0	0	0	0	0	0	0	0	0	0	0	0	0	0	0	0	0	0	0	0	0
0.523011	0.013958		0.52626	0.417637				0.52626	0	0	0	0	0	0	0	0	0	0	0	0	0	0	0	0	0	0	0	0	0	0	0	0	0	0	0	0	0	0	0	0	0	0	0	0	0	0	0	0	0
0.52626	0.013135		0.529508	0.420236				0.529508	0	0	0	0	0	0	0	0	0	0	0	0	0	0	0	0	0	0	0	0	0	0	0	0	0	0	0	0	0	0	0	0	0	0	0	0	0	0	0	0	0
0.529508	0.011418		0.532757	0.411992				0.532757	0	0	0	0	0	0	0	0	0	0	0	0	0	0	0	0	0	0	0	0	0	0	0	0	0	0	0	0	0	0	0	0	0	0	0	0	0	0	0	0	0
0.532757	-0.00147		0.536005	0.443126				0.536005	0	0	0	0	0	0	0	0	0	0	0	0	0	0	0	0	0	0	0	0	0	0	0	0	0	0	0	0	0	0	0	0	0	0	0	0	0	0	0	0	0
0.536005	0.000976		0.539254	0.416202				0.539254	0	0	0	0	0	0	0	0	0	0	0	0	0	0	0	0	0	0	0	0	0	0	0	0	0	0	0	0	0	0	0	0	0	0	0	0	0	0	0	0	0
0.539254	0.000593		0.542502	0.397859				0.542502	0	0	0	0	0	0	0	0	0	0	0	0	0	0	0	0	0	0	0	0	0	0	0	0	0	0	0	0	0	0	0	0	0	0	0	0	0	0	0	0	0
0.542502	0.014514		0.545751	0.406448				0.545751	0	0	0	0	0	0	0	0	0	0	0	0	0	0	0	0	0	0	0	0	0	0	0	0	0	0	0	0	0	0	0	0	0	0	0	0	0	0	0	0	0
0.545751	0.016593		0.548999	0.385947				0.548999	0	0	0	0	0	0	0	0	0	0	0	0	0	0	0	0	0	0	0	0	0	0	0	0	0	0	0	0	0	0	0	0	0	0	0	0	0	0	0	0	0
0.548999	0.018352		0.552248	0.370817				0.552248	0	0	0	0	0	0	0	0	0	0	0	0	0	0	0	0	0	0	0	0	0	0	0	0	0	0	0	0	0	0	0	0	0	0	0	0	0	0	0	0	0
0.552248	-0.00444		0.555496	0.349141				0.555496	0	0	0	0	0	0	0	0	0	0	0	0	0	0	0	0	0	0	0	0	0	0	0	0	0	0	0	0	0	0	0	0	0	0	0	0	0	0	0	0	0
0.555496	0.01006		0.558745	0.36206				0.558745	0	0	0	0	0	0	0	0	0	0	0	0	0	0	0	0	0	0	0	0	0	0	0	0	0	0	0	0	0	0	0	0	0	0	0	0	0	0	0	0	0
0.558745	0.004904		0.561993	0.37351				0.561993	0	0	0	0	0	0	0	0	0	0	0	0	0	0	0	0	0	0	0	0	0	0	0	0	0	0	0	0	0	0	0	0	0	0	0	0	0	0	0	0	0
0.561993	0.015828		0.565242	0.351875				0.565242	0	0	0	0	0	0	0	0	0	0	0	0	0	0	0	0	0	0	0	0	0	0	0	0	0	0	0	0	0	0	0	0	0	0	0	0	0	0	0	0	0
0.565242	0.017498		0.56849	0.348341				0.56849	0	0	0	0	0	0	0	0	0	0	0	0	0	0	0	0	0	0	0	0	0	0	0	0	0	0	0	0	0	0	0	0	0	0	0	0	0	0	0	0	0
0.56849	0.011741		0.571739	0.32506				0.571739	0	0	0	0	0	0	0	0	0	0	0	0	0	0	0	0	0	0	0	0	0	0	0	0	0	0	0	0	0	0	0	0	0	0	0	0	0	0	0	0	0
0.571739	-0.01582		0.574987	0.314514				0.574987	0	0	0	0	0	0	0	0	0	0	0	0	0	0	0	0	0	0	0	0	0	0	0	0	0	0	0	0	0	0	0	0	0	0	0	0	0	0	0	0	0
0.574987	-0.01821		0.578236	0.307952				0.578236	0	0	0	0	0	0	0	0	0	0	0	0	0	0	0	0	0	0	0	0	0	0	0	0	0	0	0	0	0	0	0	0	0	0	0	0	0	0	0	0	0
0.578236	0.002197		0.581484	0.307369				0.581484	0	0	0	0	0	0	0	0	0	0	0	0	0	0	0	0	0	0	0	0	0	0	0	0	0	0	0	0	0	0	0	0	0	0	0	0	0	0	0	0	0
0.581484	0.004821		0.584733	0.283945				0.584733	0	0	0	0	0	0	0	0	0	0	0	0	0	0	0	0	0	0	0	0	0	0	0	0	0	0	0	0	0	0	0	0	0	0	0	0	0	0	0	0	0
0.584733	0.002728		0.587981	0.272757				0.587981	0	0	0	0	0	0	0	0	0	0	0	0	0	0	0	0	0	0	0	0	0	0	0	0	0	0	0	0	0	0	0	0	0	0	0	0	0	0	0	0	0
0.587981	-0.00019		0.59123	0.265328				0.59123	0	0	0	0	0	0	0	0	0	0	0	0	0	0	0	0	0	0	0	0	0	0	0	0	0	0	0	0	0	0	0	0	0	0	0	0	0	0	0	0	0
0.59123	0.013749		0.594478	0.258822				0.594478	0	0	0	0	0	0	0	0	0	0	0	0	0	0	0	0	0	0	0	0	0	0	0	0	0	0	0	0	0	0	0	0	0	0	0	0	0	0	0	0	0
0.594478	0.01101		0.597727	0.231482				0.597727	0	0	0	0	0	0	0	0	0	0	0	0	0	0	0	0	0	0	0	0	0	0	0	0	0	0	0	0	0	0	0	0	0	0	0	0	0	0	0	0	0
0.597727	0.02285		0.600976	0.233949				0.600975	0	0	0	0	0	0	0	0	0	0	0	0	0	0	0	0	0	0	0	0	0	0	0	0	0	0	0	0	0	0	0	0	0	0	0	0	0	0	0	0	0
0.600975	0.013813		0.604224	0.213252				0.604224	0	0	0	0	0	0	0	0	0	0	0	0	0	0	0	0	0	0	0	0	0	0	0	0	0	0	0	0	0	0	0	0	0	0	0	0	0	0	0	0	0
0.604224	0.013938		0.607473	0.209641				0.607473	0	0	0	0	0	0	0	0	0	0	0	0	0	0	0	0	0	0	0	0	0	0	0	0	0	0	0	0	0	0	0	0	0	0	0	0	0	0	0	0	0
0.607473	0.021662		0.610721	0.221261				0.610721	0	0	0	0	0	0	0	0	0	0	0	0	0	0	0	0	0	0	0	0	0	0	0	0	0	0	0	0	0	0	0	0	0	0	0	0	0	0	0	0	0
0.610721	0.02408		0.61397	0.202997				0.61397	0	0	0	0	0	0	0	0	0	0	0	0	0	0	0	0	0	0	0	0	0	0	0	0	0	0	0	0	0	0	0	0	0	0	0	0	0	0	0	0	0
0.61397	0.013201		0.617218	0.205926				0.617218	0	0	0	0	0	0	0	0	0	0	0	0	0	0	0	0	0	0	0	0	0	0	0	0	0	0	0	0	0	0	0	0	0	0	0	0	0	0	0	0	0
0.617218	-0.00322		0.620467	0.175167				0.620467	0	0	0	0	0	0	0	0	0	0	0	0	0	0	0	0	0	0	0	0	0	0	0	0	0	0	0	0	0	0	0	0	0	0	0	0	0	0	0	0	0
0.620467	0.008046		0.623715	0.170481				0.623715	0	0	0	0	0	0	0	0	0	0	0	0	0	0	0	0	0	0	0	0	0	0	0	0	0	0	0	0	0	0	0	0	0	0	0	0	0	0	0	0	0
0.623715	0.012162		0.626964	0.160304				0.626964	0	0	0	0	0	0	0	0	0	0	0	0	0	0	0	0	0	0	0	0	0	0	0	0	0	0	0	0	0	0	0	0	0	0	0	0	0	0	0	0	0
0.626964	0.00997		0.630212	0.130695				0.630212	0	0	0	0	0	0	0	0	0	0	0	0	0	0	0	0	0	0	0	0	0	0	0	0	0	0	0	0	0	0	0	0	0	0	0	0	0	0	0	0	0
0.630212	0.008118		0.633461	0.116186				0.633461	0	0	0	0	0	0	0	0	0	0	0	0	0	0	0	0	0	0	0	0	0	0	0	0	0	0	0	0	0	0	0	0	0	0	0	0	0	0	0	0	0
0.633461	0.023456		0.636709	0.11562				0.636709	0	0	0	0	0	0	0	0	0	0	0	0	0	0	0	0	0	0	0	0	0	0	0	0	0	0	0	0	0	0	0	0	0	0	0	0	0	0	0	0	0
0.636709	0.012046		0.639958	0.116003				0.639958	0	0	0	0	0	0	0	0	0	0	0	0	0	0	0	0	0	0	0	0	0	0	0	0	0	0	0	0	0	0	0	0	0	0	0	0	0	0	0	0	0
0.639958	0.006341		0.643206	0.094998				0.643206	0	0	0	0	0	0	0	0	0	0	0	0	0	0	0	0	0	0	0	0	0	0	0	0	0	0	0	0	0	0	0	0	0	0	0	0	0	0	0	0	0
0.643206	-0.00461		0.646455	0.072505				0.646455	0	0	0	0	0	0	0	0	0	0	0	0	0	0	0	0	0	0	0	0	0	0	0	0	0	0	0	0	0	0	0	0	0	0	0	0	0	0	0	0	0
0.646455	0.0171		0.649703	0.035766				0.649703	0	0	0	0	0	0	0	0	0	0	0	0	0	0	0	0	0	0	0	0	0	0	0	0	0	0	0	0	0	0	0	0	0	0	0	0	0	0	0	0	0
0.649703	0.024734		0.652952	0.038601				0.652952	0	0	0	0	0	0	0	0	0	0	0	0	0	0	0	0	0	0	0	0	0	0	0	0	0	0	0	0	0	0	0	0	0	0	0	0	0	0	0	0	0
0.652952	0.025054		0.6562	0.038821				0.6562	0	0	0	0	0	0	0	0	0	0	0	0	0	0	0	0	0	0	0	0	0	0	0	0	0	0	0	0	0	0	0	0	0	0	0	0	0	0	0	0	0
0.6562	0.00427		0.659449	0.019658				0.659449	0	0	0	0	0	0	0	0	0	0	0	0	0	0	0	0	0	0	0	0	0	0	0	0	0	0	0	0	0	0	0	0	0	0	0	0	0	0	0	0	0
0.659449	0.00409		0.662697	-0.007023				0.662697	0	0	0	0	0	0	0	0	0	0	0	0	0	0	0	0	0	0	0	0	0	0	0	0	0	0	0	0	0	0	0	0	0	0	0	0	0	0	0	0	0
0.662697	0.009084		0.665946	-0.025843				0.665946	0	0	0	0	0	0	0	0	0	0	0	0	0	0	0	0	0	0	0	0	0	0	0	0	0	0	0	0	0	0	0	0	0	0	0	0	0	0	0	0	0
0.665946	0.011875		0.669194	-0.029082				0.669194	0	0	0	0	0	0	0	0	0	0	0	0	0	0	0	0	0	0	0	0	0	0	0	0	0	0	0	0	0	0	0	0	0	0	0	0	0	0	0	0	0
0.669194	-0.00155		0.672443	-0.034823				0.672443	0	0	0	0	0	0	0	0	0	0	0	0	0	0	0	0	0	0	0	0	0	0	0	0	0	0	0	0	0	0	0	0	0	0	0	0	0	0	0	0	0
0.672443	-0.01216		0.675691	-0.045599				0.675691	0	0	0	0	0	0	0	0	0	0	0	0	0	0	0	0	0	0	0	0	0	0	0	0	0	0	0	0	0	0	0	0	0	0	0	0	0	0	0	0	0
0.675691	-0.00294		0.67894	-0.05223				0.67894	0	0	0	0	0	0	0	0	0	0	0	0	0	0	0	0	0	0	0	0	0	0	0	0	0	0	0	0	0	0	0	0	0	0	0	0	0	0	0	0	0
0.67894	0.011147		0.682188	-0.068379				0.682188	0	0	0	0	0	0	0	0	0	0	0	0	0	0	0	0	0	0	0	0	0	0	0	0	0	0	0	0	0	0	0	0	0	0	0	0	0	0	0	0	0
0.682188	0.020836		0.685437	-0.095533				0.685437	0	0	0	0	0	0	0	0	0	0	0	0	0	0	0	0	0	0	0	0	0	0	0	0	0	0	0	0	0	0	0	0	0	0	0	0	0	0	0	0	0
0.685437	0.023438		0.688685	-0.098824				0.688685	0	0	0	0	0	0	0	0	0	0	0	0	0	0	0	0	0	0	0	0	0	0	0	0	0	0	0	0	0	0	0	0	0	0	0	0	0	0	0	0	0
0.688685	0.01924		0.691934	-0.106354				0.691934	0	0	0	0	0	0	0	0	0	0	0	0	0	0	0	0	0	0	0	0	0	0	0	0	0	0	0	0	0	0	0	0	0	0	0	0	0	0	0	0	0
0.691934	0.018531		0.695183	-0.115715				0.695182	0	0	0	0	0	0	0	0	0	0	0	0	0	0	0	0	0	0	0	0	0	0	0	0	0	0	0	0	0	0	0	0	0	0	0	0	0	0	0	0	0
0.695182	0.009614		0.698431	-0.105791				0.698431	0	0	0	0	0	0	0	0	0	0	0	0	0	0	0	0	0	0	0	0	0	0	0	0	0	0	0	0	0	0	0	0	0	0	0	0	0	0	0	0	0
0.698431	0.002981		0.70168	-0.132152				0.701679	0	0	0	0	0	0	0	0	0	0	0	0	0	0	0	0	0	0	0	0	0	0	0	0	0	0	0	0	0	0	0	0	0	0	0	0	0	0	0	0	0
0.701679	0.009579		0.704928	-0.143171				0.704928	0	0	0	0	0	0	0	0	0	0	0	0	0	0	0	0	0	0	0	0	0	0	0	0	0	0	0	0	0	0	0	0	0	0	0	0	0	0	0	0	0
0.704928	0.014039		0.708177	-0.135833				0.708177	0	0	0	0	0	0	0	0	0	0	0	0	0	0	0	0	0	0	0	0	0	0	0	0	0	0	0	0	0	0	0	0	0	0	0	0	0	0	0	0	0
0.708177	0.019476		0.711425	-0.152128				0.711425	0	0	0	0	0	0	0	0	0	0	0	0	0	0	0	0	0	0	0	0	0	0	0	0	0	0	0	0	0	0	0	0	0	0	0	0	0	0	0	0	0
0.711425	0.012822		0.714674	-0.170111				0.714674	0	0	0	0	0	0	0	0	0	0	0	0	0	0	0	0	0	0	0	0	0	0	0	0	0	0	0	0	0	0	0	0	0	0	0	0	0	0	0	0	0
0.714674	0.010237		0.717922	-0.172933				0.717922	0	0	0	0	0	0	0	0	0	0	0	0	0	0	0	0	0	0	0	0	0	0	0	0	0	0	0	0	0	0	0	0	0	0	0	0	0	0	0	0	0
0.717922	0.015427		0.721171	-0.191416				0.721171	0	0	0	0	0	0	0	0	0	0	0	0	0	0	0	0	0	0	0	0	0	0	0	0	0	0	0	0	0	0	0	0	0	0	0	0	0	0	0	0	0
0.721171	0.013426		0.724419	-0.19827				0.724419	0	0	0	0	0	0	0	0	0	0	0	0	0	0	0	0	0	0	0	0	0	0	0	0	0	0	0	0	0	0	0	0	0	0	0	0	0	0	0	0	0
0.724419	0.000834		0.727668	-0.20487				0.727668	0	0	0	0	0	0	0	0	0	0	0	0	0	0	0	0	0	0	0	0	0	0	0	0	0	0	0	0	0	0	0	0	0	0	0	0	0	0	0	0	0
0.727668	0.008361		0.730916	-0.203387				0.730916	0	0	0	0	0	0	0	0	0	0	0	0	0	0	0	0	0	0	0	0	0	0	0	0	0	0	0	0	0	0	0	0	0	0	0	0	0	0	0	0	0
0.730916	0.020481
[truncated: 59 more columns]

## Sheet: 3
	0	10	20	30	40	50	60
GCTF	2.58	2.77	3.1	3.14	3.44	3.47	3.82
CryoSPARC Patch CTF	2.52	2.73	2.92	2.8	2.98	2.87	2.82
+ CryoSPARC CTF Refine	2.52	2.71	2.91	2.81	2.88	2.83	2.86
+ Relion Bayesian Polish	2.37	2.48	2.61	2.48	2.62	2.56	2.68
+ CryoSPARC CTF Refine (Rd 2)	2.35	2.46	2.6	2.43	2.56	2.55	2.58
+ Relion Bayesian Polish (Rd 2)	2.36	2.45	2.59	2.42	2.56	2.55	2.58
+ CryoSPARC CTF Refine (Rd 3)	2.36	2.44	2.6	2.42	2.56	2.54	2.58
+ Higher Order Aberraton Correction	2.17	2.24	2.32	2.23	2.35	2.28	2.44

## Sheet: 4d
0 Degrees
Half Map FSC			Map To Model FSC			Directional FSC Histogram		3DFSC
0	1		0.001001	1		0.444277		0.003765	1	1	1	1	1	1	1	1	1	1	1	1	1	1	1	1	1	1	1	1	1	1	1	1	1	1	1	1	1	1	1	1	1	1	1	1	1	1	1	1	1
0.003765	1		0.003765	0.999986		0.448042		0.00753	1	1	1	1	1	1	1	1	1	1	1	1	1	1	1	1	1	1	1	1	1	1	1	1	1	1	1	1	1	1	1	1	1	1	1	1	1	1	1	1	1
0.00753	1		0.00753	0.998173		0.448042		0.011295	1	1	1	1	1	1	1	1	1	1	1	1	1	1	1	1	1	1	1	1	1	1	1	1	1	1	1	1	1	1	1	1	1	1	1	1	1	1	1	1	1
0.011295	1		0.011295	0.99928		0.448042		0.01506	1	1	1	1	1	1	1	1	1	1	1	1	1	1	1	1	1	1	1	1	1	1	1	1	1	1	1	1	1	1	1	1	1	1	1	1	1	1	1	1	1
0.01506	1		0.01506	0.999027		0.448042		0.018825	1	1	1	1	1	1	1	1	1	1	1	1	1	1	1	1	1	1	1	1	1	1	1	1	1	1	1	1	1	1	1	1	1	1	1	1	1	1	1	1	1
0.018825	0.999998		0.018825	0.953074		0.455572		0.02259	1	1	1	1	1	1	1	1	1	1	1	1	1	1	1	1	1	1	1	1	1	1	1	1	1	1	1	1	1	1	1	1	1	1	1	1	1	1	1	1	1
0.02259	0.999999		0.02259	0.998577		0.459337		0.026355	1	1	1	1	1	1	1	1	1	1	1	1	1	1	1	1	1	1	1	1	1	1	1	1	1	1	1	1	1	1	1	1	1	1	1	1	1	1	1	1	1
0.026355	0.999991		0.026355	0.989802		0.466867		0.03012	1	1	1	1	1	1	1	1	1	1	1	1	1	1	1	1	1	1	1	1	1	1	1	1	1	1	1	1	1	1	1	1	1	1	1	1	1	1	1	1	1
0.03012	0.999961		0.03012	0.970584		0.466867		0.033886	1	1	1	1	1	1	1	1	1	1	1	1	1	1	1	1	1	1	1	1	1	1	1	1	1	1	1	1	1	1	1	1	1	1	1	1	1	1	1	1	1
0.033886	0.999966		0.033886	0.98455		0.463102		0.037651	1	1	1	1	1	1	1	1	1	1	1	1	1	1	1	1	1	1	1	1	1	1	1	1	1	1	1	1	1	1	1	1	1	1	1	1	1	1	1	1	1
0.037651	0.999893		0.037651	0.817478		0.455572		0.041416	1	1	1	1	1	1	1	1	1	1	1	1	1	1	1	1	1	1	1	1	1	1	1	1	1	1	1	1	1	1	1	1	1	1	1	1	1	1	1	1	1
0.041416	0.999935		0.041416	0.907003		0.451807		0.045181	1	1	1	1	1	1	1	1	1	1	1	1	1	1	1	1	1	1	1	1	1	1	1	1	1	1	1	1	1	1	1	1	1	1	1	1	1	1	1	1	1
0.045181	0.999796		0.045181	0.9058		0.451807		0.048946	1	1	1	1	1	1	1	1	1	1	1	1	1	1	1	1	1	1	1	1	1	1	1	1	1	1	1	1	1	1	1	1	1	1	1	1	1	1	1	1	1
0.048946	0.999653		0.048946	0.8726		0.455572		0.052711	1	1	1	1	1	1	1	1	1	1	1	1	1	1	1	1	1	1	1	1	1	1	1	1	1	1	1	1	1	1	1	1	1	1	1	1	1	1	1	1	1
0.052711	0.99967		0.052711	0.864306		0.459337		0.056476	1	1	1	0.999	1	1	1	1	1	1	1	1	1	1	1	1	1	1	1	1	1	1	1	1	1	1	1	1	1	1	1	1	1	1	1	1	1	1	1	1	1
0.056476	0.999668		0.056476	0.924913		0.459337		0.060241	0.999	0.999	0.999	0.999	0.999	1	1	1	1	1	1	1	0.999	0.999	0.999	1	1	1	1	1	0.999	0.999	0.999	0.999	0.999	1	1	1	1	1	0.999	0.999	0.999	0.999	0.999	1	1	1	1	1	1
0.060241	0.999636		0.060241	0.919778		0.463102		0.064006	0.999	0.999	0.999	0.999	1	1	1	1	1	1	1	1	1	1	1	1	1	1	1	1	1	1	1	1	1	1	1	1	1	1	0.999	0.999	0.999	0.999	1	1	1	1	1	1	1
0.064006	0.999806		0.064006	0.926134		0.463102		0.067771	1	1	1	1	1	1	1	1	1	1	1	1	1	1	1	1	1	1	1	1	1	1	1	1	1	1	1	1	1	1	1	1	1	1	1	1	1	1	1	1	1
0.067771	0.999803		0.067771	0.912385		0.463102		0.071536	1	0.999	1	1	1	1	1	1	1	1	1	1	1	1	1	1	1	1	1	1	1	1	1	1	1	1	1	1	1	1	1	1	1	1	1	1	1	1	1	1	1
0.071536	0.999743		0.071536	0.927591		0.463102		0.075301	0.999	0.999	0.999	0.999	1	1	1	1	1	1	1	1	1	1	1	1	1	1	1	1	1	1	0.999	1	1	1	1	1	1	1	1	0.999	0.999	0.999	1	1	1	1	1	1	1
0.075301	0.999726		0.075301	0.939471		0.459337		0.079066	1	1	1	1	1	1	1	1	1	1	1	1	1	1	1	1	1	1	1	1	1	1	1	1	1	1	1	1	1	1	1	1	1	1	1	1	1	1	1	1	1
0.079066	0.999754		0.079066	0.948928		0.448042		0.082831	1	1	1	1	1	1	1	1	1	1	1	1	1	1	1	1	1	1	1	1	1	1	1	1	1	1	1	1	1	1	1	1	1	1	1	1	1	1	1	1	1
0.082831	0.999671		0.082831	0.949268		0.451807		0.086596	1	1	1	1	1	1	1	1	1	1	1	1	1	1	1	1	1	1	1	1	1	1	1	1	1	1	1	1	1	1	1	1	1	1	1	1	1	1	1	1	1
0.086596	0.999691		0.086596	0.938143		0.451807		0.090361	1	1	1	1	1	1	1	1	1	1	1	1	1	1	1	1	1	1	1	1	1	1	1	1	1	1	1	1	1	1	1	1	1	1	1	1	1	1	1	1	1
0.090361	0.999686		0.090361	0.90418		0.459337		0.094127	1	1	1	1	1	1	1	1	1	1	1	1	1	1	1	1	1	1	1	1	1	1	1	1	1	1	1	1	1	1	1	1	1	1	1	1	1	1	1	1	1
0.094127	0.999648		0.094127	0.891314		0.455572		0.097892	1	1	1	1	1	1	1	1	1	1	1	1	1	1	1	1	1	1	1	1	1	1	1	1	1	1	1	1	1	1	1	1	1	1	1	1	1	1	1	1	1
0.097892	0.999556		0.097892	0.861945		0.463102		0.101657	1	1	1	1	1	1	1	1	1	1	1	1	1	1	1	1	1	1	1	1	1	1	1	1	1	1	1	1	1	1	1	1	1	1	1	1	1	1	1	1	1
0.101657	0.999608		0.101657	0.888291		0.463102		0.105422	0.999	0.999	0.999	0.999	0.999	1	1	1	1	1	1	0.999	0.999	1	1	1	1	1	1	1	1	0.999	0.999	0.999	1	1	1	1	1	1	0.999	0.999	0.999	0.999	1	0.999	1	1	1	1	1
0.105422	0.99949		0.105422	0.852312		0.463102		0.109187	0.999	0.999	0.999	0.999	0.999	0.999	1	1	1	1	0.999	0.999	0.999	0.999	0.999	1	1	1	1	1	0.999	0.999	0.999	0.999	0.999	1	1	1	1	1	0.999	0.999	0.999	0.999	0.999	0.999	1	1	1	1	0.999
0.109187	0.99952		0.109187	0.838677		0.463102		0.112952	0.999	1	1	1	0.999	0.999	1	1	1	1	0.999	0.999	0.999	0.999	1	1	1	1	1	1	0.999	0.999	0.999	0.999	0.999	1	1	1	1	1	1	1	1	1	0.999	1	1	1	1	1	0.999
0.112952	0.999604		0.112952	0.884518		0.448042		0.116717	1	1	1	1	1	1	1	1	1	1	1	1	1	1	1	1	1	1	1	1	1	1	1	1	1	1	1	1	1	1	1	1	1	1	1	1	1	1	1	1	0.999
0.116717	0.999424		0.116717	0.88092		0.448042		0.120482	0.999	1	1	1	0.999	0.999	1	0.999	1	0.999	0.999	0.999	0.999	0.999	1	1	1	1	1	1	0.999	0.999	0.999	0.999	0.999	1	1	1	1	1	1	1	1	1	0.999	1	1	1	0.999	1	0.999
0.120482	0.999284		0.120482	0.85413		0.448042		0.124247	0.999	0.999	0.999	0.999	0.999	0.999	0.999	0.999	0.999	0.999	0.999	0.999	0.999	0.999	0.999	1	0.999	1	0.999	1	0.999	0.999	0.999	0.999	0.999	0.999	0.999	0.999	1	0.999	0.999	0.999	0.999	1	0.999	1	1	0.999	0.999	0.999	0.999
0.124247	0.999164		0.124247	0.841886		0.448042		0.128012	0.999	0.999	0.999	0.999	0.999	0.999	0.999	0.999	0.999	0.999	0.999	0.999	0.999	0.999	0.999	0.999	0.999	0.999	0.999	0.999	0.999	0.999	0.999	0.999	0.999	0.999	0.999	0.999	1	0.999	0.999	0.999	0.999	0.999	0.999	0.999	0.999	0.999	0.999	0.999	0.999
0.128012	0.998987		0.128012	0.820126		0.451807		0.131777	0.999	0.999	0.999	0.999	0.999	0.999	0.999	0.999	0.999	0.999	0.999	0.999	0.999	0.999	0.999	0.999	0.999	0.999	0.999	0.999	0.999	0.999	0.999	0.999	0.999	0.999	0.999	0.999	0.999	0.999	0.999	0.999	0.999	0.999	0.999	0.999	0.999	0.999	0.999	0.999	0.999
0.131777	0.999055		0.131777	0.797803		0.455572		0.135542	0.999	0.999	0.999	0.999	0.999	0.999	0.999	0.999	0.999	0.999	0.999	0.999	0.999	0.999	0.999	0.999	0.999	0.999	0.999	0.999	0.999	0.999	0.999	0.999	0.999	0.999	0.999	0.999	0.999	0.999	0.999	0.999	0.999	0.999	0.999	0.999	0.999	0.999	0.999	0.999	0.999
0.135542	0.998573		0.135542	0.827972		0.463102		0.139307	0.999	0.999	0.998	0.998	0.998	0.998	0.999	0.999	0.999	0.999	0.998	0.997	0.998	0.998	0.998	0.999	0.997	0.999	0.999	0.999	0.997	0.997	0.998	0.998	0.997	0.997	0.997	0.999	0.999	0.999	0.998	0.998	0.998	0.998	0.998	0.999	0.999	0.999	0.999	0.999	0.999
0.139307	0.997629		0.139307	0.792257		0.463102		0.143072	0.997	0.997	0.998	0.997	0.998	0.997	0.997	0.997	0.997	0.997	0.997	0.997	0.997	0.997	0.997	0.999	0.997	0.997	0.998	0.997	0.997	0.997	0.997	0.998	0.997	0.997	0.997	0.998	0.998	0.998	0.998	0.998	0.998	0.997	0.997	0.997	0.999	0.997	0.998	0.997	0.998
0.143072	0.997932		0.143072	0.776432		0.466867		0.146837	0.998	0.998	0.997	0.998	0.998	0.998	0.998	0.998	0.998	0.998	0.998	0.998	0.998	0.998	0.998	0.998	0.998	0.998	0.998	0.998	0.998	0.998	0.998	0.998	0.998	0.998	0.998	0.998	0.998	0.998	0.998	0.998	0.998	0.998	0.998	0.998	0.998	0.998	0.998	0.998	0.998
0.146837	0.997769		0.146837	0.800662		0.463102		0.150602	0.997	0.997	0.997	0.997	0.997	0.997	0.998	0.998	0.998	0.998	0.997	0.997	0.997	0.997	0.998	0.998	0.998	0.998	0.998	0.998	0.997	0.997	0.997	0.997	0.998	0.998	0.998	0.998	0.998	0.998	0.997	0.997	0.998	0.997	0.997	0.998	0.998	0.997	0.998	0.998	0.998
0.150602	0.997058		0.150602	0.793817		0.466867		0.154367	0.996	0.996	0.996	0.996	0.996	0.996	0.997	0.997	0.997	0.997	0.996	0.996	0.997	0.996	0.997	0.997	0.997	0.997	0.997	0.997	0.996	0.996	0.996	0.996	0.996	0.998	0.998	0.997	0.997	0.997	0.996	0.997	0.997	0.996	0.996	0.997	0.997	0.997	0.997	0.997	0.997
0.154367	0.996532		0.154367	0.789369		0.463102		0.158133	0.996	0.996	0.996	0.996	0.996	0.996	0.997	0.997	0.997	0.997	0.996	0.996	0.996	0.996	0.997	0.997	0.997	0.997	0.997	0.997	0.996	0.996	0.996	0.996	0.996	0.996	0.997	0.997	0.997	0.997	0.996	0.997	0.997	0.996	0.996	0.996	0.996	0.997	0.997	0.997	0.996
0.158133	0.996065		0.158133	0.782589		0.463102		0.161898	0.996	0.997	0.997	0.996	0.996	0.996	0.996	0.996	0.996	0.996	0.996	0.996	0.996	0.996	0.996	0.996	0.996	0.996	0.997	0.996	0.996	0.996	0.996	0.996	0.996	0.996	0.996	0.996	0.996	0.996	0.996	0.997	0.997	0.996	0.996	0.996	0.996	0.996	0.996	0.996	0.996
0.161898	0.996595		0.161898	0.748191		0.463102		0.165663	0.996	0.996	0.996	0.996	0.996	0.996	0.996	0.997	0.996	0.997	0.996	0.996	0.996	0.996	0.996	0.997	0.997	0.996	0.996	0.996	0.996	0.996	0.996	0.996	0.996	0.996	0.996	0.996	0.996	0.997	0.996	0.996	0.996	0.996	0.996	0.996	0.997	0.996	0.996	0.997	0.997
0.165663	0.996575		0.165663	0.787829		0.466867		0.169428	0.996	0.995	0.996	0.996	0.996	0.996	0.997	0.997	0.997	0.996	0.996	0.996	0.996	0.996	0.996	0.996	0.997	0.996	0.996	0.996	0.996	0.996	0.996	0.996	0.996	0.996	0.997	0.997	0.997	0.996	0.996	0.995	0.996	0.996	0.996	0.996	0.997	0.997	0.997	0.997	0.997
0.169428	0.995952		0.169428	0.787276		0.466867		0.173193	0.995	0.995	0.995	0.995	0.995	0.996	0.996	0.996	0.996	0.996	0.995	0.995	0.995	0.995	0.995	0.996	0.996	0.996	0.996	0.996	0.995	0.995	0.995	0.995	0.995	0.995	0.995	0.996	0.996	0.996	0.995	0.995	0.995	0.995	0.995	0.995	0.996	0.996	0.995	0.996	0.996
0.173193	0.996345		0.173193	0.800037		0.466867		0.176958	0.996	0.996	0.996	0.996	0.996	0.996	0.996	0.996	0.996	0.996	0.996	0.996	0.996	0.996	0.996	0.996	0.996	0.996	0.995	0.996	0.996	0.996	0.996	0.996	0.997	0.996	0.996	0.996	0.996	0.996	0.996	0.996	0.996	0.997	0.996	0.996	0.997	0.996	0.997	0.996	0.996
0.176958	0.996671		0.176958	0.808744		0.466867		0.180723	0.996	0.996	0.997	0.997	0.997	0.997	0.997	0.996	0.997	0.997	0.997	0.997	0.997	0.997	0.997	0.997	0.997	0.997	0.997	0.997	0.997	0.997	0.997	0.997	0.997	0.997	0.997	0.997	0.997	0.997	0.997	0.997	0.997	0.997	0.997	0.997	0.997	0.997	0.997	0.997	0.996
0.180723	0.996999		0.180723	0.833279		0.466867		0.184488	0.997	0.997	0.997	0.997	0.997	0.997	0.997	0.997	0.997	0.997	0.997	0.997	0.997	0.997	0.997	0.997	0.997	0.997	0.997	0.997	0.997	0.997	0.997	0.997	0.997	0.997	0.997	0.997	0.997	0.997	0.997	0.997	0.997	0.997	0.997	0.997	0.997	0.997	0.997	0.997	0.997
0.184488	0.99731		0.184488	0.845434		0.466867		0.188253	0.997	0.997	0.997	0.997	0.997	0.997	0.997	0.997	0.997	0.997	0.997	0.997	0.997	0.997	0.997	0.998	0.998	0.997	0.998	0.997	0.997	0.997	0.997	0.997	0.997	0.997	0.997	0.997	0.997	0.997	0.996	0.997	0.997	0.997	0.997	0.997	0.997	0.997	0.997	0.997	0.997
0.188253	0.997642		0.188253	0.84105		0.459337		0.192018	0.997	0.997	0.997	0.997	0.997	0.997	0.998	0.998	0.998	0.998	0.997	0.997	0.997	0.997	0.997	0.998	0.998	0.998	0.998	0.998	0.997	0.997	0.997	0.998	0.997	0.997	0.998	0.998	0.998	0.998	0.997	0.997	0.997	0.997	0.997	0.997	0.998	0.998	0.998	0.998	0.998
0.192018	0.998069		0.192018	0.837483		0.448042		0.195783	0.998	0.998	0.997	0.998	0.998	0.998	0.998	0.998	0.998	0.998	0.998	0.998	0.998	0.998	0.998	0.998	0.998	0.998	0.998	0.998	0.998	0.998	0.998	0.998	0.998	0.998	0.999	0.998	0.999	0.998	0.998	0.997	0.998	0.998	0.998	0.998	0.998	0.998	0.998	0.998	0.998
0.195783	0.998246		0.195783	0.865448		0.448042		0.199548	0.998	0.998	0.998	0.998	0.998	0.998	0.998	0.998	0.998	0.998	0.998	0.998	0.998	0.998	0.998	0.998	0.999	0.999	0.999	0.999	0.998	0.998	0.998	0.998	0.998	0.998	0.999	0.999	0.999	0.999	0.998	0.998	0.998	0.998	0.998	0.998	0.998	0.998	0.998	0.999	0.998
0.199548	0.998275		0.199548	0.869126		0.459337		0.203313	0.998	0.998	0.998	0.998	0.998	0.998	0.998	0.998	0.998	0.998	0.998	0.998	0.998	0.998	0.998	0.998	0.998	0.999	0.999	0.999	0.998	0.998	0.998	0.998	0.998	0.998	0.999	0.999	0.999	0.999	0.998	0.998	0.998	0.998	0.998	0.998	0.998	0.998	0.998	0.998	0.998
0.203313	0.998277		0.203313	0.865173		0.459337		0.207078	0.998	0.998	0.998	0.998	0.998	0.998	0.998	0.998	0.998	0.998	0.998	0.998	0.998	0.998	0.998	0.998	0.998	0.998	0.998	0.999	0.998	0.998	0.998	0.998	0.998	0.998	0.998	0.998	0.998	0.998	0.998	0.998	0.998	0.998	0.998	0.998	0.998	0.998	0.998	0.998	0.998
0.207078	0.998209		0.207078	0.869236		0.463102		0.210843	0.997	0.997	0.997	0.997	0.998	0.998	0.998	0.998	0.998	0.998	0.998	0.998	0.998	0.998	0.998	0.998	0.998	0.999	0.999	0.999	0.998	0.998	0.998	0.998	0.998	0.998	0.998	0.999	0.998	0.998	0.998	0.997	0.997	0.998	0.998	0.998	0.998	0.998	0.998	0.998	0.998
0.210843	0.997933		0.210843	0.87699		0.466867		0.214608	0.997	0.997	0.997	0.997	0.997	0.998	0.998	0.998	0.998	0.998	0.997	0.997	0.997	0.997	0.998	0.998	0.998	0.998	0.998	0.998	0.997	0.997	0.997	0.997	0.997	0.998	0.998	0.998	0.999	0.998	0.997	0.997	0.997	0.998	0.998	0.998	0.998	0.998	0.998	0.998	0.998
0.214608	0.998045		0.214608	0.881746		0.466867		0.218373	0.997	0.997	0.997	0.997	0.997	0.998	0.998	0.998	0.998	0.998	0.998	0.997	0.997	0.998	0.998	0.998	0.998	0.998	0.998	0.998	0.998	0.997	0.997	0.997	0.998	0.998	0.998	0.998	0.999	0.998	0.997	0.997	0.997	0.997	0.997	0.998	0.998	0.998	0.998	0.998	0.998
0.218373	0.99811		0.218373	0.894468		0.466867		0.222139	0.997	0.997	0.997	0.997	0.998	0.998	0.998	0.998	0.999	0.998	0.998	0.997	0.997	0.998	0.998	0.998	0.998	0.998	0.998	0.998	0.998	0.997	0.997	0.997	0.998	0.998	0.998	0.998	0.998	0.998	0.997	0.997	0.997	0.997	0.998	0.998	0.998	0.998	0.998	0.998	0.998
0.222139	0.997989		0.222139	0.895463		0.466867		0.225904	0.997	0.997	0.997	0.997	0.997	0.998	0.998	0.998	0.998	0.998	0.997	0.997	0.997	0.997	0.998	0.998	0.998	0.998	0.998	0.998	0.997	0.997	0.997	0.997	0.997	0.998	0.998	0.998	0.998	0.998	0.997	0.997	0.996	0.997	0.997	0.998	0.998	0.998	0.998	0.998	0.998
0.225904	0.997945		0.225904	0.883659		0.478163		0.229669	0.997	0.997	0.997	0.997	0.997	0.998	0.998	0.998	0.998	0.998	0.997	0.997	0.997	0.997	0.997	0.998	0.998	0.998	0.998	0.998	0.997	0.997	0.997	0.997	0.997	0.998	0.998	0.998	0.998	0.998	0.997	0.996	0.997	0.997	0.997	0.998	0.998	0.998	0.998	0.998	0.998
0.229669	0.997836		0.229669	0.878467		0.478163		0.233434	0.997	0.996	0.996	0.997	0.997	0.997	0.998	0.998	0.998	0.998	0.997	0.997	0.997	0.997	0.997	0.997	0.998	0.998	0.998	0.998	0.997	0.997	0.997	0.997	0.997	0.997	0.998	0.998	0.998	0.998	0.997	0.996	0.996	0.997	0.997	0.997	0.998	0.998	0.998	0.998	0.998
0.233434	0.997241		0.233434	0.86817		0.478163		0.237199	0.996	0.995	0.996	0.995	0.997	0.997	0.997	0.997	0.998	0.997	0.996	0.996	0.997	0.996	0.997	0.997	0.997	0.997	0.997	0.998	0.996	0.996	0.996	0.996	0.997	0.997	0.997	0.997	0.997	0.997	0.996	0.995	0.995	0.995	0.996	0.997	0.997	0.997	0.997	0.997	0.998
0.237199	0.996782		0.237199	0.868847		0.478163		0.240964	0.995	0.995	0.995	0.995	0.995	0.996	0.997	0.997	0.997	0.997	0.996	0.995	0.995	0.995	0.996	0.996	0.997	0.997	0.997	0.997	0.995	0.995	0.995	0.995	0.996	0.996	0.996	0.997	0.997	0.997	0.995	0.995	0.995	0.995	0.996	0.996	0.997	0.997	0.997	0.997	0.997
0.240964	0.99667		0.240964	0.87043		0.478163		0.244729	0.995	0.995	0.995	0.995	0.995	0.996	0.996	0.996	0.997	0.997	0.996	0.996	0.996	0.996	0.996	0.996	0.996	0.997	0.996	0.996	0.995	0.995	0.995	0.995	0.996	0.996	0.996	0.996	0.996	0.996	0.995	0.995	0.995	0.995	0.995	0.996	0.996	0.997	0.997	0.996	0.997
0.244729	0.996211		0.244729	0.865808		0.478163		0.248494	0.994	0.994	0.994	0.994	0.994	0.995	0.996	0.996	0.997	0.996	0.995	0.995	0.995	0.995	0.995	0.995	0.996	0.996	0.996	0.996	0.995	0.994	0.994	0.995	0.995	0.995	0.996	0.996	0.996	0.996	0.993	0.994	0.994	0.994	0.994	0.994	0.995	0.996	0.996	0.996	0.996
0.248494	0.995619		0.248494	0.87216		0.478163		0.252259	0.992	0.989	0.992	0.992	0.993	0.994	0.995	0.996	0.995	0.995	0.992	0.993	0.993	0.991	0.992	0.993	0.995	0.995	0.995	0.995	0.993	0.993	0.993	0.993	0.993	0.994	0.995	0.995	0.994	0.995	0.993	0.992	0.992	0.992	0.993	0.994	0.995	0.995	0.996	0.995	0.996
0.252259	0.994561		0.252259	0.865617		0.478163		0.256024	0.992	0.989	0.988	0.99	0.991	0.993	0.994	0.995	0.995	0.995	0.992	0.991	0.991	0.991	0.992	0.993	0.994	0.995	0.995	0.994	0.993	0.99	0.99	0.991	0.992	0.994	0.994	0.994	0.994	0.994	0.99	0.989	0.988	0.99	0.99	0.992	0.994	0.995	0.995	0.994	0.995
0.256024	0.994151		0.256024	0.860118		0.478163		0.259789	0.991	0.99	0.99	0.991	0.991	0.993	0.994	0.994	0.994	0.993	0.992	0.992	0.992	0.992	0.992	0.993	0.994	0.994	0.994	0.994	0.991	0.991	0.991	0.991	0.992	0.993	0.994	0.994	0.994	0.994	0.991	0.99	0.99	0.99	0.991	0.993	0.994	0.994	0.994	0.994	0.995
0.259789	0.993461		0.259789	0.85375		0.478163		0.263554	0.991	0.99	0.991	0.991	0.991	0.993	0.993	0.993	0.993	0.993	0.992	0.991	0.992	0.992	0.992	0.993	0.992	0.993	0.993	0.993	0.991	0.991	0.991	0.991	0.992	0.992	0.992	0.992	0.992	0.993	0.991	0.991	0.991	0.991	0.991	0.992	0.993	0.993	0.993	0.993	0.994
0.263554	0.99213		0.263554	0.845205		0.463102		0.267319	0.987	0.985	0.985	0.986	0.987	0.99	0.992	0.993	0.993	0.993	0.989	0.988	0.987	0.989	0.99	0.991	0.992	0.992	0.992	0.991	0.988	0.987	0.987	0.988	0.989	0.99	0.991	0.992	0.992	0.992	0.987	0.985	0.985	0.986	0.988	0.99	0.992	0.993	0.993	0.993	0.992
0.267319	0.99141		0.267319	0.863711		0.463102		0.271084	0.987	0.987	0.986	0.988	0.988	0.989	0.991	0.993	0.991	0.991	0.988	0.988	0.988	0.989	0.99	0.99	0.992	0.992	0.991	0.991	0.988	0.988	0.987	0.988	0.989	0.99	0.99	0.991	0.991	0.992	0.988	0.987	0.986	0.988	0.988	0.989	0.991	0.991	0.992	0.991	0.992
0.271084	0.991037		0.271084	0.869835		0.463102		0.274849	0.991	0.991	0.99	0.991	0.99	0.99	0.99	0.99	0.99	0.99	0.99	0.99	0.991	0.99	0.99	0.99	0.989	0.989	0.989	0.989	0.99	0.99	0.991	0.99	0.99	0.989	0.989	0.988	0.988	0.989	0.99	0.99	0.99	0.991	0.99	0.99	0.99	0.989	0.99	0.99	0.992
0.274849	0.990167		0.274849	0.863116		0.463102		0.278614	0.989	0.989	0.989	0.991	0.988	0.989	0.989	0.989	0.99	0.989	0.989	0.989	0.989	0.989	0.989	0.989	0.989	0.988	0.988	0.989	0.986	0.989	0.989	0.989	0.989	0.989	0.989	0.988	0.988	0.988	0.988	0.989	0.988	0.989	0.989	0.988	0.989	0.989	0.989	0.989	0.99
0.278614	0.989281		0.278614	0.870391		0.463102		0.28238	0.985	0.985	0.985	0.985	0.986	0.987	0.988	0.989	0.989	0.989	0.987	0.986	0.986	0.986	0.987	0.986	0.989	0.99	0.987	0.99	0.986	0.989	0.985	0.986	0.989	0.988	0.989	0.989	0.99	0.988	0.985	0.985	0.985	0.985	0.986	0.987	0.988	0.989	0.989	0.989	0.988
0.28238	0.98765		0.28238	0.87589		0.466867		0.286145	0.983	0.983	0.984	0.983	0.984	0.985	0.986	0.987	0.987	0.987	0.985	0.983	0.983	0.984	0.985	0.986	0.986	0.987	0.987	0.987	0.984	0.983	0.986	0.986	0.985	0.985	0.986	0.989	0.987	0.987	0.983	0.984	0.984	0.983	0.984	0.987	0.986	0.987	0.987	0.987	0.987
0.286145	0.987643		0.286145	0.882501		0.478163		0.28991	0.983	0.983	0.983	0.983	0.984	0.985	0.987	0.988	0.988	0.988	0.984	0.983	0.983	0.984	0.985	0.986	0.987	0.987	0.988	0.987	0.984	0.983	0.983	0.984	0.985	0.986	0.987	0.987	0.988	0.987	0.983	0.983	0.983	0.983	0.983	0.986	0.986	0.988	0.988	0.987	0.987
0.28991	0.986245		0.28991	0.873318		0.478163		0.293675	0.972	0.97	0.977	0.979	0.981	0.977	0.986	0.987	0.987	0.987	0.982	0.981	0.98	0.982	0.983	0.984	0.986	0.986	0.987	0.986	0.981	0.98	0.98	0.981	0.983	0.985	0.985	0.986	0.987	0.986	0.979	0.983	0.976	0.983	0.981	0.983	0.985	0.987	0.987	0.986	0.987
0.293675	0.981482		0.293675	0.854665		0.478163		0.29744	0.972	0.97	0.977	0.971	0.974	0.977	0.981	0.983	0.983	0.982	0.977	0.974	0.973	0.976	0.978	0.979	0.981	0.982	0.981	0.978	0.975	0.98	0.972	0.981	0.977	0.979	0.985	0.981	0.981	0.981	0.972	0.969	0.968	0.97	0.974	0.978	0.98	0.982	0.982	0.981	0.983
0.29744	0.978843		0.29744	0.851838		0.478163		0.301205	0.97	0.969	0.967	0.969	0.972	0.975	0.978	0.98	0.981	0.979	0.974	0.971	0.973	0.973	0.974	0.977	0.981	0.979	0.979	0.978	0.973	0.97	0.97	0.972	0.975	0.977	0.978	0.979	0.979	0.978	0.97	0.967	0.964	0.969	0.973	0.975	0.977	0.979	0.98	0.979	0.979
0.301205	0.978426		0.301205	0.85988		0.478163		0.30497	0.97	0.967	0.965	0.969	0.972	0.975	0.977	0.98	0.981	0.979	0.974	0.972	0.971	0.973	0.975	0.977	0.978	0.98	0.98	0.978	0.973	0.971	0.971	0.973	0.975	0.977	0.978	0.979	0.98	0.978	0.97	0.965	0.964	0.968	0.973	0.975	0.977	0.979	0.98	0.978	0.979
0.30497	0.975976		0.30497	0.858291		0.478163		0.308735	0.968	0.963	0.962	0.967	0.971	0.973	0.975	0.978	0.979	0.976	0.973	0.97	0.969	0.972	0.974	0.974	0.976	0.978	0.979	0.978	0.972	0.97	0.969	0.971	0.973	0.974	0.976	0.98	0.98	0.978	0.969	0.967	0.962	0.967	0.971	0.973	0.975	0.978	0.978	0.976	0.977
0.308735	0.974617		0.308735	0.862288		0.478163		0.3125	0.969	0.967	0.966	0.969	0.971	0.973	0.975	0.978	0.979	0.977	0.972	0.969	0.969	0.972	0.974	0.975	0.977	0.979	0.98	0.979	0.972	0.969	0.97	0.971	0.973	0.975	0.977	0.98	0.98	0.979	0.969	0.967	0.962	0.969	0.972	0.974	0.976	0.978	0.978	0.977	0.973
0.3125	0.974117		0.3125	0.863347		0.478163		0.316265	0.972	0.973	0.973	0.973	0.973	0.973	0.974	0.976	0.976	0.976	0.974	0.971	0.972	0.969	0.974	0.976	0.978	0.978	0.978	0.978	0.973	0.972	0.973	0.973	0.974	0.975	0.978	0.979	0.98	0.979	0.973	0.973	0.973	0.973	0.973	0.974	0.976	0.977	0.977	0.977	0.972
0.316265	0.971452		0.316265	0.855988		0.478163		0.32003	0.972	0.973	0.968	0.967	0.973	0.97	0.971	0.973	0.974	0.972	0.974	0.969	0.969	0.969	0.97	0.972	0.973	0.973	0.974	0.978	0.969	0.958	0.968	0.969	0.97	0.972	0.973	0.974	0.974	0.973	0.969	0.968	0.967	0.969	0.969	0.97	0.971	0.974	0.974	0.973	0.97
0.32003	0.963608		0.32003	0.839329		0.478163		0.323795	0.956	0.955	0.954	0.955	0.958	0.96	0.961	0.964	0.967	0.963	0.959	0.959	0.958	0.959	0.962	0.963	0.964	0.965	0.966	0.965	0.96	0.959	0.958	0.96	0.962	0.963	0.964	0.964	0.961	0.964	0.958	0.954	0.954	0.957	0.959	0.961	0.961	0.965	0.966	0.963	0.966
0.323795	0.956155		0.323795	0.829924		0.478163		0.32756	0.947	0.945	0.943	0.947	0.949	0.952	0.961	0.957	0.966	0.957	0.951	0.95	0.95	0.951	0.955	0.956	0.959	0.962	0.963	0.961	0.951	0.949	0.949	0.95	0.962	0.958	0.96	0.961	0.961	0.961	0.948	0.943	0.926	0.947	0.95	0.954	0.955	0.959	0.961	0.957	0.958
0.32756	0.95121		0.32756	0.822385		0.478163		0.331325	0.937	0.928	0.928	0.935	0.941	0.948	0.952	0.957	0.958	0.955	0.944	0.942	0.943	0.943	0.947	0.951	0.946	0.95	0.961	0.958	0.942	0.94	0.939	0.941	0.944	0.952	0.957	0.959	0.96	0.958	0.937	0.928	0.926	0.935	0.941	0.948	0.952	0.957	0.959	0.955	0.952
0.331325	0.945756		0.331325	0.826615		0.478163		0.33509	0.927	0.917	0.921	0.923	0.929	0.939	0.947	0.946	0.949	0.948	0.933	0.942	0.932	0.932	0.937	0.944	0.946	0.95	0.952	0.948	0.933	0.929	0.93	0.931	0.938	0.944	0.946	0.95	0.951	0.948	0.927	0.92	0.921	0.924	0.926	0.939	0.946	0.946	0.949	0.947	0.947
0.33509	0.943086		0.33509	0.841978		0.478163		0.338855	0.921	0.917	0.916	0.918	0.924	0.935	0.944	0.946	0.948	0.946	0.929	0.926	0.925	0.928	0.934	0.942	0.945	0.949	0.95	0.947	0.922	0.923	0.923	0.926	0.935	0.943	0.938	0.948	0.951	0.94	0.92	0.915	0.917	0.916	0.926	0.935	0.943	0.946	0.948	0.944	0.946
0.338855	0.936054		0.338855	0.836866		0.463102		0.34262	0.917	0.91	0.908	0.914	0.922	0.927	0.936	0.938	0.942	0.937	0.925	0.922	0.921	0.923	0.928	0.935	0.939	0.943	0.945	0.942	0.922	0.919	0.919	0.922	0.926	0.937	0.938	0.942	0.944	0.94	0.916	0.908	0.91	0.913	0.921	0.928	0.935	0.94	0.943	0.937	0.94
0.34262	0.929411		0.34262	0.827851		0.463102		0.346386	0.917	0.904	0.904	0.909	0.916	0.922	0.931	0.933	0.934	0.933	0.922	0.92	0.919	0.92	0.924	0.929	0.933	0.938	0.937	0.937	0.919	0.918	0.917	0.92	0.92	0.93	0.934	0.937	0.938	0.937	0.899	0.904	0.904	0.895	0.904	0.916	0.929	0.934	0.936	0.933	0.932
0.346386	0.922626		0.346386	0.829354		0.466867		0.350151	0.897	0.891	0.893	0.894	0.902	0.914	0.922	0.929	0.928	0.927	0.912	0.92	0.909	0.92	0.915	0.929	0.927	0.934	0.937	0.937	0.909	0.906	0.906	0.907	0.914	0.921	0.928	0.934	0.937	0.927	0.897	0.893	0.895	0.895	0.904	0.916	0.923	0.929	0.93	0.928	0.922
0.350151	0.914267		0.350151	0.836438		0.463102		0.353916	0.877	0.87	0.875	0.873	0.883	0.903	0.919	0.924	0.925	0.924	0.896	0.888	0.886	0.89	0.903	0.916	0.924	0.93	0.935	0.928	0.892	0.883	0.882	0.907	0.904	0.915	0.928	0.931	0.935	0.927	0.878	0.875	0.879	0.874	0.887	0.905	0.919	0.921	0.926	0.924	0.915
0.353916	0.904811		0.353916	0.8241		0.463102		0.357681	0.853	0.847	0.85	0.846	0.866	0.889	0.912	0.921	0.921	0.92	0.882	0.872	0.87	0.875	0.89	0.906	0.918	0.924	0.927	0.923	0.877	0.863	0.864	0.868	0.887	0.905	0.918	0.927	0.929	0.923	0.859	0.85	0.855	0.852	0.871	0.89	0.91	0.921	0.921	0.921	0.906
0.357681	0.888069		0.357681	0.801604		0.466867		0.361446	0.853	0.847	0.849	0.846	0.856	0.874	0.89	0.899	0.898	0.896	0.869	0.864	0.862	0.865	0.873	0.885	0.87	0.904	0.905	0.901	0.864	0.859	0.858	0.861	0.871	0.883	0.898	0.905	0.908	0.902	0.852	0.847	0.854	0.849	0.86	0.874	0.865	0.894	0.896	0.896	0.893
0.361446	0.865123		0.361446	0.781637		0.474398		0.365211	0.845	0.841	0.843	0.842	0.841	0.857	0.868	0.871	0.875	0.868	0.85	0.845	0.862	0.845	0.855	0.866	0.87	0.904	0.874	0.872	0.851	0.845	0.845	0.846	0.854	0.866	0.87	0.851	0.873	0.872	0.845	0.844	0.842	0.844	0.846	0.855	0.865	0.867	0.896	0.896	0.866
0.365211	0.846326		0.365211	0.791093		0.478163		0.368976	0.812	0.801	0.803	0.807	0.815	0.829	0.867	0.856	0.857	0.852	0.822	0.819	0.821	0.82	0.832	0.843	0.847	0.85	0.851	0.852	0.851	0.845	0.845	0.817	0.828	0.866	0.847	0.851	0.85	0.851	0.809	0.804	0.802	0.809	0.816	0.834	0.841	0.854	0.857	0.851	0.85
0.368976	0.832822		0.368976	0.793153		0.478163		0.372741	0.791	0.783	0.779	0.785	0.799	0.813	0.83	0.845	0.845	0.842	0.81	0.81	0.811	0.808	0.823	0.832	0.839	0.849	0.851	0.845	0.805	0.806	0.807	0.804	0.82	0.831	0.839	0.849	0.85	0.846	0.789	0.779	0.778	0.789	0.8	0.821	0.832	0.826	0.85	0.841	0.815
0.372741	0.812129		0.372741	0.770377		0.478163		0.376506	0.771	0.762	0.779	0.767	0.782	0.798	0.81	0.825	0.844	0.842	0.789	0.785	0.788	0.786	0.797	0.805	0.814	0.833	0.836	0.825	0.785	0.783	0.783	0.784	0.792	0.8	0.814	0.833	0.833	0.826	0.768	0.757	0.757	0.762	0.779	0.796	0.815	0.826	0.831	0.822	0.815
0.376506	0.792932		0.376506	0.786506				0.380271	0.727	0.705	0.707	0.72	0.745	0.774	0.793	0.811	0.815	0.804	0.76	0.754	0.755	0.731	0.769	0.779	0.8	0.811	0.816	0.811	0.75	0.708	0.739	0.747	0.756	0.776	0.793	0.81	0.814	0.805	0.722	0.654	0.705	0.713	0.743	0.768	0.79	0.81	0.816	0.803	0.815
0.380271	0.778666		0.380271	0.774702				0.384036	0.695	0.659	0.665	0.674	0.707	0.761	0.792	0.797	0.815	0.802	0.739	0.719	0.72	0.728	0.769	0.776	0.8	0.816	0.82	0.811	0.723	0.708	0.739	0.715	0.756	0.767	0.791	0.814	0.814	0.805	0.681	0.654	0.655	0.665	0.708	0.754	0.79	0.81	0.816	0.803	0.786
0.384036	0.767481		0.384036	0.740991				0.387801	0.695	0.671	0.665	0.684	0.715	0.761	0.785	0.797	0.803	0.796	0.742	0.717	0.714	0.73	0.754	0.778	0.796	0.811	0.812	0.807	0.727	0.708	0.702	0.718	0.739	0.765	0.789	0.807	0.81	0.8	0.691	0.668	0.661	0.68	0.717	0.758	0.79	0.802	0.807	0.798	0.773
0.387801	0.719992		0.387801	0.723487				0.391566	0.666	0.645	0.64	0.661	0.66	0.713	0.734	0.746	0.749	0.745	0.703	0.684	0.677	0.698	0.717	0.734	0.75	0.76	0.764	0.759	0.693	0.679	0.673	0.691	0.695	0.721	0.749	0.758	0.763	0.753	0.667	0.668	0.655	0.658	0.717	0.712	0.737	0.75	0.755	0.745	0.723
0.391566	0.701412		0.391566	0.734494				0.395331	0.646	0.637	0.64	0.661	0.66	0.686	0.719	0.732	0.749	0.745	0.675	0.651	0.645	0.654	0.693	0.713	0.738	0.708	0.747	0.739	0.665	0.65	0.635	0.661	0.68	0.703	0.715	0.739	0.751	0.71	0.652	0.638	0.643	0.645	0.663	0.693	0.72	0.732	0.741	0.729	0.698
0.395331	0.681054		0.395331	0.733264				0.399096	0.636	0.633	0.636	0.636	0.637	0.671	0.701	0.7	0.701	0.702	0.659	0.648	0.641	0.654	0.67	0.692	0.713	0.708	0.718	0.706	0.652	0.642	0.635	0.645	0.667	0.681	0.715	0.709	0.726	0.71	0.635	0.633	0.639	0.629	0.641	0.674	0.7	0.698	0.701	0.696	0.682
0.399096	0.654229		0.399096	0.719114				0.402861	0.579	0.633	0.55	0.57	0.592	0.629	0.671	0.688	0.687	0.68	0.62	0.602	0.601	0.614	0.63	0.654	0.672	0.686	0.687	0.681	0.609	0.593	0.584	0.603	0.617	0.647	0.677	0.687	0.694	0.679	0.574	0.553	0.552	0.565	0.599	0.632	0.659	0.678	0.687	0.677	0.653
0.402861	0.631323		0.402861	0.69972				0.406627	0.559	0.528	0.53	0.553	0.574	0.599	0.635	0.67	0.66	0.654	0.584	0.569	0.572	0.579	0.601	0.627	0.643	0.667	0.67	0.656	0.583	0.567	0.565	0.577	0.59	0.625	0.612	0.666	0.671	0.656	0.561	0.531	0.532	0.551	0.58	0.603	0.626	0.658	0.666	0.656	0.626
0.406627	0.600406		0.406627	0.684153				0.410392	0.559	0.495	0.485	0.553	0.535	0.573	0.635	0.67	0.634	0.625	0.545	0.538	0.537	0.542	0.564	0.599	0.617	0.632	0.644	0.623	0.548	0.535	0.533	0.537	0.495	0.594	0.612	0.573	0.654	0.628	0.529	0.487	0.483	0.51	0.539	0.576	0.605	0.631	0.63	0.627	0.603
0.410392	0.545393		0.410392	0.68503				0.414157	0.455	0.418	0.407	0.441	0.459	0.508	0.553	0.58	0.577	0.576	0.478	0.479	0.48	0.542	0.505	0.541	0.617	0.572	0.573	0.623	0.47	0.535	0.472	0.467	0.49	0.532	0.553	0.573	0.584	0.57	0.451	0.41	0.399	0.433	0.461	0.51	0.547	0.581	0.575	0.566	0.552
0.414157	0.507724		0.414157	0.693842				0.417922	0.423	0.399	0.394	0.413	0.437	0.464	0.5	0.526	0.522	0.576	0.446	0.453	0.45	0.445	0.467	0.488	0.514	0.527	0.522	0.53	0.445	0.439	0.438	0.442	0.459	0.487	0.515	0.533	0.523	0.539	0.422	0.401	0.382	0.413	0.461	0.462	0.547	0.581	0.521	0.518	0.512
0.417922	0.486256		0.417922	0.680356				0.421687	0.428	0.426	0.415	0.426	0.425	0.455	0.463	0.469	0.478	0.464	0.431	0.433	0.43	0.428	0.451	0.46	0.482	0.477	0.471	0.485	0.432	0.426	0.426	0.433	0.442	0.46	0.477	0.488	0.48	0.489	0.428	0.421	0.411	0.432	0.429	0.455	0.464	0.47	0.467	0.468	0.483
0.421687	0.477421		0.421687	0.677353				0.425452	0.399	0.405	0.382	0.392	0.399	0.442	0.463	0.486	0.484	0.469	0.414	0.401	0.404	0.403	0.44	0.453	0.467	0.465	0.456	0.469	0.406	0.405	0.403	0.405	0.43	0.453	0.462	0.488	0.466	0.469	0.395	0.388	0.383	0.389	0.401	0.444	0.461	0.469	0.47	0.463	0.47
0.425452	0.472226		0.425452	0.655522				0.429217	0.39	0.39	0.386	0.386	0.4	0.438	0.457	0.488	0.477	0.475	0.414	0.397	0.395	0.403	0.44	0.458	0.472	0.465	0.465	0.473	0.404	0.396	0.391	0.398	0.429	0.45	0.462	0.478	0.473	0.477	0.393	0.385	0.378	0.389	0.401	0.444	0.459	0.474	0.459	0.47	0.476
0.429217	0.407302		0.429217	0.598025				0.432982	0.329	0.314	0.317	0.323	0.344	0.376	0.382	0.419	0.414	0.406	0.367	0.355	0.342	0.364	0.39	0.4	0.415	0.409	0.413	0.475	0.358	0.343	0.337	0.352	0.377	0.382	0.409	0.413	0.417	0.41	0.329	0.319	0.313	0.317	0.344	0.381	0.382	0.413	0.386	0.401	0.43
0.432982	0.325187		0.432982	0.552582				0.436747	0.329	0.237	0.317	0.247	0.272	0.282	0.287	0.318	0.321	0.308	0.29	0.293	0.291	0.291	0.292	0.295	0.309	0.319	0.322	0.323	0.28	0.28	0.276	0.254	0.281	0.28	0.3	0.317	0.317	0.306	0.251	0.246	0.236	0.243	0.272	0.283	0.382	0.411	0.303	0.307	0.339
0.436747	0.319767		0.436747	0.554337				0.440512	0.245	0.235	0.23	0.236	0.256	0.285	0.298	0.32	0.313	0.309	0.267	0.257	0.258	0.261	0.262	0.284	0.302	0.322	0.323	0.309	0.257	0.248	0.246	0.254	0.256	0.267	0.3	0.319	0.317	0.308	0.246	0.231	0.231	0.232	0.263	0.282	0.298	0.314	0.318	0.308	0.306
0.440512	0.320047		0.440512	0.559263				0.444277	0.289	0.235	0.283	0.282	0.28	0.297	0.292	0.308	0.313	0.297	0.294	0.284	0.286	0.289	0.266	0.27	0.307	0.32	0.313	0.309	0.287	0.283	0.285	0.284	0.288	0.286	0.298	0.31	0.308	0.306	0.276	0.288	0.284	0.281	0.289	0.296	0.294	0.299	0.267	0.294	0.322
0.444277	0.283286		0.444277	0.53284				0.448042	0.14	0.252	0.264	0.249	0.239	0.253	0.267	0.272	0.263	0.273	0.257	0.256	0.255	0.258	0.261	0.267	0.275	0.28	0.27	0.278	0.254	0.255	0.262	0.253	0.257	0.265	0.281	0.279	0.267	0.281	0.241	0.266	0.264	0.251	0.246	0.253	0.263	0.264	0.267	0.264	0.294
0.448042	0.224117		0.448042	0.510089				0.451807	0.14	0.137	0.142	0.136	0.141	0.189	0.267	0.234	0.23	0.241	0.17	0.146	0.145	0.163	0.171	0.201	0.213	0.218	0.214	0.22	0.145	0.125	0.151	0.155	0.161	0.185	0.222	0.215	0.21	0.204	0.121	0.142	0.126	0.134	0.143	0.183	0.22	0.223	0.226	0.222	0.238
0.451807	0.197591		0.451807	0.50977				0.455572	0.125	0.118	0.122	0.124	0.135	0.156	0.186	0.211	0.224	0.205	0.151	0.125	0.124	0.144	0.159	0.184	0.198	0.209	0.202	0.211	0.145	0.125	0.123	0.138	0.147	0.16	0.196	0.205	0.21	0.205	0.121	0.121	0.126	0.113	0.137	0.164	0.22	0.21	0.222	0.199	0.206
0.455572	0.181887		0.455572	0.48182				0.459337	0.124	0.13	0.135	0.122	0.145	0.136	0.153	0.182	0.193	0.176	0.128	0.131	0.137	0.125	0.157	0.158	0.173	0.176	0.162	0.183	0.149	0.125	0.124	0.147	0.155	0.139	0.17	0.177	0.171	0.186	0.133	0.0576	0.147	0.123	0.145	0.133	0.161	0.181	0.187	0.174	0.172
0.459337	0.159903		0.459337	0.40122				0.463102	0.0768	0.0487	0.0594	0.0648	0.119	0.129	0.141	0.187	0.212	0.177	0.128	0.103	0.107	0.125	0.131	0.137	0.173	0.17	0.162	0.173	0.12	0.0887	0.0915	0.12	0.124	0.115	0.154	0.167	0.163	0.171	0.0792	0.0576	0.147	0.123	0.108	0.133	0.148	0.187	0.21	0.174	0.16
0.463102	0.119583		0.463102	0.335319				0.466867	0.0237	0.00601	0.00667	0.0156	0.119	0.0805	0.0903	0.147	0.212	0.128	0.0927	0.0676	0.0688	0.0809	0.098	0.101	0.124	0.13	0.136	0.128	0.0765	0.0416	0.0553	0.0726	0.0349	0.0839	0.103	0.124	0.127	0.124	0.0233	0.0065	0.0076	0.0102	0.0586	0.0798	0.0869	0.139	0.173	0.125	0.144
0.466867	0.080762		0.466867	0.287759				0.470633	0.0384	0.0474	0.0539	0.0401	0.0328	0.0358	0.0317	0.0605	0.0627	0.0516	0.0479	0.0432	0.0463	0.0432	0.0517	0.0466	0.0502	0.0525	0.0462	0.0532	0.0406	0.0416	0.0374	0.0478	0.0349	0.0361	0.0418	0.126	0.0514	0.0524	0.0359	0.0549	0.0884	0.0343	0.0416	0.0573	0.0344	0.0495	0.0663	0.0454	0.0898
0.470633	0.078338		0.470633	0.245286				0.474398	0.069	0.0451	0.0761	0.0495	0.0561	0.0431	0.0312	0.0772	0.0435	0.0448	0.0538	0.0595	0.0501	0.049	0.0472	0.0368	0.0507	0.0545	0.0402	0.0539	0.0542	0.0465	0.0408	0.0556	0.047	0.0388	0.0568	0.047	0.0502	0.053	0.0532	0.0688	0.0884	0.0513	0.0625	0.0556	0.0344	0.0465	0.0448	0.0464	0.0696
0.474398	0.086736		0.474398	0.14174				0.478163	0.069	0.0451	0.0637	0.054	0.0759	0.0759	0.0599	0.0772	0.0659	0.076	0.0745	0.0595	0.0631	0.0683	0.0756	0.0617	0.0666	0.0661	0.0589	0.0647	0.0808	0.0631	0.0549	0.0795	0.0762	0.0656	0.0772	0.0647	0.0478	0.0722	0	0.0569	0	0.0536	0.0805	0.077	0.0539	0.0788	0.0688	0.0752	0.0725
0.478163	0.080183		0.478163	0.115355				0.481928	0	0	0	0	0	0	0	0	0	0	0	0	0	0	0	0	0	0	0	0	0.0808	0	0.0549	0	0	0.0656	0	0	0	0	0	0	0	0	0	0	0	0	0	0.0752	0
0.481928	0.061863		0.481928	0.120408				0.485693	0	0	0	0	0	0	0	0	0	0	0	0	0	0	0	0	0	0	0	0	0	0	0	0	0	0	0	0	0	0	0	0	0	0	0	0	0	0	0	0	0
0.485693	0.015631		0.485693	0.062144				0.489458	0	0	0	0	0	0	0	0	0	0	0	0	0	0	0	0	0	0	0	0	0	0	0	0	0	0	0	0	0	0	0	0	0	0	0	0	0	0	0	0	0
0.489458	0.032186		0.489458	-0.00184				0.493223	0	0	0	0	0	0	0	0	0	0	0	0	0	0	0	0	0	0	0	0	0	0	0	0	0	0	0	0	0	0	0	0	0	0	0	0	0	0	0	0	0
0.493223	0.033675		0.493223	0.010192				0.496988	0	0	0	0	0	0	0	0	0	0	0	0	0	0	0	0	0	0	0	0	0	0	0	0	0	0	0	0	0	0	0	0	0	0	0	0	0	0	0	0	0
0.496988	0.016227		0.496988	0.031308				0.500753	0	0	0	0	0	0	0	0	0	0	0	0	0	0	0	0	0	0	0	0	0	0	0	0	0	0	0	0	0	0	0	0	0	0	0	0	0	0	0	0	0
0.500753	0.012224		0.500753	0.034032				0.504518	0	0	0	0	0	0	0	0	0	0	0	0	0	0	0	0	0	0	0	0	0	0	0	0	0	0	0	0	0	0	0	0	0	0	0	0	0	0	0	0	0
0.504518	0.015996		0.504518	0.03179				0.508283	0	0	0	0	0	0	0	0	0	0	0	0	0	0	0	0	0	0	0	0	0	0	0	0	0	0	0	0	0	0	0	0	0	0	0	0	0	0	0	0	0
0.508283	0.005515		0.508283	-0.00148				0.512048	0	0	0	0	0	0	0	0	0	0	0	0	0	0	0	0	0	0	0	0	0	0	0	0	0	0	0	0	0	0	0	0	0	0	0	0	0	0	0	0	0
0.512048	0.014174		0.512048	-0.00703				0.515813	0	0	0	0	0	0	0	0	0	0	0	0	0	0	0	0	0	0	0	0	0	0	0	0	0	0	0	0	0	0	0	0	0	0	0	0	0	0	0	0	0
0.515813	-0.00615		0.515813	0.030459				0.519578	0	0	0	0	0	0	0	0	0	0	0	0	0	0	0	0	0	0	0	0	0	0	0	0	0	0	0	0	0	0	0	0	0	0	0	0	0	0	0	0	0
0.519578	-0.01116		0.519578	0.017831				0.523343	0	0	0	0	0	0	0	0	0	0	0	0	0	0	0	0	0	0	0	0	0	0	0	0	0	0	0	0	0	0	0	0	0	0	0	0	0	0	0	0	0
0.523343	-0.00822		0.523343	0.005475				0.527108	0	0	0	0	0	0	0	0	0	0	0	0	0	0	0	0	0	0	0	0	0	0	0	0	0	0	0	0	0	0	0	0	0	0	0	0	0	0	0	0	0
0.527108	-0.00773		0.527108	-0.01615				0.530873	0	0	0	0	0	0	0	0	0	0	0	0	0	0	0	0	0	0	0	0	0	0	0	0	0	0	0	0	0	0	0	0	0	0	0	0	0	0	0	0	0
0.530873	-0.01933		0.530874	-0.00337				0.534639	0	0	0	0	0	0	0	0	0	0	0	0	0	0	0	0	0	0	0	0	0	0	0	0	0	0	0	0	0	0	0	0	0	0	0	0	0	0	0	0	0
0.534639	-0.01845		0.534639	-0.01164				0.538404	0	0	0	0	0	0	0	0	0	0	0	0	0	0	0	0	0	0	0	0	0	0	0	0	0	0	0	0	0	0	0	0	0	0	0	0	0	0	0	0	0
0.538404	-0.00307		0.538404	-0.04703				0.542169	0	0	0	0	0	0	0	0	0	0	0	0	0	0	0	0	0	0	0	0	0	0	0	0	0	0	0	0	0	0	0	0	0	0	0	0	0	0	0	0	0
0.542169	0.011215		0.542169	-0.05831				0.545934	0	0	0	0	0	0	0	0	0	0	0	0	0	0	0	0	0	0	0	0	0	0	0	0	0	0	0	0	0	0	0	0	0	0	0	0	0	0	0	0	0
0.545934	0.019336		0.545934	-0.03029				0.549699	0	0	0	0	0	0	0	0	0	0	0	0	0	0	0	0	0	0	0	0	0	0	0	0	0	0	0	0	0	0	0	0	0	0	0	0	0	0	0	0	0
0.549699	0.002944		0.549699	-0.0226				0.553464	0	0	0	0	0	0	0	0	0	0	0	0	0	0	0	0	0	0	0	0	0	0	0	0	0	0	0	0	0	0	0	0	0	0	0	0	0	0	0	0	0
0.553464	-0.02324		0.553464	-0.0262				0.557229	0	0	0	0	0	0	0	0	0	0	0	0	0	0	0	0	0	0	0	0	0	0	0	0	0	0	0	0	0	0	0	0	0	0	0	0	0	0	0	0	0
0.557229	-0.01172		0.557229	-0.02933				0.560994	0	0	0	0	0	0	0	0	0	0	0	0	0	0	0	0	0	0	0	0	0	0	0	0	0	0	0	0	0	0	0	0	0	0	0	0	0	0	0	0	0
0.560994	-0.00416		0.560994	-0.03138				0.564759	0	0	0	0	0	0	0	0	0	0	0	0	0	0	0	0	0	0	0	0	0	0	0	0	0	0	0	0	0	0	0	0	0	0	0	0	0	0	0	0	0
0.564759	0.00657		0.564759	-0.0507				0.568524	0	0	0	0	0	0	0	0	0	0	0	0	0	0	0	0	0	0	0	0	0	0	0	0	0	0	0	0	0	0	0	0	0	0	0	0	0	0	0	0	0
0.568524	0.005078		0.568524	-0.06342				0.572289	0	0	0	0	0	0	0	0	0	0	0	0	0	0	0	0	0	0	0	0	0	0	0	0	0	0	0	0	0	0	0	0	0	0	0	0	0	0	0	0	0
0.572289	-0.00937		0.572289	-0.10636				0.576054	0	0	0	0	0	0	0	0	0	0	0	0	0	0	0	0	0	0	0	0	0	0	0	0	0	0	0	0	0	0	0	0	0	0	0	0	0	0	0	0	0
0.576054	-0.00989		0.576054	-0.09717				0.579819	0	0	0	0	0	0	0	0	0	0	0	0	0	0	0	0	0	0	0	0	0	0	0	0	0	0	0	0	0	0	0	0	0	0	0	0	0	0	0	0	0
0.579819	-0.00939		0.579819	-0.07688				0.583584	0	0	0	0	0	0	0	0	0	0	0	0	0	0	0	0	0	0	0	0	0	0	0	0	0	0	0	0	0	0	0	0	0	0	0	0	0	0	0	0	0
0.583584	-0.00274		0.583584	-0.08615				0.587349	0	0	0	0	0	0	0	0	0	0	0	0	0	0	0	0	0	0	0	0	0	0	0	0	0	0	0	0	0	0	0	0	0	0	0	0	0	0	0	0	0
0.587349	-0.01653		0.587349	-0.07102				0.591114	0	0	0	0	0	0	0	0	0	0	0	0	0	0	0	0	0	0	0	0	0	0	0	0	0	0	0	0	0	0	0	0	0	0	0	0	0	0	0	0	0
0.591114	-0.01511		0.591114	-0.07558				0.59488	0	0	0	0	0	0	0	0	0	0	0	0	0	0	0	0	0	0	0	0	0	0	0	0	0	0	0	0	0	0	0	0	0	0	0	0	0	0	0	0	0
0.59488	-0.01362		0.59488	-0.07326				0.598645	0	0	0	0	0	0	0	0	0	0	0	0	0	0	0	0	0	0	0	0	0	0	0	0	0	0	0	0	0	0	0	0	0	0	0	0	0	0	0	0	0
0.598645	-0.01902		0.598645	-0.01815				0.60241	0	0	0	0	0	0	0	0	0	0	0	0	0	0	0	0	0	0	0	0	0	0	0	0	0	0	0	0	0	0	0	0	0	0	0	0	0	0	0	0	0
0.60241	0.014838		0.60241	-0.00464
30 Degrees
Half Map FSC			Map To Model FSC			Directional FSC Histogram		3DFSC
0	1		0.001001	1		0.455572		0.003765	1	1	1	1	1	1	1	1	1	1	1	1	1	1	1	1	1	1	1	1	1	1	1	1	1	1	1	1	1	1	1	1	1	1	1	1	1	1	1	1	1
0.003765	1		0.003765	0.999979		0.436747		0.00753	1	1	1	1	1	1	1	1	1	1	1	1	1	1	1	1	1	1	1	1	1	1	1	1	1	1	1	1	1	1	1	1	1	1	1	1	1	1	1	1	1
0.00753	1		0.00753	0.997401		0.436747		0.011295	1	1	1	1	1	1	1	1	1	1	1	1	1	1	1	1	1	1	1	1	1	1	1	1	1	1	1	1	1	1	1	1	1	1	1	1	1	1	1	1	1
0.011295	1		0.011295	0.999027		0.451807		0.01506	1	1	1	1	1	1	1	1	1	1	1	1	1	1	1	1	1	1	1	1	1	1	1	1	1	1	1	1	1	1	1	1	1	1	1	1	1	1	1	1	1
0.01506	1		0.01506	0.998645		0.455572		0.018825	1	1	1	1	1	1	1	1	1	1	1	1	1	1	1	1	1	1	1	1	1	1	1	1	1	1	1	1	1	1	1	1	1	1	1	1	1	1	1	1	1
0.018825	0.999991		0.018825	0.936083		0.451807		0.02259	1	1	1	1	1	1	1	1	1	1	1	1	1	1	1	1	1	1	1	1	1	1	1	1	1	1	1	1	1	1	1	1	1	1	1	1	1	1	1	1	1
0.02259	0.999999		0.02259	0.997884		0.451807		0.026355	1	1	1	1	1	1	1	1	1	1	1	1	1	1	1	1	1	1	1	1	1	1	1	1	1	1	1	1	1	1	1	1	1	1	1	1	1	1	1	1	1
0.026355	0.999993		0.026355	0.985289		0.455572		0.03012	1	1	1	1	1	1	1	1	1	1	1	1	1	1	1	1	1	1	1	1	1	1	1	1	1	1	1	1	1	1	1	1	1	1	1	1	1	1	1	1	1
0.03012	0.999971		0.03012	0.964518		0.451807		0.033886	1	1	1	1	1	1	1	1	1	1	1	1	1	1	1	1	1	1	1	1	1	1	1	1	1	1	1	1	1	1	1	1	1	1	1	1	1	1	1	1	1
0.033886	0.99998		0.033886	0.979975		0.455572		0.037651	1	1	1	1	1	1	1	1	1	1	1	1	1	1	1	1	1	1	1	1	1	1	1	1	1	1	1	1	1	1	1	1	1	1	1	1	1	1	1	1	1
0.037651	0.99993		0.037651	0.765923		0.455572		0.041416	1	1	1	1	1	1	1	1	1	1	1	1	1	1	1	1	1	1	1	1	1	1	1	1	1	1	1	1	1	1	1	1	1	1	1	1	1	1	1	1	1
0.041416	0.999895		0.041416	0.900234		0.455572		0.045181	1	1	1	1	1	1	1	1	1	1	1	1	1	1	1	1	1	1	1	1	1	1	1	1	1	1	1	1	1	1	1	1	1	1	1	1	1	1	1	1	1
0.045181	0.999628		0.045181	0.895234		0.455572		0.048946	1	1	1	1	1	0.999	0.999	0.999	0.999	0.999	0.999	1	1	0.999	1	1	1	1	1	1	1	1	1	1	1	1	1	1	1	1	1	1	1	1	1	1	0.999	1	1	0.999	0.999
0.048946	0.999501		0.048946	0.851978		0.455572		0.052711	1	1	1	1	1	1	1	1	1	1	1	1	1	1	1	1	1	1	1	1	1	1	1	1	1	1	1	1	1	1	1	1	1	1	1	1	1	1	1	1	0.999
0.052711	0.999612		0.052711	0.866151		0.451807		0.056476	1	1	1	1	1	1	1	1	1	1	1	1	1	1	1	1	1	1	1	1	1	1	1	1	1	1	1	1	1	1	1	1	1	1	1	1	1	1	1	1	1
0.056476	0.999754		0.056476	0.924264		0.455572		0.060241	1	1	1	1	1	1	1	1	1	1	1	1	1	1	1	1	1	1	1	1	1	1	1	1	1	1	1	1	1	1	1	1	1	1	1	1	1	1	1	1	1
0.060241	0.999552		0.060241	0.916463		0.455572		0.064006	0.999	0.999	0.999	0.999	0.999	1	1	1	1	1	0.999	0.999	0.999	0.999	0.999	1	1	1	1	1	0.999	0.999	0.999	0.999	1	1	1	1	1	1	0.999	0.999	0.999	0.999	0.999	0.999	1	1	1	1	1
0.064006	0.999731		0.064006	0.923125		0.455572		0.067771	1	1	1	1	1	1	1	1	1	1	1	1	1	1	1	1	1	1	1	1	1	1	1	1	1	1	1	1	1	1	1	1	1	1	1	1	1	1	1	1	1
0.067771	0.999766		0.067771	0.905817		0.455572		0.071536	1	1	1	1	1	1	1	1	1	1	1	1	1	1	1	1	1	1	1	1	1	1	1	1	1	1	1	1	1	1	1	1	1	1	1	1	1	1	1	1	1
0.071536	0.999693		0.071536	0.923534		0.455572		0.075301	1	1	1	1	1	1	1	1	1	1	1	1	1	1	1	1	1	1	1	1	1	1	1	1	1	1	1	1	1	1	1	1	1	1	1	1	1	1	1	1	1
0.075301	0.999766		0.075301	0.932679		0.455572		0.079066	1	1	1	1	1	1	1	1	1	1	1	1	1	1	1	1	1	1	1	1	1	1	1	1	1	1	1	1	1	1	1	1	1	1	1	1	1	1	1	1	1
0.079066	0.99984		0.079066	0.946076		0.455572		0.082831	1	1	1	1	1	1	1	1	1	1	1	1	1	1	1	1	1	1	1	1	1	1	1	1	1	1	1	1	1	1	1	1	1	1	1	1	1	1	1	1	1
0.082831	0.999805		0.082831	0.950467		0.455572		0.086596	1	1	1	1	1	1	1	1	1	1	1	1	1	1	1	1	1	1	1	1	1	1	1	1	1	1	1	1	1	1	1	1	1	1	1	1	1	1	1	1	1
0.086596	0.999777		0.086596	0.938963		0.455572		0.090361	1	1	1	1	1	1	1	1	1	1	1	1	1	1	1	1	1	1	1	1	1	1	1	1	1	1	1	1	1	1	1	1	1	1	1	1	1	1	1	1	1
0.090361	0.999719		0.090361	0.904629		0.455572		0.094127	1	1	1	1	1	1	1	1	1	1	1	1	1	1	1	1	1	1	1	1	1	1	1	1	1	1	1	1	1	1	1	1	1	1	1	1	1	1	1	1	1
0.094127	0.999677		0.094127	0.891816		0.455572		0.097892	1	1	1	1	1	1	1	1	1	1	1	1	1	1	1	1	1	1	1	1	1	1	1	1	1	1	1	1	1	1	1	1	1	1	1	1	1	1	1	1	1
0.097892	0.999637		0.097892	0.858141		0.455572		0.101657	1	1	1	1	1	1	1	1	1	1	1	1	1	1	1	1	1	1	1	1	1	1	1	1	1	1	1	1	1	1	1	1	1	1	1	1	1	1	1	1	1
0.101657	0.999638		0.101657	0.886151		0.455572		0.105422	1	1	1	1	1	1	1	1	1	1	1	1	1	1	1	1	1	1	1	1	1	1	1	1	1	1	1	1	1	1	1	1	1	1	1	1	1	1	1	1	1
0.105422	0.99951		0.105422	0.847216		0.455572		0.109187	1	1	1	1	1	1	1	1	1	1	1	1	1	1	1	1	1	1	1	1	1	1	1	1	1	1	1	1	1	1	1	1	1	1	1	1	1	1	1	1	0.999
0.109187	0.999538		0.109187	0.831825		0.455572		0.112952	1	1	1	1	1	1	1	1	1	1	1	0.999	0.999	1	1	1	1	1	1	1	1	1	1	1	1	1	1	1	1	1	1	1	1	1	1	1	1	1	1	1	0.999
0.112952	0.999481		0.112952	0.882909		0.455572		0.116717	1	1	1	1	1	1	1	1	1	1	1	0.999	0.999	1	1	1	1	1	1	1	1	1	0.999	1	1	1	1	1	1	1	1	1	1	1	1	1	1	1	1	1	0.999
0.116717	0.999414		0.116717	0.877284		0.432982		0.120482	0.999	0.999	0.999	0.999	0.999	1	1	1	1	1	0.999	0.999	0.999	0.999	1	1	1	1	1	1	0.999	0.999	0.999	0.999	1	1	1	1	1	1	0.999	0.999	0.999	0.999	0.999	1	1	1	1	1	0.999
0.120482	0.999343		0.120482	0.848781		0.436747		0.124247	0.999	0.999	0.999	0.999	0.999	0.999	0.999	0.999	0.999	0.999	0.999	0.999	0.999	0.999	0.999	1	1	1	1	1	0.999	0.999	0.999	0.999	0.999	0.999	1	1	1	1	0.999	0.999	0.999	0.999	0.999	1	1	1	1	1	0.999
0.124247	0.999174		0.124247	0.842656		0.436747		0.128012	0.999	0.999	0.999	0.999	0.999	0.999	0.999	0.999	0.999	0.999	0.999	0.999	0.999	0.999	0.999	1	1	1	1	1	0.999	0.999	0.999	0.999	0.999	1	1	1	1	1	0.999	0.999	0.999	0.999	0.999	0.999	1	0.999	1	0.999	0.999
0.128012	0.999018		0.128012	0.814056		0.455572		0.131777	0.999	0.999	0.999	0.999	0.999	0.999	0.999	0.999	0.999	0.999	0.999	0.999	0.999	0.999	0.999	0.999	0.999	0.999	0.999	0.999	0.999	0.999	0.999	0.999	0.999	0.999	0.999	0.999	0.999	0.999	0.999	0.999	0.999	0.999	0.999	0.999	0.999	0.999	0.999	0.999	0.999
0.131777	0.998861		0.131777	0.792387		0.451807		0.135542	0.999	0.999	0.999	0.999	0.999	0.999	0.999	0.999	0.999	0.999	0.999	0.999	0.999	0.999	0.999	0.999	0.999	0.999	0.999	0.999	0.999	0.999	0.999	0.999	0.999	0.999	0.999	1	1	0.999	0.999	0.999	0.999	0.999	0.999	0.999	0.999	0.999	0.999	0.999	0.999
0.135542	0.998464		0.135542	0.827718		0.455572		0.139307	0.999	0.999	0.998	0.999	0.999	0.999	0.999	0.999	0.999	0.999	0.999	0.998	0.999	0.999	0.999	0.999	0.998	0.999	0.999	0.999	0.998	0.998	0.999	0.999	0.998	0.998	0.998	0.999	0.999	0.999	0.999	0.998	0.998	0.998	0.999	0.999	0.999	0.999	0.999	0.999	0.998
0.139307	0.998135		0.139307	0.78119		0.455572		0.143072	0.998	0.998	0.998	0.998	0.998	0.998	0.998	0.998	0.998	0.998	0.998	0.998	0.998	0.998	0.998	0.999	0.998	0.998	0.998	0.998	0.998	0.998	0.998	0.999	0.998	0.998	0.998	0.998	0.998	0.998	0.999	0.998	0.998	0.998	0.998	0.998	0.999	0.998	0.998	0.998	0.998
0.143072	0.997853		0.143072	0.765812		0.455572		0.146837	0.998	0.997	0.997	0.997	0.998	0.998	0.998	0.998	0.998	0.997	0.998	0.998	0.998	0.998	0.998	0.998	0.998	0.998	0.998	0.998	0.998	0.998	0.998	0.998	0.998	0.998	0.998	0.998	0.998	0.998	0.997	0.997	0.998	0.997	0.998	0.998	0.998	0.998	0.998	0.998	0.998
0.146837	0.997299		0.146837	0.787278		0.455572		0.150602	0.997	0.997	0.997	0.997	0.997	0.997	0.997	0.997	0.997	0.997	0.997	0.997	0.997	0.997	0.997	0.997	0.997	0.997	0.997	0.997	0.997	0.997	0.997	0.997	0.997	0.997	0.997	0.997	0.997	0.997	0.997	0.997	0.997	0.997	0.997	0.997	0.997	0.997	0.997	0.997	0.998
0.150602	0.997125		0.150602	0.78332		0.451807		0.154367	0.997	0.997	0.996	0.997	0.997	0.997	0.997	0.997	0.997	0.997	0.997	0.997	0.997	0.997	0.997	0.997	0.997	0.997	0.997	0.997	0.997	0.997	0.997	0.997	0.997	0.997	0.997	0.997	0.997	0.997	0.997	0.997	0.996	0.997	0.997	0.997	0.997	0.997	0.997	0.997	0.997
0.154367	0.99703		0.154367	0.783073		0.455572		0.158133	0.997	0.997	0.996	0.997	0.997	0.997	0.997	0.997	0.997	0.997	0.997	0.997	0.997	0.997	0.997	0.997	0.997	0.997	0.997	0.997	0.997	0.997	0.997	0.997	0.997	0.997	0.997	0.997	0.997	0.997	0.997	0.997	0.997	0.997	0.997	0.997	0.996	0.997	0.997	0.997	0.997
0.158133	0.996369		0.158133	0.753744		0.455572		0.161898	0.997	0.997	0.997	0.997	0.997	0.996	0.996	0.995	0.995	0.996	0.997	0.997	0.997	0.997	0.997	0.996	0.995	0.994	0.994	0.994	0.997	0.997	0.997	0.997	0.997	0.996	0.995	0.994	0.994	0.994	0.997	0.997	0.997	0.997	0.997	0.996	0.996	0.995	0.995	0.995	0.997
0.161898	0.996535		0.161898	0.724111		0.451807		0.165663	0.996	0.996	0.996	0.996	0.996	0.996	0.997	0.996	0.996	0.997	0.996	0.996	0.996	0.996	0.996	0.996	0.996	0.996	0.995	0.996	0.996	0.996	0.996	0.996	0.996	0.996	0.996	0.996	0.995	0.996	0.996	0.996	0.996	0.996	0.996	0.996	0.996	0.996	0.996	0.996	0.997
0.165663	0.9963		0.165663	0.776686		0.451807		0.169428	0.995	0.995	0.995	0.995	0.995	0.996	0.997	0.997	0.997	0.996	0.996	0.995	0.995	0.996	0.996	0.995	0.997	0.996	0.996	0.996	0.996	0.995	0.995	0.996	0.996	0.996	0.996	0.996	0.997	0.996	0.996	0.995	0.996	0.995	0.995	0.996	0.996	0.997	0.996	0.997	0.996
0.169428	0.995735		0.169428	0.774239		0.455572		0.173193	0.995	0.996	0.996	0.996	0.995	0.996	0.996	0.995	0.996	0.996	0.996	0.995	0.995	0.996	0.996	0.995	0.995	0.995	0.995	0.995	0.995	0.995	0.995	0.995	0.995	0.995	0.995	0.995	0.995	0.995	0.996	0.996	0.996	0.996	0.996	0.996	0.996	0.995	0.995	0.996	0.996
0.173193	0.996343		0.173193	0.783159		0.455572		0.176958	0.997	0.997	0.997	0.997	0.997	0.997	0.996	0.996	0.996	0.996	0.997	0.997	0.997	0.997	0.997	0.996	0.996	0.995	0.995	0.996	0.997	0.997	0.997	0.997	0.996	0.996	0.996	0.995	0.995	0.996	0.997	0.997	0.997	0.996	0.997	0.996	0.997	0.996	0.997	0.996	0.996
0.176958	0.996469		0.176958	0.79168		0.451807		0.180723	0.997	0.997	0.997	0.997	0.997	0.997	0.997	0.996	0.997	0.997	0.997	0.997	0.997	0.997	0.997	0.996	0.997	0.997	0.997	0.997	0.997	0.997	0.997	0.997	0.996	0.996	0.997	0.997	0.996	0.997	0.997	0.997	0.997	0.996	0.997	0.997	0.997	0.997	0.997	0.997	0.996
0.180723	0.997004		0.180723	0.818189		0.451807		0.184488	0.997	0.997	0.997	0.997	0.997	0.997	0.997	0.997	0.997	0.997	0.997	0.997	0.997	0.997	0.997	0.997	0.997	0.997	0.997	0.998	0.997	0.997	0.997	0.997	0.997	0.996	0.997	0.997	0.996	0.997	0.997	0.997	0.997	0.997	0.997	0.997	0.997	0.997	0.997	0.997	0.997
0.184488	0.997528		0.184488	0.828927		0.455572		0.188253	0.997	0.997	0.997	0.997	0.997	0.997	0.998	0.998	0.998	0.998	0.998	0.997	0.997	0.997	0.998	0.998	0.998	0.998	0.998	0.998	0.997	0.997	0.997	0.997	0.997	0.997	0.998	0.998	0.998	0.998	0.997	0.997	0.997	0.997	0.997	0.997	0.997	0.998	0.998	0.998	0.998
0.188253	0.997804		0.188253	0.815965		0.451807		0.192018	0.998	0.998	0.998	0.998	0.998	0.998	0.998	0.998	0.998	0.998	0.998	0.998	0.998	0.998	0.998	0.998	0.998	0.998	0.998	0.998	0.998	0.998	0.998	0.998	0.998	0.998	0.998	0.998	0.998	0.998	0.998	0.998	0.997	0.997	0.998	0.998	0.998	0.998	0.998	0.998	0.998
0.192018	0.99796		0.192018	0.819912		0.455572		0.195783	0.998	0.998	0.998	0.998	0.998	0.998	0.998	0.998	0.998	0.998	0.998	0.998	0.998	0.998	0.998	0.998	0.998	0.998	0.998	0.998	0.998	0.998	0.998	0.998	0.998	0.998	0.998	0.998	0.999	0.998	0.998	0.998	0.998	0.998	0.998	0.998	0.998	0.998	0.998	0.998	0.998
0.195783	0.998229		0.195783	0.855485		0.455572		0.199548	0.998	0.998	0.998	0.998	0.998	0.998	0.998	0.998	0.998	0.998	0.998	0.998	0.998	0.998	0.998	0.998	0.998	0.998	0.998	0.998	0.998	0.998	0.998	0.998	0.998	0.998	0.998	0.999	0.999	0.999	0.998	0.998	0.998	0.998	0.998	0.998	0.998	0.998	0.998	0.998	0.998
0.199548	0.998146		0.199548	0.860363		0.451807		0.203313	0.998	0.998	0.998	0.998	0.998	0.998	0.998	0.998	0.998	0.998	0.998	0.998	0.998	0.998	0.998	0.998	0.998	0.998	0.998	0.998	0.998	0.998	0.998	0.998	0.998	0.998	0.998	0.998	0.998	0.998	0.998	0.998	0.998	0.998	0.998	0.998	0.998	0.998	0.998	0.998	0.998
0.203313	0.997966		0.203313	0.856763		0.451807		0.207078	0.998	0.998	0.998	0.998	0.998	0.998	0.998	0.998	0.998	0.998	0.998	0.998	0.998	0.998	0.998	0.998	0.998	0.998	0.998	0.998	0.998	0.998	0.998	0.998	0.998	0.998	0.998	0.998	0.998	0.998	0.998	0.998	0.998	0.998	0.998	0.998	0.998	0.998	0.998	0.998	0.998
0.207078	0.998005		0.207078	0.861598		0.451807		0.210843	0.998	0.998	0.998	0.998	0.998	0.998	0.998	0.998	0.998	0.998	0.998	0.998	0.998	0.998	0.998	0.998	0.998	0.999	0.999	0.999	0.998	0.998	0.998	0.998	0.998	0.998	0.998	0.999	0.998	0.999	0.998	0.998	0.998	0.998	0.998	0.998	0.998	0.998	0.998	0.998	0.998
0.210843	0.997904		0.210843	0.870594		0.448042		0.214608	0.998	0.998	0.998	0.998	0.998	0.998	0.998	0.998	0.998	0.998	0.998	0.998	0.998	0.998	0.998	0.998	0.998	0.998	0.998	0.998	0.998	0.998	0.998	0.998	0.998	0.998	0.998	0.999	0.999	0.998	0.998	0.998	0.998	0.998	0.998	0.998	0.998	0.998	0.998	0.998	0.998
0.214608	0.997742		0.214608	0.871367		0.448042		0.218373	0.998	0.998	0.998	0.998	0.998	0.998	0.998	0.998	0.998	0.998	0.998	0.998	0.998	0.998	0.998	0.998	0.998	0.998	0.998	0.998	0.998	0.998	0.998	0.998	0.998	0.998	0.998	0.998	0.998	0.998	0.998	0.998	0.997	0.998	0.998	0.998	0.998	0.998	0.998	0.998	0.998
0.218373	0.99773		0.218373	0.880908		0.448042		0.222139	0.997	0.998	0.997	0.997	0.997	0.998	0.998	0.998	0.998	0.998	0.998	0.997	0.998	0.997	0.998	0.998	0.998	0.998	0.998	0.998	0.998	0.997	0.997	0.997	0.998	0.998	0.998	0.999	0.999	0.998	0.997	0.998	0.997	0.997	0.998	0.998	0.998	0.998	0.998	0.998	0.998
0.222139	0.997524		0.222139	0.881012		0.451807		0.225904	0.997	0.997	0.996	0.997	0.997	0.998	0.998	0.998	0.998	0.998	0.997	0.997	0.997	0.997	0.998	0.998	0.998	0.998	0.998	0.998	0.997	0.997	0.997	0.997	0.998	0.998	0.998	0.998	0.999	0.998	0.997	0.997	0.996	0.997	0.997	0.998	0.998	0.998	0.998	0.998	0.998
0.225904	0.99701		0.225904	0.870997		0.444277		0.229669	0.997	0.996	0.996	0.997	0.997	0.997	0.997	0.997	0.998	0.997	0.997	0.997	0.997	0.997	0.997	0.997	0.997	0.998	0.998	0.998	0.997	0.997	0.997	0.997	0.997	0.997	0.998	0.998	0.998	0.998	0.997	0.996	0.996	0.997	0.997	0.997	0.997	0.997	0.997	0.997	0.997
0.229669	0.996889		0.229669	0.868892		0.444277		0.233434	0.996	0.996	0.996	0.996	0.997	0.997	0.997	0.997	0.997	0.997	0.997	0.997	0.996	0.997	0.997	0.997	0.997	0.997	0.998	0.997	0.997	0.997	0.996	0.997	0.997	0.997	0.997	0.997	0.998	0.997	0.996	0.996	0.996	0.996	0.997	0.997	0.997	0.997	0.997	0.997	0.997
0.233434	0.99652		0.233434	0.856581		0.444277		0.237199	0.996	0.995	0.996	0.995	0.997	0.996	0.997	0.997	0.997	0.997	0.996	0.996	0.996	0.996	0.997	0.997	0.997	0.997	0.997	0.997	0.996	0.996	0.996	0.996	0.996	0.997	0.997	0.997	0.997	0.997	0.996	0.995	0.995	0.996	0.996	0.997	0.997	0.997	0.997	0.997	0.996
0.237199	0.996057		0.237199	0.856795		0.444277		0.240964	0.996	0.996	0.996	0.996	0.996	0.996	0.996	0.996	0.996	0.996	0.996	0.996	0.996	0.996	0.996	0.996	0.997	0.996	0.996	0.996	0.996	0.996	0.996	0.996	0.996	0.996	0.996	0.997	0.996	0.996	0.996	0.995	0.996	0.996	0.996	0.996	0.996	0.996	0.997	0.996	0.996
0.240964	0.995961		0.240964	0.853385		0.440512		0.244729	0.995	0.996	0.996	0.995	0.995	0.995	0.996	0.995	0.996	0.996	0.995	0.995	0.995	0.995	0.995	0.996	0.996	0.995	0.995	0.996	0.995	0.995	0.995	0.995	0.995	0.996	0.995	0.995	0.995	0.995	0.995	0.996	0.996	0.995	0.995	0.995	0.996	0.996	0.995	0.996	0.996
0.244729	0.99549		0.244729	0.849131		0.440512		0.248494	0.994	0.994	0.994	0.994	0.994	0.994	0.995	0.995	0.995	0.995	0.994	0.994	0.994	0.994	0.994	0.994	0.995	0.994	0.994	0.994	0.994	0.994	0.994	0.994	0.994	0.994	0.994	0.994	0.994	0.994	0.992	0.994	0.994	0.994	0.994	0.993	0.994	0.995	0.995	0.995	0.996
0.248494	0.994891		0.248494	0.860753		0.440512		0.252259	0.992	0.992	0.992	0.992	0.992	0.993	0.994	0.995	0.995	0.994	0.993	0.993	0.993	0.993	0.993	0.994	0.994	0.994	0.994	0.994	0.992	0.992	0.992	0.992	0.993	0.993	0.993	0.994	0.994	0.994	0.992	0.991	0.991	0.992	0.992	0.993	0.994	0.994	0.995	0.994	0.995
0.252259	0.994535		0.252259	0.857204		0.440512		0.256024	0.992	0.992	0.992	0.992	0.993	0.994	0.994	0.995	0.995	0.995	0.993	0.993	0.993	0.993	0.993	0.994	0.994	0.995	0.995	0.994	0.992	0.992	0.992	0.993	0.993	0.993	0.994	0.994	0.994	0.994	0.992	0.992	0.992	0.993	0.993	0.994	0.994	0.995	0.995	0.994	0.995
0.256024	0.994003		0.256024	0.857864		0.440512		0.259789	0.993	0.993	0.993	0.993	0.992	0.994	0.994	0.995	0.994	0.993	0.993	0.993	0.993	0.993	0.994	0.994	0.995	0.995	0.995	0.995	0.993	0.993	0.993	0.993	0.993	0.994	0.995	0.994	0.994	0.994	0.993	0.993	0.993	0.993	0.993	0.994	0.994	0.995	0.995	0.995	0.995
0.259789	0.992779		0.259789	0.849584		0.440512		0.263554	0.992	0.993	0.992	0.992	0.992	0.994	0.993	0.993	0.993	0.993	0.992	0.992	0.992	0.992	0.992	0.992	0.992	0.993	0.993	0.993	0.992	0.992	0.992	0.992	0.992	0.992	0.992	0.992	0.992	0.992	0.991	0.992	0.992	0.992	0.991	0.992	0.992	0.993	0.993	0.993	0.993
0.263554	0.991176		0.263554	0.841231		0.451807		0.267319	0.988	0.988	0.988	0.988	0.989	0.99	0.991	0.991	0.991	0.991	0.989	0.989	0.989	0.989	0.99	0.99	0.991	0.991	0.991	0.991	0.988	0.989	0.989	0.989	0.989	0.99	0.991	0.991	0.991	0.991	0.988	0.988	0.988	0.988	0.989	0.99	0.991	0.991	0.991	0.993	0.992
0.267319	0.990289		0.267319	0.855733		0.455572		0.271084	0.988	0.988	0.988	0.989	0.988	0.99	0.991	0.991	0.991	0.991	0.989	0.988	0.988	0.989	0.99	0.99	0.991	0.991	0.991	0.991	0.988	0.988	0.988	0.988	0.989	0.99	0.991	0.991	0.991	0.991	0.988	0.988	0.988	0.989	0.988	0.99	0.99	0.991	0.991	0.991	0.99
0.271084	0.989209		0.271084	0.858902		0.455572		0.274849	0.989	0.989	0.989	0.989	0.989	0.989	0.99	0.99	0.99	0.99	0.989	0.989	0.989	0.989	0.989	0.989	0.989	0.989	0.989	0.989	0.989	0.989	0.989	0.989	0.989	0.989	0.989	0.989	0.989	0.989	0.989	0.989	0.988	0.989	0.989	0.989	0.989	0.988	0.99	0.99	0.989
0.274849	0.988313		0.274849	0.852374		0.459337		0.278614	0.989	0.988	0.989	0.989	0.988	0.988	0.988	0.988	0.99	0.988	0.989	0.989	0.989	0.989	0.989	0.988	0.988	0.987	0.987	0.987	0.985	0.989	0.989	0.989	0.988	0.988	0.988	0.987	0.987	0.987	0.989	0.989	0.989	0.989	0.988	0.988	0.988	0.988	0.988	0.988	0.988
0.278614	0.986933		0.278614	0.85823		0.451807		0.28238	0.985	0.984	0.985	0.985	0.985	0.986	0.987	0.987	0.987	0.987	0.986	0.985	0.985	0.986	0.986	0.983	0.987	0.987	0.985	0.987	0.985	0.989	0.985	0.985	0.988	0.986	0.987	0.987	0.986	0.987	0.984	0.985	0.985	0.984	0.985	0.986	0.986	0.987	0.987	0.987	0.987
0.28238	0.984888		0.28238	0.870316		0.448042		0.286145	0.982	0.982	0.983	0.982	0.98	0.983	0.984	0.985	0.985	0.985	0.983	0.982	0.982	0.983	0.983	0.983	0.984	0.984	0.985	0.984	0.982	0.982	0.985	0.985	0.983	0.983	0.984	0.987	0.984	0.985	0.982	0.982	0.983	0.982	0.982	0.986	0.983	0.985	0.985	0.984	0.985
0.286145	0.983149		0.286145	0.876027		0.440512		0.28991	0.979	0.978	0.978	0.979	0.98	0.981	0.983	0.985	0.985	0.983	0.981	0.982	0.98	0.981	0.981	0.981	0.983	0.985	0.985	0.984	0.98	0.98	0.98	0.98	0.981	0.982	0.983	0.985	0.985	0.984	0.979	0.978	0.978	0.978	0.98	0.981	0.982	0.985	0.985	0.983	0.984
0.28991	0.978903		0.28991	0.856097		0.436747		0.293675	0.967	0.965	0.969	0.971	0.974	0.972	0.979	0.982	0.982	0.981	0.976	0.975	0.975	0.976	0.977	0.978	0.98	0.982	0.983	0.982	0.975	0.975	0.974	0.975	0.976	0.978	0.98	0.983	0.983	0.982	0.973	0.978	0.969	0.978	0.974	0.977	0.979	0.981	0.981	0.98	0.981
0.293675	0.972856		0.293675	0.831729		0.436747		0.29744	0.967	0.965	0.969	0.966	0.969	0.972	0.974	0.976	0.976	0.975	0.971	0.97	0.969	0.97	0.972	0.972	0.975	0.976	0.977	0.971	0.97	0.975	0.968	0.975	0.972	0.973	0.98	0.977	0.977	0.976	0.968	0.964	0.964	0.966	0.97	0.972	0.973	0.975	0.975	0.975	0.974
0.29744	0.969931		0.29744	0.839719		0.436747		0.301205	0.967	0.966	0.964	0.966	0.968	0.969	0.971	0.971	0.972	0.972	0.969	0.967	0.969	0.968	0.969	0.97	0.975	0.972	0.973	0.971	0.969	0.968	0.967	0.968	0.969	0.971	0.971	0.973	0.973	0.971	0.967	0.964	0.96	0.966	0.969	0.969	0.971	0.97	0.97	0.971	0.969
0.301205	0.968218		0.301205	0.852301		0.436747		0.30497	0.964	0.963	0.96	0.963	0.968	0.967	0.968	0.97	0.971	0.97	0.967	0.965	0.964	0.966	0.967	0.968	0.969	0.97	0.971	0.97	0.966	0.965	0.965	0.966	0.967	0.968	0.969	0.971	0.971	0.969	0.963	0.96	0.96	0.963	0.966	0.967	0.969	0.969	0.969	0.969	0.968
0.30497	0.966283		0.30497	0.847976		0.436747		0.308735	0.962	0.96	0.959	0.961	0.965	0.966	0.968	0.971	0.973	0.969	0.965	0.963	0.962	0.965	0.967	0.969	0.971	0.974	0.974	0.973	0.965	0.963	0.964	0.966	0.967	0.969	0.972	0.973	0.974	0.974	0.962	0.965	0.959	0.961	0.964	0.967	0.969	0.972	0.971	0.97	0.965
0.308735	0.963109		0.308735	0.850885		0.436747		0.3125	0.965	0.964	0.964	0.965	0.965	0.966	0.965	0.968	0.969	0.967	0.967	0.965	0.966	0.967	0.966	0.968	0.97	0.972	0.973	0.971	0.966	0.966	0.967	0.966	0.967	0.968	0.971	0.973	0.974	0.973	0.962	0.965	0.959	0.965	0.966	0.966	0.968	0.969	0.969	0.969	0.961
0.3125	0.957481		0.3125	0.846474		0.436747		0.316265	0.961	0.96	0.96	0.96	0.961	0.96	0.96	0.962	0.963	0.962	0.961	0.961	0.961	0.958	0.96	0.962	0.964	0.966	0.965	0.965	0.961	0.961	0.961	0.961	0.962	0.963	0.964	0.967	0.967	0.965	0.96	0.961	0.96	0.96	0.961	0.961	0.963	0.964	0.964	0.963	0.954
0.316265	0.955516		0.316265	0.83259		0.436747		0.32003	0.961	0.959	0.958	0.958	0.961	0.958	0.958	0.958	0.958	0.959	0.961	0.959	0.959	0.958	0.959	0.96	0.96	0.96	0.96	0.965	0.958	0.952	0.959	0.959	0.959	0.96	0.959	0.962	0.961	0.961	0.959	0.959	0.957	0.958	0.959	0.959	0.959	0.96	0.959	0.96	0.955
0.32003	0.948596		0.32003	0.823348		0.436747		0.323795	0.95	0.949	0.949	0.949	0.95	0.951	0.953	0.952	0.952	0.953	0.952	0.952	0.951	0.951	0.953	0.954	0.954	0.953	0.952	0.954	0.952	0.952	0.952	0.952	0.953	0.955	0.954	0.954	0.954	0.954	0.95	0.949	0.949	0.949	0.951	0.953	0.954	0.952	0.952	0.953	0.951
0.323795	0.942762		0.323795	0.816897		0.436747		0.32756	0.943	0.941	0.939	0.941	0.943	0.946	0.953	0.949	0.952	0.95	0.946	0.944	0.943	0.946	0.949	0.952	0.953	0.954	0.954	0.953	0.946	0.944	0.944	0.944	0.953	0.953	0.954	0.955	0.954	0.954	0.943	0.939	0.932	0.941	0.944	0.948	0.95	0.95	0.951	0.951	0.945
0.32756	0.935582		0.32756	0.803402		0.436747		0.331325	0.937	0.934	0.934	0.936	0.938	0.94	0.941	0.942	0.943	0.942	0.94	0.939	0.939	0.94	0.942	0.946	0.934	0.934	0.952	0.949	0.939	0.938	0.937	0.939	0.941	0.948	0.95	0.952	0.953	0.951	0.937	0.933	0.932	0.936	0.938	0.942	0.944	0.943	0.946	0.943	0.936
0.331325	0.922007		0.331325	0.795599		0.436747		0.33509	0.928	0.922	0.928	0.927	0.927	0.928	0.929	0.921	0.926	0.926	0.928	0.939	0.928	0.928	0.93	0.935	0.934	0.934	0.936	0.934	0.929	0.927	0.927	0.929	0.932	0.937	0.936	0.939	0.938	0.937	0.928	0.927	0.928	0.928	0.923	0.93	0.932	0.926	0.93	0.929	0.921
0.33509	0.912901		0.33509	0.811325		0.436747		0.338855	0.921	0.922	0.92	0.921	0.922	0.924	0.924	0.92	0.923	0.922	0.924	0.922	0.923	0.924	0.925	0.93	0.93	0.929	0.93	0.93	0.906	0.922	0.922	0.924	0.927	0.932	0.916	0.932	0.932	0.917	0.922	0.92	0.923	0.922	0.923	0.924	0.926	0.926	0.927	0.926	0.914
0.338855	0.903236		0.338855	0.80656		0.451807		0.34262	0.898	0.892	0.888	0.896	0.905	0.908	0.912	0.918	0.921	0.915	0.909	0.905	0.906	0.909	0.909	0.913	0.916	0.917	0.917	0.917	0.906	0.903	0.902	0.906	0.909	0.915	0.916	0.916	0.918	0.917	0.9	0.889	0.887	0.897	0.902	0.909	0.913	0.919	0.923	0.917	0.905
0.34262	0.89567		0.34262	0.802691		0.455572		0.346386	0.898	0.865	0.865	0.874	0.883	0.89	0.904	0.907	0.908	0.905	0.89	0.886	0.888	0.889	0.891	0.897	0.9	0.903	0.889	0.902	0.887	0.882	0.882	0.886	0.887	0.896	0.897	0.901	0.906	0.901	0.865	0.865	0.861	0.863	0.868	0.874	0.899	0.903	0.906	0.903	0.903
0.346386	0.87884		0.346386	0.814312		0.455572		0.350151	0.864	0.856	0.858	0.862	0.868	0.875	0.884	0.885	0.881	0.884	0.873	0.886	0.872	0.889	0.875	0.897	0.88	0.887	0.889	0.902	0.871	0.869	0.87	0.87	0.875	0.88	0.88	0.887	0.892	0.87	0.864	0.86	0.856	0.863	0.868	0.874	0.883	0.884	0.882	0.883	0.895
0.350151	0.860281		0.350151	0.82626		0.451807		0.353916	0.85	0.84	0.843	0.849	0.851	0.858	0.866	0.871	0.868	0.87	0.858	0.86	0.859	0.855	0.86	0.868	0.867	0.876	0.88	0.873	0.857	0.856	0.857	0.87	0.861	0.867	0.88	0.875	0.88	0.87	0.848	0.845	0.844	0.848	0.85	0.859	0.867	0.858	0.87	0.869	0.873
0.353916	0.842424		0.353916	0.824239		0.451807		0.357681	0.809	0.826	0.832	0.806	0.833	0.838	0.852	0.856	0.852	0.856	0.842	0.844	0.845	0.839	0.846	0.854	0.858	0.87	0.875	0.865	0.842	0.84	0.843	0.839	0.846	0.856	0.858	0.87	0.875	0.864	0.831	0.832	0.835	0.832	0.836	0.843	0.852	0.858	0.859	0.856	0.847
0.357681	0.811413		0.357681	0.795803		0.448042		0.361446	0.809	0.826	0.811	0.806	0.807	0.81	0.82	0.819	0.816	0.821	0.811	0.813	0.813	0.811	0.814	0.823	0.791	0.837	0.838	0.834	0.812	0.812	0.815	0.812	0.818	0.826	0.83	0.839	0.84	0.835	0.809	0.812	0.812	0.809	0.811	0.818	0.792	0.823	0.818	0.821	0.815
0.361446	0.788494		0.361446	0.776474		0.440512		0.365211	0.781	0.778	0.777	0.779	0.773	0.787	0.796	0.794	0.79	0.794	0.776	0.779	0.813	0.773	0.785	0.795	0.791	0.837	0.797	0.795	0.776	0.781	0.785	0.775	0.789	0.8	0.792	0.783	0.801	0.793	0.779	0.778	0.775	0.783	0.775	0.787	0.792	0.792	0.818	0.821	0.786
0.365211	0.781273		0.365211	0.772396		0.436747		0.368976	0.769	0.763	0.758	0.771	0.762	0.771	0.796	0.784	0.787	0.785	0.766	0.768	0.772	0.766	0.776	0.78	0.775	0.779	0.779	0.777	0.776	0.781	0.785	0.768	0.776	0.8	0.778	0.783	0.785	0.776	0.77	0.76	0.753	0.771	0.766	0.775	0.775	0.779	0.782	0.781	0.784
0.368976	0.756049		0.368976	0.76084		0.436747		0.372741	0.73	0.716	0.706	0.726	0.73	0.746	0.765	0.777	0.783	0.775	0.739	0.745	0.748	0.739	0.759	0.767	0.775	0.788	0.787	0.78	0.737	0.741	0.742	0.735	0.753	0.771	0.773	0.788	0.792	0.78	0.727	0.708	0.7	0.721	0.733	0.759	0.768	0.745	0.782	0.774	0.729
0.372741	0.71798		0.372741	0.738602		0.440512		0.376506	0.696	0.661	0.706	0.687	0.702	0.711	0.721	0.742	0.782	0.775	0.708	0.712	0.716	0.706	0.714	0.717	0.724	0.749	0.75	0.736	0.703	0.71	0.713	0.703	0.708	0.718	0.716	0.741	0.748	0.73	0.688	0.654	0.637	0.673	0.698	0.714	0.721	0.745	0.755	0.734	0.729
0.376506	0.699874		0.376506	0.737941				0.380271	0.67	0.632	0.623	0.664	0.68	0.691	0.707	0.728	0.738	0.72	0.689	0.695	0.694	0.664	0.691	0.699	0.713	0.727	0.734	0.72	0.678	0.645	0.68	0.678	0.679	0.696	0.701	0.716	0.719	0.708	0.661	0.614	0.621	0.654	0.671	0.69	0.701	0.726	0.736	0.717	0.729
0.380271	0.676184		0.380271	0.729595				0.384036	0.605	0.616	0.61	0.627	0.641	0.639	0.698	0.66	0.715	0.708	0.668	0.658	0.661	0.661	0.691	0.696	0.713	0.723	0.722	0.72	0.656	0.645	0.68	0.65	0.679	0.69	0.706	0.718	0.719	0.712	0.627	0.614	0.616	0.624	0.642	0.672	0.701	0.717	0.736	0.71	0.682
0.384036	0.636807		0.384036	0.714665				0.387801	0.605	0.612	0.61	0.606	0.613	0.639	0.65	0.66	0.654	0.657	0.626	0.62	0.62	0.621	0.635	0.653	0.659	0.67	0.664	0.666	0.624	0.612	0.613	0.617	0.63	0.651	0.653	0.666	0.659	0.66	0.604	0.61	0.61	0.604	0.617	0.635	0.653	0.661	0.658	0.657	0.64
0.387801	0.608047		0.387801	0.676117				0.391566	0.564	0.572	0.544	0.563	0.562	0.607	0.623	0.632	0.634	0.627	0.591	0.588	0.587	0.59	0.6	0.615	0.633	0.636	0.635	0.63	0.588	0.576	0.577	0.582	0.594	0.616	0.624	0.637	0.634	0.63	0.568	0.61	0.566	0.56	0.617	0.601	0.617	0.637	0.637	0.621	0.623
0.391566	0.582155		0.391566	0.673024				0.395331	0.541	0.545	0.544	0.563	0.562	0.584	0.609	0.612	0.634	0.627	0.583	0.567	0.567	0.572	0.586	0.609	0.632	0.618	0.633	0.631	0.574	0.557	0.564	0.563	0.581	0.604	0.615	0.63	0.639	0.618	0.551	0.546	0.535	0.543	0.56	0.585	0.613	0.624	0.635	0.617	0.587
0.395331	0.581232		0.395331	0.678307				0.399096	0.564	0.558	0.555	0.567	0.563	0.584	0.605	0.602	0.608	0.601	0.574	0.577	0.578	0.572	0.579	0.604	0.616	0.618	0.63	0.616	0.572	0.567	0.564	0.562	0.573	0.591	0.615	0.624	0.637	0.618	0.572	0.556	0.544	0.563	0.564	0.58	0.602	0.604	0.62	0.601	0.582
0.399096	0.55103		0.399096	0.668319				0.402861	0.523	0.558	0.499	0.519	0.533	0.545	0.552	0.576	0.585	0.56	0.553	0.556	0.567	0.554	0.552	0.565	0.576	0.594	0.599	0.584	0.549	0.542	0.541	0.54	0.544	0.56	0.578	0.599	0.607	0.591	0.531	0.505	0.492	0.527	0.539	0.547	0.552	0.569	0.59	0.563	0.564
0.402861	0.487148		0.402861	0.636343				0.406627	0.488	0.47	0.461	0.484	0.486	0.496	0.487	0.509	0.518	0.497	0.498	0.5	0.511	0.502	0.508	0.513	0.521	0.532	0.533	0.523	0.497	0.504	0.507	0.496	0.502	0.514	0.484	0.534	0.535	0.534	0.493	0.47	0.46	0.497	0.49	0.505	0.5	0.508	0.524	0.507	0.496
0.406627	0.445642		0.406627	0.619576				0.410392	0.488	0.45	0.441	0.484	0.444	0.458	0.487	0.509	0.472	0.458	0.448	0.447	0.448	0.445	0.472	0.486	0.487	0.489	0.492	0.486	0.457	0.465	0.467	0.453	0.402	0.491	0.484	0.439	0.5	0.493	0.468	0.447	0.429	0.466	0.446	0.473	0.469	0.466	0.474	0.464	0.435
0.410392	0.377691		0.410392	0.603997				0.414157	0.365	0.356	0.351	0.369	0.355	0.374	0.389	0.395	0.407	0.396	0.373	0.364	0.361	0.445	0.399	0.425	0.487	0.434	0.439	0.486	0.379	0.465	0.381	0.375	0.395	0.425	0.43	0.439	0.449	0.438	0.373	0.356	0.352	0.365	0.373	0.397	0.405	0.408	0.42	0.404	0.385
0.414157	0.333445		0.414157	0.599794				0.417922	0.348	0.362	0.374	0.352	0.33	0.333	0.332	0.329	0.305	0.396	0.326	0.335	0.34	0.324	0.337	0.347	0.334	0.325	0.333	0.328	0.333	0.346	0.348	0.34	0.338	0.338	0.338	0.321	0.327	0.331	0.347	0.371	0.384	0.349	0.373	0.338	0.405	0.408	0.317	0.331	0.323
0.417922	0.342773		0.417922	0.605979				0.421687	0.361	0.401	0.403	0.369	0.334	0.333	0.331	0.316	0.3	0.316	0.325	0.331	0.326	0.318	0.331	0.336	0.317	0.294	0.301	0.302	0.33	0.343	0.35	0.335	0.336	0.335	0.321	0.295	0.287	0.31	0.363	0.399	0.409	0.371	0.337	0.332	0.338	0.31	0.292	0.315	0.324
0.421687	0.326381		0.421687	0.607227				0.425452	0.306	0.331	0.333	0.305	0.296	0.314	0.326	0.316	0.338	0.332	0.311	0.283	0.279	0.293	0.323	0.339	0.331	0.31	0.314	0.318	0.31	0.297	0.299	0.307	0.322	0.339	0.345	0.295	0.306	0.334	0.308	0.329	0.334	0.246	0.306	0.318	0.344	0.333	0.334	0.333	0.329
0.425452	0.280037		0.425452	0.56852				0.429217	0.255	0.243	0.249	0.248	0.258	0.282	0.298	0.313	0.321	0.307	0.311	0.24	0.24	0.293	0.323	0.287	0.289	0.31	0.29	0.29	0.267	0.247	0.25	0.26	0.263	0.286	0.344	0.288	0.277	0.286	0.25	0.251	0.253	0.246	0.266	0.318	0.3	0.317	0.318	0.308	0.309
0.429217	0.23738		0.429217	0.516604				0.432982	0.23	0.19	0.194	0.218	0.222	0.245	0.24	0.247	0.252	0.237	0.23	0.233	0.235	0.224	0.23	0.227	0.218	0.226	0.233	0.288	0.221	0.231	0.235	0.22	0.216	0.218	0.21	0.213	0.215	0.215	0.212	0.195	0.204	0.208	0.22	0.229	0.221	0.249	0.239	0.225	0.294
0.432982	0.205765		0.432982	0.484788				0.436747	0.23	0.148	0.194	0.184	0.194	0.207	0.195	0.21	0.225	0.206	0.218	0.213	0.22	0.208	0.207	0.207	0.216	0.215	0.222	0.214	0.205	0.205	0.209	0.171	0.193	0.21	0.207	0.214	0.214	0.214	0.18	0.143	0.148	0.173	0.191	0.186	0.221	0.245	0.222	0.208	0.247
0.436747	0.184888		0.436747	0.479231				0.440512	0.156	0.122	0.106	0.149	0.167	0.176	0.188	0.214	0.22	0.203	0.185	0.17	0.172	0.174	0.177	0.189	0.222	0.241	0.242	0.232	0.181	0.163	0.161	0.171	0.178	0.197	0.207	0.242	0.214	0.231	0.145	0.112	0.102	0.136	0.175	0.173	0.187	0.232	0.238	0.212	0.211
0.440512	0.189314		0.440512	0.433196				0.444277	0.222	0.122	0.196	0.217	0.216	0.206	0.198	0.216	0.22	0.205	0.224	0.211	0.214	0.214	0.198	0.196	0.232	0.252	0.246	0.237	0.228	0.215	0.215	0.217	0.23	0.216	0.232	0.25	0.243	0.239	0.213	0.195	0.183	0.212	0.22	0.225	0.207	0.229	0.201	0.214	0.197
0.444277	0.17247		0.444277	0.380247				0.448042	0.15	0.175	0.179	0.173	0.18	0.181	0.183	0.199	0.204	0.197	0.192	0.187	0.192	0.189	0.193	0.195	0.224	0.235	0.23	0.224	0.189	0.186	0.181	0.181	0.186	0.197	0.225	0.239	0.23	0.233	0.178	0.174	0.171	0.172	0.183	0.187	0.196	0.205	0.201	0.201	0.177
0.448042	0.148612		0.448042	0.332002				0.451807	0.15	0.153	0.148	0.146	0.147	0.15	0.183	0.153	0.158	0.158	0.153	0.16	0.162	0.151	0.15	0.155	0.178	0.183	0.175	0.174	0.163	0.16	0.152	0.148	0.151	0.15	0.174	0.18	0.186	0.162	0.152	0.149	0.139	0.141	0.155	0.146	0.162	0.168	0.157	0.171	0.154
0.451807	0.136112		0.451807	0.278897				0.455572	0.148	0.141	0.136	0.141	0.151	0.134	0.134	0.145	0.14	0.146	0.159	0.173	0.171	0.158	0.142	0.15	0.172	0.177	0.18	0.174	0.163	0.16	0.157	0.161	0.149	0.144	0.162	0.172	0.186	0.16	0.152	0.136	0.139	0.141	0.158	0.138	0.162	0.155	0.151	0.164	0.136
0.455572	0.090306		0.455572	0.212494				0.459337	0.0817	0.067	0.0736	0.069	0.103	0.087	0.0684	0.0986	0.106	0.0869	0.138	0.107	0.103	0.133	0.0956	0.0936	0.119	0.123	0.13	0.122	0.0967	0.0933	0.0865	0.104	0.0948	0.0943	0.117	0.126	0.138	0.125	0.0878	0.145	0.0609	0.0729	0.0952	0.124	0.0948	0.105	0.106	0.108	0.0789
0.459337	0.113806		0.459337	0.169937				0.463102	0.149	0.143	0.141	0.147	0.152	0.124	0.108	0.0954	0.114	0.1	0.138	0.145	0.142	0.133	0.12	0.107	0.119	0.104	0.13	0.112	0.144	0.151	0.14	0.149	0.124	0.11	0.116	0.112	0.112	0.117	0.154	0.145	0.0609	0.0729	0.153	0.124	0.116	0.0965	0.0912	0.108	0.0884
0.463102	0.11232		0.463102	0.165427				0.466867	0.159	0.197	0.189	0.166	0.152	0.126	0.117	0.0808	0.114	0.101	0.141	0.158	0.158	0.139	0.121	0.117	0.104	0.0666	0.0484	0.082	0.148	0.132	0.157	0.148	0.1	0.118	0.0935	0.0745	0.0587	0.08	0.167	0.188	0.199	0.183	0.144	0.122	0.123	0.0713	0.0454	0.0919	0.106
0.466867	0.082921		0.466867	0.149293				0.470633	0.131	0.164	0.152	0.14	0.109	0.0977	0.0727	0.0454	0.0286	0.0636	0.115	0.122	0.118	0.112	0.0979	0.1	0.0834	0.0526	0.0441	0.0621	0.113	0.132	0.123	0.117	0.1	0.0939	0.083	0.0764	0.046	0.06	0.134	0.149	0	0.149	0.113	0	0	0.0371	0.0259	0.0699	0.0894
0.470633	0.042254		0.470633	0.129834				0.474398	0	0	0	0	0	0	0	0	0	0	0	0	0	0	0	0	0	0	0	0	0	0	0	0	0	0	0	0	0	0	0	0	0	0	0	0	0	0	0	0	0
0.474398	0.023248		0.474398	0.057009				0.478163	0	0	0	0	0	0	0	0	0	0	0	0	0	0	0	0	0	0	0	0	0	0	0	0	0	0	0	0	0	0	0	0	0	0	0	0	0	0	0	0	0
0.478163	0.026032		0.478163	0.027286				0.481928	0	0	0	0	0	0	0	0	0	0	0	0	0	0	0	0	0	0	0	0	0	0	0	0	0	0	0	0	0	0	0	0	0	0	0	0	0	0	0	0	0
0.481928	0.04748		0.481928	0.054859				0.485693	0	0	0	0	0	0	0	0	0	0	0	0	0	0	0	0	0	0	0	0	0	0	0	0	0	0	0	0	0	0	0	0	0	0	0	0	0	0	0	0	0
0.485693	0.063462		0.485693	0.018501				0.489458	0	0	0	0	0	0	0	0	0	0	0	0	0	0	0	0	0	0	0	0	0	0	0	0	0	0	0	0	0	0	0	0	0	0	0	0	0	0	0	0	0
0.489458	0.064941		0.489458	-0.0115				0.493223	0	0	0	0	0	0	0	0	0	0	0	0	0	0	0	0	0	0	0	0	0	0	0	0	0	0	0	0	0	0	0	0	0	0	0	0	0	0	0	0	0
0.493223	0.031751		0.493223	0.009073				0.496988	0	0	0	0	0	0	0	0	0	0	0	0	0	0	0	0	0	0	0	0	0	0	0	0	0	0	0	0	0	0	0	0	0	0	0	0	0	0	0	0	0
0.496988	0.008176		0.496988	0.014897				0.500753	0	0	0	0	0	0	0	0	0	0	0	0	0	0	0	0	0	0	0	0	0	0	0	0	0	0	0	0	0	0	0	0	0	0	0	0	0	0	0	0	0
0.500753	-0.00569		0.500753	-0.00113				0.504518	0	0	0	0	0	0	0	0	0	0	0	0	0	0	0	0	0	0	0	0	0	0	0	0	0	0	0	0	0	0	0	0	0	0	0	0	0	0	0	0	0
0.504518	-0.03191		0.504518	-0.02309				0.508283	0	0	0	0	0	0	0	0	0	0	0	0	0	0	0	0	0	0	0	0	0	0	0	0	0	0	0	0	0	0	0	0	0	0	0	0	0	0	0	0	0
0.508283	-0.05664		0.508283	-0.02719				0.512048	0	0	0	0	0	0	0	0	0	0	0	0	0	0	0	0	0	0	0	0	0	0	0	0	0	0	0	0	0	0	0	0	0	0	0	0	0	0	0	0	0
0.512048	-0.02311		0.512048	-0.00909				0.515813	0	0	0	0	0	0	0	0	0	0	0	0	0	0	0	0	0	0	0	0	0	0	0	0	0	0	0	0	0	0	0	0	0	0	0	0	0	0	0	0	0
0.515813	0.043935		0.515813	0.023372				0.519578	0	0	0	0	0	0	0	0	0	0	0	0	0	0	0	0	0	0	0	0	0	0	0	0	0	0	0	0	0	0	0	0	0	0	0	0	0	0	0	0	0
0.519578	0.048204		0.519578	0.010065				0.523343	0	0	0	0	0	0	0	0	0	0	0	0	0	0	0	0	0	0	0	0	0	0	0	0	0	0	0	0	0	0	0	0	0	0	0	0	0	0	0	0	0
0.523343	0.04294		0.523343	-0.01112				0.527108	0	0	0	0	0	0	0	0	0	0	0	0	0	0	0	0	0	0	0	0	0	0	0	0	0	0	0	0	0	0	0	0	0	0	0	0	0	0	0	0	0
0.527108	0.031289		0.527108	-0.06189				0.530873	0	0	0	0	0	0	0	0	0	0	0	0	0	0	0	0	0	0	0	0	0	0	0	0	0	0	0	0	0	0	0	0	0	0	0	0	0	0	0	0	0
0.530873	-0.00574		0.530874	-0.02138				0.534639	0	0	0	0	0	0	0	0	0	0	0	0	0	0	0	0	0	0	0	0	0	0	0	0	0	0	0	0	0	0	0	0	0	0	0	0	0	0	0	0	0
0.534639	0.00991		0.534639	-0.02124				0.538404	0	0	0	0	0	0	0	0	0	0	0	0	0	0	0	0	0	0	0	0	0	0	0	0	0	0	0	0	0	0	0	0	0	0	0	0	0	0	0	0	0
0.538404	0.039365		0.538404	-0.08918				0.542169	0	0	0	0	0	0	0	0	0	0	0	0	0	0	0	0	0	0	0	0	0	0	0	0	0	0	0	0	0	0	0	0	0	0	0	0	0	0	0	0	0
0.542169	0.011104		0.542169	-0.078				0.545934	0	0	0	0	0	0	0	0	0	0	0	0	0	0	0	0	0	0	0	0	0	0	0	0	0	0	0	0	0	0	0	0	0	0	0	0	0	0	0	0	0
0.545934	-0.01611		0.545934	-0.04663				0.549699	0	0	0	0	0	0	0	0	0	0	0	0	0	0	0	0	0	0	0	0	0	0	0	0	0	0	0	0	0	0	0	0	0	0	0	0	0	0	0	0	0
0.549699	-0.00994		0.549699	-0.02527				0.553464	0	0	0	0	0	0	0	0	0	0	0	0	0	0	0	0	0	0	0	0	0	0	0	0	0	0	0	0	0	0	0	0	0	0	0	0	0	0	0	0	0
0.553464	0.008122		0.553464	-0.00743				0.557229	0	0	0	0	0	0	0	0	0	0	0	0	0	0	0	0	0	0	0	0	0	0	0	0	0	0	0	0	0	0	0	0	0	0	0	0	0	0	0	0	0
0.557229	0.033958		0.557229	-0.05001				0.560994	0	0	0	0	0	0	0	0	0	0	0	0	0	0	0	0	0	0	0	0	0	0	0	0	0	0	0	0	0	0	0	0	0	0	0	0	0	0	0	0	0
0.560994	0.018533		0.560994	-0.05768				0.564759	0	0	0	0	0	0	0	0	0	0	0	0	0	0	0	0	0	0	0	0	0	0	0	0	0	0	0	0	0	0	0	0	0	0	0	0	0	0	0	0	0
0.564759	0.018055		0.564759	-0.06237				0.568524	0	0	0	0	0	0	0	0	0	0	0	0	0	0	0	0	0	0	0	0	0	0	0	0	0	0	0	0	0	0	0	0	0	0	0	0	0	0	0	0	0
0.568524	0.005717		0.568524	-0.06785				0.572289	0	0	0	0	0	0	0	0	0	0	0	0	0	0	0	0	0	0	0	0	0	0	0	0	0	0	0	0	0	0	0	0	0	0	0	0	0	0	0	0	0
0.572289	-0.02752		0.572289	-0.08961				0.576054	0	0	0	0	0	0	0	0	0	0	0	0	0	0	0	0	0	0	0	0	0	0	0	0	0	0	0	0	0	0	0	0	0	0	0	0	0	0	0	0	0
0.576054	-0.05098		0.576054	-0.0849				0.579819	0	0	0	0	0	0	0	0	0	0	0	0	0	0	0	0	0	0	0	0	0	0	0	0	0	0	0	0	0	0	0	0	0	0	0	0	0	0	0	0	0
0.579819	-0.04472		0.579819	-0.0754				0.583584	0	0	0	0	0	0	0	0	0	0	0	0	0	0	0	0	0	0	0	0	0	0	0	0	0	0	0	0	0	0	0	0	0	0	0	0	0	0	0	0	0
0.583584	-0.0004		0.583584	-0.08383				0.587349	0	0	0	0	0	0	0	0	0	0	0	0	0	0	0	0	0	0	0	0	0	0	0	0	0	0	0	0	0	0	0	0	0	0	0	0	0	0	0	0	0
0.587349	0.021467		0.587349	-0.08442				0.591114	0	0	0	0	0	0	0	0	0	0	0	0	0	0	0	0	0	0	0	0	0	0	0	0	0	0	0	0	0	0	0	0	0	0	0	0	0	0	0	0	0
0.591114	0.027339		0.591114	-0.07004				0.59488	0	0	0	0	0	0	0	0	0	0	0	0	0	0	0	0	0	0	0	0	0	0	0	0	0	0	0	0	0	0	0	0	0	0	0	0	0	0	0	0	0
0.59488	0.02398		0.59488	-0.07258				0.598645	0	0	0	0	0	0	0	0	0	0	0	0	0	0	0	0	0	0	0	0	0	0	0	0	0	0	0	0	0	0	0	0	0	0	0	0	0	0	0	0	0
0.598645	-0.00282		0.598645	-0.05025				0.60241	0	0	0	0	0	0	0	0	0	0	0	0	0	0	0	0	0	0	0	0	0	0	0	0	0	0	0	0	0	0	0	0	0	0	0	0	0	0	0	0	0
0.60241	-0.01677		0.60241	-0.02722
60 Degrees
Half Map FSC			Map To Model FSC			Directional FSC Histogram		3DFSC
0	1		0.001001	1		0.410392		0.003765	1	1	1	1	1	1	1	1	1	1	1	1	1	1	1	1	1	1	1	1	1	1	1	1	1	1	1	1	1	1	1	1	1	1	1	1	1	1	1	1	1
0.003765	1		0.003765	0.999985		0.402861		0.00753	1	1	1	1	1	1	1	1	1	1	1	1	1	1	1	1	1	1	1	1	1	1	1	1	1	1	1	1	1	1	1	1	1	1	1	1	1	1	1	1	1
0.00753	1		0.00753	0.998121		0.402861		0.011295	1	1	1	1	1	1	1	1	1	1	1	1	1	1	1	1	1	1	1	1	1	1	1	1	1	1	1	1	1	1	1	1	1	1	1	1	1	1	1	1	1
0.011295	1		0.011295	0.999101		0.410392		0.01506	1	1	1	1	1	1	1	1	1	1	1	1	1	1	1	1	1	1	1	1	1	1	1	1	1	1	1	1	1	1	1	1	1	1	1	1	1	1	1	1	1
0.01506	0.999999		0.01506	0.998755		0.406627		0.018825	1	1	1	1	1	1	1	1	1	1	1	1	1	1	1	1	1	1	1	1	1	1	1	1	1	1	1	1	1	1	1	1	1	1	1	1	1	1	1	1	1
0.018825	0.999975		0.018825	0.951735		0.410392		0.02259	1	1	1	1	1	1	1	1	1	1	1	1	1	1	1	1	1	1	1	1	1	1	1	1	1	1	1	1	1	1	1	1	1	1	1	1	1	1	1	1	1
0.02259	0.999991		0.02259	0.998126		0.410392		0.026355	1	1	1	1	1	1	1	1	1	1	1	1	1	1	1	1	1	1	1	1	1	1	1	1	1	1	1	1	1	1	1	1	1	1	1	1	1	1	1	1	1
0.026355	0.999987		0.026355	0.987355		0.410392		0.03012	1	1	1	1	1	1	1	1	1	1	1	1	1	1	1	1	1	1	1	1	1	1	1	1	1	1	1	1	1	1	1	1	1	1	1	1	1	1	1	1	1
0.03012	0.999984		0.03012	0.972129		0.410392		0.033886	1	1	1	1	1	1	1	1	1	1	1	1	1	1	1	1	1	1	1	1	1	1	1	1	1	1	1	1	1	1	1	1	1	1	1	1	1	1	1	1	1
0.033886	0.99999		0.033886	0.980969		0.410392		0.037651	1	1	1	1	1	1	1	1	1	1	1	1	1	1	1	1	1	1	1	1	1	1	1	1	1	1	1	1	1	1	1	1	1	1	1	1	1	1	1	1	1
0.037651	0.999956		0.037651	0.784842		0.410392		0.041416	1	1	1	1	1	1	1	1	1	1	1	1	1	1	1	1	1	1	1	1	1	1	1	1	1	1	1	1	1	1	1	1	1	1	1	1	1	1	1	1	1
0.041416	0.999933		0.041416	0.899162		0.410392		0.045181	1	1	1	1	1	1	1	1	1	1	1	1	1	1	1	1	1	1	1	1	1	1	1	1	1	1	1	1	1	1	1	1	1	1	1	1	1	1	1	1	1
0.045181	0.999844		0.045181	0.895224		0.410392		0.048946	1	1	1	1	1	1	1	1	1	1	1	1	1	1	1	1	1	1	1	1	1	1	1	1	1	1	1	1	1	1	1	1	1	1	1	1	1	1	1	1	1
0.048946	0.99971		0.048946	0.860681		0.414157		0.052711	1	1	1	1	1	1	1	1	1	1	1	1	1	1	1	1	1	1	1	1	1	1	1	1	1	1	1	1	1	1	1	1	1	1	1	1	1	1	1	1	1
0.052711	0.999601		0.052711	0.869488		0.410392		0.056476	1	1	1	1	1	1	1	1	1	1	1	1	1	1	1	1	1	1	1	1	1	1	1	1	1	1	1	1	1	1	1	1	1	1	1	1	1	1	1	1	1
0.056476	0.99946		0.056476	0.918958		0.410392		0.060241	1	1	1	1	1	1	1	1	1	1	1	1	1	1	1	1	1	1	0.999	1	1	1	1	1	1	0.999	1	1	0.999	1	1	1	1	1	1	1	1	1	1	1	1
0.060241	0.999401		0.060241	0.910516		0.417922		0.064006	0.999	0.999	0.999	0.999	0.999	1	1	1	1	1	0.999	0.999	0.999	0.999	0.999	1	1	1	1	1	0.999	0.999	0.999	0.999	1	1	1	1	1	1	0.999	0.999	0.999	0.999	0.999	0.999	1	1	1	1	0.999
0.064006	0.999652		0.064006	0.923341		0.417922		0.067771	1	1	1	1	1	1	1	1	1	1	1	1	1	1	1	1	1	1	1	1	1	1	1	1	1	1	1	1	1	1	1	1	1	1	1	1	1	1	1	1	1
0.067771	0.999736		0.067771	0.90744		0.417922		0.071536	1	1	1	1	1	1	1	1	1	1	1	1	1	1	1	1	1	1	1	1	1	1	1	1	1	1	1	1	1	1	1	1	1	1	1	1	1	1	1	1	1
0.071536	0.999671		0.071536	0.921216		0.417922		0.075301	1	1	1	1	1	1	1	1	1	1	1	1	1	1	1	1	1	1	1	1	1	1	1	1	1	1	1	1	1	1	1	1	1	1	1	1	1	1	1	1	1
0.075301	0.999636		0.075301	0.930949		0.410392		0.079066	1	1	1	1	1	1	1	1	1	1	1	1	1	1	1	1	1	1	1	1	1	1	1	1	1	1	1	1	1	1	1	1	1	1	1	1	1	1	1	1	1
0.079066	0.999679		0.079066	0.946062		0.414157		0.082831	1	1	1	1	1	1	1	1	1	1	1	1	1	1	1	1	1	1	1	1	1	1	1	1	1	1	1	1	1	1	1	1	1	1	1	1	1	1	1	1	1
0.082831	0.999737		0.082831	0.948643		0.406627		0.086596	1	1	1	1	1	1	1	1	1	1	1	1	1	1	1	1	1	1	1	1	1	1	1	1	1	1	1	1	1	1	1	1	1	1	1	1	1	1	1	1	1
0.086596	0.99976		0.086596	0.937423		0.410392		0.090361	1	1	1	1	1	1	1	1	1	1	1	1	1	1	1	1	1	1	1	1	1	1	1	1	1	1	1	1	1	1	1	1	1	1	1	1	1	1	1	1	1
0.090361	0.999705		0.090361	0.902558		0.406627		0.094127	1	1	1	1	1	1	1	1	1	1	1	1	1	1	1	1	1	1	1	1	1	1	1	1	1	1	1	1	1	1	1	1	1	1	1	1	1	1	1	1	1
0.094127	0.999627		0.094127	0.886034		0.410392		0.097892	1	1	1	1	1	1	1	1	1	1	1	1	1	1	1	1	1	1	1	1	1	1	1	1	1	1	1	1	1	1	1	1	1	1	1	1	1	1	1	1	1
0.097892	0.999514		0.097892	0.848644		0.410392		0.101657	0.999	0.999	0.999	0.999	1	1	1	1	1	1	1	1	0.999	1	1	1	1	1	1	1	1	1	0.999	1	1	1	1	1	1	1	1	0.999	0.999	0.999	1	1	1	1	1	1	0.999
0.101657	0.999514		0.101657	0.882773		0.406627		0.105422	0.999	0.999	0.999	0.999	0.999	1	1	1	1	1	0.999	0.999	0.999	0.999	1	1	1	1	1	1	0.999	0.999	0.999	0.999	0.999	1	1	1	1	1	0.999	0.999	0.999	0.999	0.999	0.999	1	1	1	1	0.999
0.105422	0.999416		0.105422	0.847649		0.410392		0.109187	0.999	0.999	0.999	0.999	0.999	0.999	1	1	1	1	0.999	0.999	0.999	0.999	0.999	1	1	1	1	1	0.999	0.999	0.999	0.999	0.999	0.999	1	1	1	1	0.999	0.999	0.999	0.999	0.999	0.999	1	1	1	1	0.999
0.109187	0.999253		0.109187	0.832308		0.410392		0.112952	0.999	0.999	0.999	0.999	0.999	0.999	0.999	0.999	0.999	0.999	0.999	0.999	0.999	0.999	0.999	0.999	1	1	1	1	0.999	0.999	0.999	0.999	0.999	0.999	1	1	1	1	0.999	0.999	0.999	0.999	0.999	0.999	0.999	0.999	0.999	1	0.999
0.112952	0.999246		0.112952	0.87677		0.406627		0.116717	0.999	0.999	0.999	0.999	0.999	0.999	0.999	0.999	0.999	0.999	0.999	0.999	0.999	0.999	0.999	0.999	1	1	1	1	0.999	0.999	0.999	0.999	0.999	0.999	1	1	1	1	0.999	0.999	0.999	0.999	0.999	0.999	0.999	0.999	0.999	0.999	0.999
0.116717	0.999302		0.116717	0.872306		0.402861		0.120482	0.999	0.999	0.999	0.999	0.999	0.999	0.999	1	1	0.999	0.999	0.999	0.999	0.999	0.999	0.999	0.999	1	1	1	0.999	0.999	0.999	0.999	0.999	0.999	1	1	1	1	0.999	0.999	0.999	0.999	0.999	0.999	0.999	1	1	0.999	0.999
0.120482	0.999288		0.120482	0.850945		0.402861		0.124247	0.999	0.999	0.999	0.999	0.999	0.999	0.999	0.999	0.999	0.999	0.999	0.999	0.999	0.999	0.999	0.999	1	1	1	1	0.999	0.999	0.999	0.999	0.999	0.999	1	0.999	0.999	1	0.999	0.999	0.999	0.999	0.999	0.999	0.999	0.999	0.999	0.999	0.999
0.124247	0.999023		0.124247	0.836322		0.406627		0.128012	0.999	0.999	0.999	0.999	0.999	0.999	0.999	0.999	0.999	0.999	0.999	0.999	0.999	0.999	0.999	0.999	0.999	0.999	0.999	0.999	0.999	0.999	0.999	0.999	0.999	0.999	0.999	0.999	0.999	0.999	0.999	0.999	0.999	0.999	0.999	0.999	0.999	0.999	0.999	0.999	0.999
0.128012	0.998751		0.128012	0.803964		0.410392		0.131777	0.999	0.999	0.998	0.999	0.999	0.999	0.999	0.999	0.999	0.999	0.999	0.999	0.999	0.999	0.999	0.999	0.999	0.999	0.999	0.999	0.999	0.999	0.999	0.999	0.999	0.999	0.999	0.999	0.999	0.999	0.999	0.998	0.998	0.999	0.999	0.999	0.999	0.999	0.999	0.999	0.999
0.131777	0.99885		0.131777	0.783708		0.410392		0.135542	0.998	0.998	0.998	0.998	0.999	0.999	0.999	0.999	0.999	0.999	0.999	0.999	0.999	0.999	0.999	0.999	0.999	0.999	0.999	0.999	0.999	0.998	0.998	0.999	0.999	0.999	0.999	0.999	0.999	0.999	0.998	0.998	0.998	0.999	0.999	0.999	0.999	0.999	0.999	0.999	0.999
0.135542	0.998307		0.135542	0.81437		0.410392		0.139307	0.998	0.998	0.997	0.998	0.998	0.998	0.999	0.998	0.998	0.998	0.998	0.998	0.998	0.998	0.998	0.998	0.998	0.999	0.999	0.999	0.998	0.998	0.998	0.998	0.998	0.998	0.998	0.999	0.999	0.999	0.998	0.997	0.998	0.997	0.998	0.998	0.998	0.999	0.999	0.999	0.998
0.139307	0.997476		0.139307	0.762876		0.410392		0.143072	0.998	0.998	0.998	0.998	0.998	0.998	0.998	0.997	0.997	0.998	0.998	0.998	0.998	0.998	0.998	0.998	0.998	0.997	0.997	0.998	0.998	0.998	0.998	0.998	0.998	0.998	0.998	0.997	0.998	0.998	0.998	0.997	0.998	0.998	0.998	0.998	0.998	0.997	0.997	0.998	0.998
0.143072	0.997299		0.143072	0.757669		0.410392		0.146837	0.998	0.998	0.997	0.998	0.998	0.998	0.998	0.998	0.998	0.997	0.998	0.998	0.998	0.998	0.998	0.998	0.998	0.998	0.998	0.998	0.998	0.998	0.998	0.998	0.998	0.998	0.998	0.998	0.998	0.998	0.998	0.998	0.998	0.998	0.998	0.998	0.998	0.998	0.998	0.998	0.997
0.146837	0.996631		0.146837	0.784115		0.410392		0.150602	0.997	0.997	0.997	0.998	0.997	0.997	0.997	0.997	0.997	0.997	0.997	0.997	0.997	0.997	0.997	0.997	0.997	0.997	0.997	0.997	0.997	0.997	0.997	0.997	0.997	0.997	0.997	0.997	0.997	0.997	0.997	0.997	0.997	0.997	0.997	0.997	0.997	0.996	0.997	0.997	0.997
0.150602	0.995898		0.150602	0.771415		0.410392		0.154367	0.998	0.997	0.997	0.998	0.997	0.996	0.996	0.996	0.996	0.996	0.997	0.997	0.997	0.997	0.997	0.997	0.997	0.996	0.996	0.996	0.997	0.997	0.997	0.997	0.997	0.997	0.997	0.996	0.997	0.996	0.997	0.997	0.997	0.997	0.997	0.997	0.997	0.996	0.996	0.996	0.996
0.154367	0.99549		0.154367	0.769221		0.414157		0.158133	0.997	0.997	0.997	0.997	0.997	0.996	0.996	0.996	0.996	0.996	0.997	0.997	0.997	0.997	0.997	0.997	0.996	0.996	0.996	0.996	0.997	0.997	0.997	0.997	0.997	0.997	0.996	0.996	0.996	0.996	0.997	0.998	0.998	0.997	0.997	0.997	0.996	0.996	0.996	0.996	0.995
0.158133	0.995869		0.158133	0.751699		0.414157		0.161898	0.998	0.998	0.998	0.998	0.997	0.997	0.996	0.996	0.996	0.996	0.997	0.997	0.997	0.997	0.997	0.996	0.996	0.995	0.995	0.995	0.997	0.997	0.997	0.997	0.997	0.997	0.996	0.995	0.995	0.995	0.998	0.998	0.998	0.998	0.997	0.997	0.996	0.996	0.996	0.996	0.996
0.161898	0.99619		0.161898	0.723214		0.410392		0.165663	0.997	0.997	0.997	0.997	0.997	0.997	0.997	0.996	0.996	0.996	0.997	0.997	0.997	0.997	0.997	0.997	0.997	0.996	0.996	0.996	0.997	0.997	0.997	0.997	0.996	0.997	0.996	0.996	0.996	0.996	0.997	0.997	0.997	0.997	0.997	0.997	0.997	0.996	0.996	0.996	0.996
0.165663	0.996089		0.165663	0.770251		0.410392		0.169428	0.996	0.996	0.996	0.996	0.996	0.997	0.997	0.996	0.996	0.995	0.996	0.996	0.996	0.996	0.997	0.996	0.997	0.997	0.997	0.997	0.997	0.996	0.996	0.997	0.996	0.997	0.997	0.997	0.997	0.996	0.997	0.996	0.997	0.996	0.996	0.997	0.997	0.997	0.996	0.997	0.996
0.169428	0.995472		0.169428	0.773613		0.410392		0.173193	0.996	0.996	0.996	0.996	0.996	0.997	0.996	0.995	0.995	0.995	0.996	0.996	0.996	0.996	0.996	0.996	0.996	0.996	0.996	0.996	0.996	0.996	0.996	0.996	0.996	0.996	0.996	0.996	0.996	0.996	0.996	0.996	0.996	0.996	0.996	0.996	0.996	0.995	0.995	0.995	0.996
0.173193	0.995004		0.173193	0.778234		0.410392		0.176958	0.996	0.997	0.997	0.997	0.996	0.996	0.995	0.994	0.994	0.994	0.996	0.996	0.996	0.996	0.996	0.995	0.995	0.995	0.995	0.995	0.996	0.996	0.996	0.996	0.996	0.996	0.995	0.995	0.995	0.995	0.997	0.997	0.997	0.997	0.997	0.996	0.996	0.994	0.996	0.995	0.995
0.176958	0.995222		0.176958	0.787275		0.410392		0.180723	0.996	0.997	0.997	0.997	0.996	0.996	0.996	0.994	0.995	0.996	0.996	0.996	0.996	0.996	0.996	0.996	0.996	0.996	0.996	0.996	0.996	0.996	0.996	0.996	0.996	0.996	0.996	0.997	0.996	0.996	0.997	0.997	0.997	0.997	0.996	0.996	0.996	0.996	0.996	0.996	0.994
0.180723	0.996046		0.180723	0.81496		0.417922		0.184488	0.996	0.996	0.997	0.996	0.996	0.997	0.997	0.997	0.997	0.997	0.996	0.996	0.996	0.996	0.997	0.997	0.997	0.997	0.997	0.997	0.997	0.996	0.996	0.996	0.997	0.996	0.997	0.997	0.996	0.997	0.996	0.996	0.997	0.996	0.997	0.997	0.997	0.997	0.997	0.997	0.996
0.184488	0.996809		0.184488	0.821174		0.410392		0.188253	0.997	0.997	0.997	0.997	0.996	0.997	0.997	0.997	0.997	0.997	0.997	0.997	0.997	0.997	0.997	0.997	0.997	0.997	0.997	0.997	0.997	0.997	0.997	0.997	0.997	0.997	0.997	0.997	0.998	0.997	0.997	0.997	0.997	0.997	0.997	0.997	0.997	0.997	0.997	0.997	0.997
0.188253	0.996897		0.188253	0.807337		0.410392		0.192018	0.998	0.998	0.998	0.998	0.998	0.997	0.997	0.997	0.997	0.997	0.997	0.998	0.998	0.998	0.997	0.997	0.997	0.997	0.997	0.997	0.998	0.997	0.998	0.998	0.997	0.997	0.997	0.997	0.997	0.997	0.997	0.998	0.998	0.997	0.998	0.997	0.997	0.997	0.997	0.997	0.997
0.192018	0.997294		0.192018	0.808417		0.406627		0.195783	0.998	0.998	0.998	0.998	0.998	0.998	0.998	0.998	0.998	0.998	0.998	0.998	0.998	0.998	0.998	0.998	0.998	0.998	0.998	0.998	0.998	0.998	0.998	0.998	0.998	0.998	0.998	0.998	0.998	0.998	0.998	0.998	0.998	0.998	0.998	0.998	0.998	0.997	0.998	0.998	0.997
0.195783	0.997692		0.195783	0.844366		0.410392		0.199548	0.998	0.998	0.998	0.998	0.998	0.998	0.998	0.998	0.998	0.998	0.998	0.998	0.998	0.998	0.998	0.998	0.998	0.998	0.998	0.998	0.998	0.998	0.998	0.998	0.998	0.998	0.998	0.998	0.998	0.998	0.998	0.998	0.998	0.998	0.998	0.998	0.998	0.998	0.998	0.998	0.998
0.199548	0.997436		0.199548	0.850882		0.410392		0.203313	0.998	0.998	0.998	0.998	0.998	0.998	0.998	0.998	0.998	0.998	0.998	0.998	0.998	0.998	0.998	0.998	0.998	0.998	0.998	0.998	0.998	0.998	0.998	0.998	0.998	0.998	0.998	0.998	0.998	0.998	0.998	0.998	0.998	0.998	0.998	0.998	0.998	0.998	0.998	0.998	0.998
0.203313	0.997547		0.203313	0.846963		0.410392		0.207078	0.998	0.998	0.998	0.998	0.998	0.998	0.998	0.998	0.998	0.998	0.998	0.998	0.998	0.998	0.998	0.998	0.998	0.998	0.998	0.998	0.998	0.998	0.998	0.998	0.998	0.998	0.998	0.998	0.998	0.998	0.998	0.998	0.998	0.998	0.998	0.998	0.998	0.998	0.998	0.998	0.998
0.207078	0.997897		0.207078	0.850723		0.410392		0.210843	0.998	0.998	0.998	0.998	0.998	0.998	0.998	0.998	0.998	0.998	0.998	0.998	0.998	0.998	0.998	0.998	0.998	0.998	0.998	0.998	0.998	0.998	0.998	0.998	0.998	0.998	0.998	0.998	0.998	0.998	0.998	0.998	0.998	0.998	0.998	0.998	0.998	0.998	0.998	0.998	0.998
0.210843	0.997496		0.210843	0.858687		0.410392		0.214608	0.998	0.998	0.998	0.998	0.998	0.998	0.998	0.998	0.998	0.998	0.998	0.998	0.998	0.998	0.998	0.998	0.998	0.998	0.998	0.998	0.998	0.998	0.998	0.998	0.998	0.998	0.998	0.998	0.998	0.998	0.998	0.998	0.998	0.998	0.998	0.998	0.998	0.998	0.998	0.998	0.998
0.214608	0.997358		0.214608	0.860902		0.410392		0.218373	0.998	0.998	0.997	0.998	0.998	0.998	0.998	0.998	0.998	0.998	0.998	0.998	0.998	0.998	0.998	0.998	0.998	0.998	0.998	0.998	0.998	0.998	0.998	0.998	0.998	0.998	0.998	0.998	0.998	0.998	0.998	0.998	0.997	0.998	0.998	0.998	0.998	0.998	0.998	0.998	0.998
0.218373	0.997209		0.218373	0.871783		0.414157		0.222139	0.997	0.998	0.997	0.997	0.997	0.997	0.998	0.998	0.998	0.998	0.998	0.997	0.998	0.997	0.998	0.998	0.998	0.998	0.998	0.998	0.997	0.997	0.997	0.997	0.998	0.998	0.998	0.998	0.998	0.998	0.997	0.998	0.997	0.997	0.997	0.998	0.998	0.998	0.998	0.998	0.997
0.222139	0.996469		0.222139	0.873314		0.410392		0.225904	0.997	0.996	0.995	0.996	0.997	0.997	0.997	0.997	0.997	0.997	0.997	0.997	0.997	0.997	0.997	0.997	0.997	0.997	0.997	0.997	0.997	0.997	0.997	0.997	0.997	0.998	0.997	0.997	0.997	0.998	0.997	0.996	0.996	0.996	0.997	0.997	0.996	0.997	0.997	0.997	0.997
0.225904	0.995959		0.225904	0.859186		0.414157		0.229669	0.997	0.996	0.995	0.996	0.996	0.996	0.996	0.996	0.997	0.996	0.996	0.996	0.996	0.996	0.996	0.995	0.996	0.996	0.996	0.996	0.996	0.996	0.996	0.996	0.996	0.995	0.996	0.995	0.995	0.995	0.996	0.994	0.995	0.996	0.996	0.996	0.995	0.996	0.996	0.995	0.996
0.229669	0.995605		0.229669	0.854131		0.414157		0.233434	0.995	0.994	0.994	0.995	0.995	0.995	0.995	0.996	0.996	0.996	0.995	0.996	0.995	0.996	0.995	0.995	0.996	0.996	0.996	0.996	0.995	0.995	0.995	0.995	0.995	0.995	0.996	0.996	0.996	0.996	0.995	0.994	0.994	0.995	0.995	0.995	0.996	0.996	0.996	0.996	0.996
0.233434	0.994386		0.233434	0.845845		0.414157		0.237199	0.993	0.993	0.994	0.993	0.995	0.994	0.995	0.995	0.995	0.995	0.994	0.994	0.995	0.994	0.994	0.995	0.995	0.995	0.995	0.996	0.994	0.994	0.994	0.994	0.994	0.994	0.995	0.995	0.995	0.995	0.993	0.993	0.993	0.993	0.994	0.994	0.994	0.995	0.995	0.995	0.994
0.237199	0.993768		0.237199	0.844469		0.414157		0.240964	0.992	0.993	0.993	0.992	0.993	0.994	0.994	0.994	0.994	0.994	0.993	0.993	0.993	0.993	0.993	0.994	0.995	0.994	0.994	0.994	0.993	0.993	0.993	0.993	0.993	0.993	0.993	0.995	0.994	0.993	0.992	0.993	0.992	0.992	0.994	0.993	0.994	0.994	0.995	0.994	0.993
0.240964	0.993328		0.240964	0.838382		0.414157		0.244729	0.992	0.992	0.992	0.992	0.992	0.993	0.994	0.993	0.994	0.994	0.993	0.992	0.993	0.993	0.993	0.993	0.993	0.993	0.993	0.993	0.992	0.992	0.992	0.992	0.992	0.993	0.993	0.993	0.993	0.993	0.991	0.992	0.992	0.991	0.992	0.993	0.993	0.993	0.993	0.993	0.993
0.244729	0.992301		0.244729	0.834311		0.414157		0.248494	0.991	0.991	0.991	0.991	0.991	0.992	0.992	0.993	0.993	0.992	0.992	0.992	0.992	0.992	0.991	0.991	0.992	0.991	0.992	0.991	0.991	0.991	0.992	0.991	0.991	0.991	0.991	0.991	0.991	0.991	0.989	0.991	0.991	0.991	0.991	0.99	0.991	0.992	0.992	0.992	0.994
0.248494	0.99164		0.248494	0.844393		0.414157		0.252259	0.989	0.987	0.989	0.989	0.99	0.991	0.992	0.992	0.992	0.992	0.989	0.991	0.991	0.989	0.99	0.991	0.991	0.991	0.991	0.991	0.99	0.99	0.99	0.99	0.99	0.99	0.99	0.991	0.992	0.99	0.989	0.989	0.989	0.989	0.989	0.99	0.991	0.992	0.992	0.991	0.993
0.252259	0.991034		0.252259	0.84101		0.414157		0.256024	0.989	0.987	0.986	0.987	0.989	0.991	0.992	0.992	0.992	0.992	0.989	0.989	0.989	0.989	0.99	0.991	0.991	0.992	0.992	0.991	0.99	0.988	0.988	0.988	0.989	0.99	0.991	0.992	0.992	0.991	0.987	0.987	0.986	0.985	0.988	0.99	0.991	0.992	0.992	0.992	0.992
0.256024	0.989264		0.256024	0.846278		0.414157		0.259789	0.985	0.985	0.984	0.986	0.985	0.989	0.99	0.99	0.99	0.988	0.988	0.988	0.988	0.988	0.988	0.989	0.989	0.99	0.99	0.99	0.986	0.986	0.986	0.986	0.987	0.988	0.989	0.99	0.99	0.99	0.985	0.984	0.983	0.985	0.986	0.989	0.99	0.99	0.99	0.99	0.991
0.259789	0.986806		0.259789	0.838123		0.414157		0.263554	0.984	0.985	0.984	0.985	0.985	0.989	0.988	0.987	0.987	0.988	0.986	0.986	0.986	0.986	0.986	0.986	0.986	0.987	0.987	0.986	0.985	0.985	0.986	0.985	0.985	0.985	0.985	0.986	0.986	0.986	0.984	0.984	0.983	0.984	0.984	0.986	0.987	0.987	0.987	0.987	0.988
0.263554	0.985115		0.263554	0.825788		0.410392		0.267319	0.982	0.98	0.98	0.982	0.982	0.983	0.985	0.986	0.986	0.986	0.983	0.982	0.982	0.983	0.984	0.985	0.985	0.986	0.986	0.983	0.984	0.982	0.982	0.983	0.983	0.984	0.984	0.985	0.986	0.985	0.982	0.981	0.98	0.982	0.983	0.984	0.985	0.986	0.986	0.987	0.986
0.267319	0.983733		0.267319	0.841029		0.410392		0.271084	0.982	0.982	0.982	0.984	0.983	0.982	0.983	0.986	0.983	0.983	0.984	0.983	0.984	0.983	0.984	0.983	0.985	0.986	0.984	0.983	0.984	0.984	0.984	0.984	0.983	0.983	0.983	0.984	0.984	0.985	0.983	0.983	0.982	0.984	0.983	0.983	0.982	0.983	0.983	0.983	0.984
0.271084	0.980303		0.271084	0.841108		0.410392		0.274849	0.983	0.983	0.983	0.983	0.982	0.979	0.979	0.98	0.979	0.979	0.982	0.982	0.982	0.982	0.98	0.98	0.979	0.979	0.978	0.978	0.982	0.983	0.983	0.982	0.981	0.98	0.979	0.978	0.978	0.979	0.983	0.983	0.983	0.984	0.982	0.98	0.979	0.978	0.978	0.979	0.981
0.274849	0.977882		0.274849	0.833971		0.417922		0.278614	0.977	0.977	0.978	0.983	0.976	0.976	0.977	0.978	0.979	0.977	0.977	0.977	0.977	0.977	0.977	0.978	0.978	0.977	0.976	0.977	0.974	0.977	0.978	0.977	0.977	0.978	0.977	0.977	0.977	0.977	0.977	0.978	0.978	0.978	0.976	0.976	0.977	0.978	0.977	0.978	0.978
0.278614	0.975674		0.278614	0.841106		0.410392		0.28238	0.973	0.972	0.972	0.973	0.972	0.972	0.974	0.974	0.974	0.974	0.973	0.973	0.973	0.973	0.973	0.971	0.975	0.975	0.974	0.975	0.974	0.977	0.974	0.973	0.977	0.973	0.974	0.975	0.975	0.977	0.973	0.973	0.972	0.972	0.973	0.972	0.974	0.975	0.975	0.975	0.974
0.28238	0.972833		0.28238	0.850215		0.410392		0.286145	0.969	0.969	0.969	0.97	0.965	0.969	0.971	0.972	0.972	0.972	0.97	0.968	0.968	0.97	0.97	0.971	0.973	0.973	0.974	0.973	0.97	0.968	0.974	0.973	0.97	0.971	0.973	0.975	0.974	0.973	0.969	0.97	0.969	0.969	0.969	0.972	0.972	0.973	0.972	0.972	0.972
0.286145	0.969233		0.286145	0.857249		0.410392		0.28991	0.965	0.965	0.965	0.966	0.965	0.967	0.969	0.971	0.97	0.97	0.966	0.968	0.964	0.966	0.967	0.968	0.969	0.971	0.972	0.97	0.966	0.965	0.965	0.965	0.968	0.969	0.969	0.97	0.971	0.97	0.965	0.965	0.965	0.965	0.966	0.968	0.969	0.97	0.97	0.969	0.97
0.28991	0.964531		0.28991	0.836652		0.410392		0.293675	0.951	0.954	0.959	0.961	0.961	0.952	0.964	0.965	0.965	0.964	0.963	0.961	0.961	0.962	0.964	0.965	0.966	0.966	0.967	0.966	0.962	0.961	0.961	0.962	0.965	0.966	0.965	0.968	0.967	0.966	0.961	0.965	0.959	0.965	0.961	0.963	0.964	0.964	0.964	0.964	0.966
0.293675	0.952632		0.293675	0.814536		0.406627		0.29744	0.951	0.954	0.959	0.952	0.951	0.952	0.954	0.952	0.953	0.953	0.954	0.951	0.95	0.952	0.956	0.955	0.957	0.956	0.955	0.951	0.954	0.961	0.951	0.962	0.955	0.956	0.965	0.958	0.957	0.958	0.952	0.953	0.951	0.951	0.953	0.954	0.954	0.953	0.953	0.954	0.952
0.29744	0.941805		0.29744	0.825805		0.414157		0.301205	0.943	0.943	0.939	0.943	0.943	0.944	0.947	0.946	0.948	0.947	0.947	0.942	0.95	0.945	0.948	0.949	0.957	0.952	0.952	0.951	0.947	0.943	0.944	0.945	0.949	0.95	0.951	0.954	0.952	0.953	0.944	0.94	0.926	0.944	0.947	0.947	0.948	0.948	0.948	0.948	0.939
0.301205	0.931471		0.301205	0.832991		0.406627		0.30497	0.936	0.932	0.927	0.937	0.943	0.935	0.935	0.938	0.941	0.937	0.938	0.938	0.937	0.938	0.937	0.938	0.939	0.94	0.941	0.94	0.94	0.939	0.94	0.939	0.939	0.941	0.94	0.943	0.943	0.941	0.937	0.928	0.926	0.936	0.939	0.937	0.937	0.938	0.94	0.937	0.931
0.30497	0.92476		0.30497	0.825592		0.406627		0.308735	0.927	0.924	0.922	0.928	0.93	0.931	0.932	0.934	0.938	0.932	0.93	0.928	0.926	0.931	0.932	0.935	0.938	0.938	0.938	0.938	0.931	0.927	0.928	0.938	0.932	0.936	0.939	0.949	0.941	0.94	0.928	0.938	0.922	0.927	0.93	0.932	0.935	0.937	0.936	0.936	0.924
0.308735	0.926168		0.308735	0.834547		0.406627		0.3125	0.936	0.939	0.938	0.937	0.938	0.938	0.938	0.937	0.94	0.937	0.939	0.933	0.933	0.939	0.939	0.94	0.945	0.947	0.946	0.947	0.938	0.934	0.935	0.938	0.938	0.943	0.947	0.949	0.941	0.949	0.928	0.938	0.922	0.937	0.939	0.939	0.941	0.941	0.942	0.941	0.922
0.3125	0.913036		0.3125	0.834394		0.406627		0.316265	0.931	0.934	0.934	0.932	0.931	0.927	0.924	0.924	0.926	0.923	0.931	0.927	0.927	0.918	0.931	0.931	0.934	0.938	0.934	0.936	0.932	0.929	0.929	0.932	0.931	0.934	0.938	0.939	0.939	0.938	0.932	0.935	0.933	0.934	0.932	0.929	0.928	0.929	0.93	0.928	0.911
0.316265	0.898664		0.316265	0.822858		0.406627		0.32003	0.931	0.934	0.923	0.92	0.931	0.912	0.905	0.904	0.906	0.905	0.931	0.917	0.916	0.918	0.916	0.916	0.915	0.918	0.916	0.936	0.92	0.902	0.918	0.921	0.918	0.918	0.918	0.919	0.921	0.918	0.923	0.923	0.922	0.922	0.921	0.915	0.91	0.91	0.911	0.911	0.897
0.32003	0.889706		0.32003	0.803479		0.406627		0.323795	0.899	0.903	0.903	0.899	0.897	0.898	0.895	0.894	0.897	0.896	0.899	0.901	0.899	0.9	0.903	0.905	0.907	0.91	0.911	0.909	0.902	0.902	0.901	0.902	0.904	0.907	0.91	0.913	0.904	0.911	0.902	0.903	0.903	0.901	0.901	0.9	0.899	0.899	0.9	0.9	0.889
0.323795	0.87782		0.323795	0.796925		0.406627		0.32756	0.874	0.873	0.869	0.873	0.875	0.878	0.896	0.884	0.896	0.883	0.879	0.873	0.873	0.876	0.885	0.892	0.897	0.902	0.904	0.899	0.883	0.874	0.873	0.878	0.904	0.893	0.9	0.904	0.904	0.904	0.881	0.868	0.852	0.879	0.882	0.883	0.887	0.889	0.894	0.889	0.877
0.32756	0.860674		0.32756	0.7826		0.406627		0.331325	0.863	0.86	0.855	0.864	0.864	0.865	0.868	0.865	0.869	0.864	0.863	0.861	0.861	0.863	0.867	0.877	0.851	0.851	0.886	0.883	0.866	0.86	0.861	0.863	0.87	0.879	0.884	0.886	0.887	0.887	0.867	0.856	0.852	0.868	0.865	0.868	0.872	0.867	0.873	0.869	0.863
0.331325	0.833303		0.331325	0.775363		0.406627		0.33509	0.849	0.838	0.855	0.855	0.843	0.839	0.845	0.82	0.83	0.828	0.845	0.861	0.843	0.846	0.847	0.857	0.851	0.851	0.851	0.852	0.85	0.848	0.849	0.848	0.855	0.859	0.857	0.854	0.853	0.855	0.852	0.854	0.855	0.855	0.829	0.847	0.847	0.826	0.834	0.839	0.836
0.33509	0.816337		0.33509	0.798464		0.406627		0.338855	0.829	0.838	0.832	0.835	0.826	0.82	0.832	0.819	0.823	0.82	0.826	0.819	0.818	0.826	0.832	0.846	0.839	0.842	0.841	0.844	0.81	0.826	0.824	0.829	0.84	0.847	0.824	0.845	0.843	0.822	0.83	0.833	0.834	0.835	0.829	0.83	0.839	0.826	0.826	0.828	0.813
0.338855	0.796857		0.338855	0.797812		0.410392		0.34262	0.81	0.807	0.799	0.814	0.809	0.806	0.813	0.804	0.806	0.803	0.81	0.806	0.809	0.811	0.813	0.825	0.819	0.82	0.817	0.822	0.81	0.811	0.811	0.81	0.81	0.825	0.824	0.821	0.819	0.822	0.809	0.801	0.798	0.811	0.808	0.812	0.817	0.807	0.809	0.81	0.803
0.34262	0.760429		0.34262	0.782606		0.406627		0.346386	0.81	0.779	0.767	0.786	0.777	0.772	0.773	0.761	0.766	0.763	0.787	0.789	0.79	0.786	0.783	0.782	0.778	0.776	0.757	0.779	0.783	0.793	0.792	0.789	0.78	0.779	0.779	0.781	0.785	0.78	0.756	0.772	0.764	0.757	0.75	0.749	0.776	0.765	0.765	0.766	0.768
0.346386	0.741438		0.346386	0.768845		0.410392		0.350151	0.751	0.749	0.75	0.752	0.742	0.749	0.753	0.744	0.739	0.743	0.756	0.789	0.749	0.786	0.752	0.782	0.753	0.754	0.757	0.779	0.754	0.755	0.755	0.75	0.753	0.751	0.752	0.754	0.759	0.722	0.756	0.755	0.755	0.757	0.75	0.749	0.751	0.748	0.745	0.747	0.747
0.350151	0.715919		0.350151	0.775842		0.410392		0.353916	0.713	0.732	0.739	0.719	0.702	0.715	0.724	0.713	0.708	0.718	0.718	0.716	0.711	0.709	0.721	0.734	0.728	0.725	0.729	0.727	0.719	0.712	0.716	0.75	0.719	0.73	0.752	0.722	0.722	0.722	0.716	0.738	0.75	0.725	0.711	0.715	0.723	0.685	0.71	0.718	0.731
0.353916	0.668669		0.353916	0.755497		0.410392		0.357681	0.608	0.665	0.673	0.6	0.645	0.661	0.681	0.673	0.678	0.68	0.659	0.667	0.661	0.656	0.674	0.694	0.699	0.7	0.706	0.7	0.66	0.657	0.659	0.652	0.668	0.691	0.7	0.703	0.706	0.696	0.652	0.665	0.682	0.658	0.651	0.666	0.684	0.685	0.678	0.684	0.681
0.357681	0.604162		0.357681	0.721748		0.410392		0.361446	0.608	0.665	0.602	0.6	0.603	0.599	0.598	0.604	0.612	0.599	0.606	0.619	0.617	0.608	0.608	0.611	0.546	0.618	0.618	0.616	0.611	0.621	0.617	0.61	0.606	0.612	0.61	0.607	0.609	0.602	0.607	0.604	0.615	0.605	0.607	0.607	0.557	0.604	0.598	0.603	0.606
0.361446	0.563362		0.361446	0.700354		0.410392		0.365211	0.573	0.561	0.569	0.564	0.565	0.56	0.553	0.555	0.557	0.552	0.558	0.58	0.617	0.562	0.564	0.555	0.546	0.618	0.545	0.553	0.565	0.576	0.586	0.565	0.566	0.565	0.545	0.573	0.545	0.544	0.57	0.569	0.569	0.57	0.569	0.559	0.557	0.552	0.598	0.603	0.562
0.365211	0.557636		0.365211	0.67668		0.414157		0.368976	0.549	0.54	0.538	0.549	0.549	0.553	0.556	0.559	0.568	0.555	0.546	0.565	0.57	0.549	0.553	0.564	0.563	0.575	0.569	0.572	0.565	0.576	0.586	0.55	0.556	0.565	0.562	0.573	0.573	0.565	0.548	0.54	0.542	0.548	0.544	0.555	0.564	0.569	0.569	0.565	0.551
0.368976	0.536522		0.368976	0.665133		0.410392		0.372741	0.503	0.483	0.471	0.491	0.522	0.531	0.557	0.568	0.58	0.559	0.532	0.544	0.544	0.535	0.549	0.567	0.595	0.616	0.623	0.604	0.529	0.529	0.534	0.533	0.553	0.579	0.586	0.605	0.613	0.59	0.504	0.475	0.478	0.494	0.52	0.542	0.563	0.496	0.601	0.576	0.446
0.372741	0.452267		0.372741	0.66585		0.414157		0.376506	0.439	0.395	0.471	0.427	0.468	0.46	0.463	0.477	0.579	0.559	0.463	0.467	0.465	0.467	0.469	0.468	0.498	0.518	0.525	0.514	0.473	0.46	0.459	0.466	0.473	0.48	0.492	0.513	0.513	0.507	0.438	0.39	0.398	0.41	0.467	0.465	0.476	0.496	0.508	0.49	0.447
0.376506	0.397422		0.376506	0.663568				0.380271	0.372	0.309	0.307	0.352	0.388	0.405	0.409	0.428	0.436	0.414	0.399	0.4	0.4	0.339	0.415	0.425	0.406	0.444	0.452	0.408	0.401	0.32	0.386	0.392	0.41	0.428	0.44	0.454	0.422	0.448	0.365	0.272	0.317	0.347	0.386	0.418	0.394	0.445	0.449	0.432	0.447
0.380271	0.360895		0.380271	0.626872				0.384036	0.32	0.284	0.323	0.285	0.316	0.352	0.385	0.377	0.403	0.394	0.342	0.338	0.337	0.337	0.415	0.385	0.406	0.415	0.418	0.408	0.321	0.32	0.386	0.318	0.41	0.379	0.401	0.428	0.422	0.417	0.286	0.272	0.288	0.278	0.303	0.358	0.394	0.408	0.449	0.4	0.369
0.384036	0.348237		0.384036	0.578844				0.387801	0.32	0.322	0.323	0.31	0.349	0.352	0.369	0.377	0.389	0.378	0.356	0.342	0.334	0.349	0.355	0.371	0.386	0.388	0.38	0.382	0.342	0.329	0.322	0.339	0.338	0.376	0.379	0.401	0.384	0.389	0.314	0.318	0.322	0.304	0.342	0.356	0.374	0.392	0.394	0.382	0.346
0.387801	0.326677		0.387801	0.563542				0.391566	0.313	0.312	0.26	0.309	0.284	0.322	0.32	0.346	0.35	0.335	0.358	0.346	0.337	0.351	0.346	0.352	0.372	0.382	0.377	0.37	0.35	0.334	0.327	0.351	0.349	0.365	0.367	0.381	0.368	0.374	0.321	0.318	0.321	0.299	0.342	0.332	0.33	0.352	0.362	0.345	0.327
0.391566	0.259666		0.391566	0.55372				0.395331	0.273	0.273	0.26	0.309	0.284	0.264	0.261	0.28	0.35	0.335	0.29	0.292	0.284	0.277	0.295	0.295	0.301	0.234	0.306	0.294	0.299	0.294	0.267	0.297	0.303	0.302	0.239	0.291	0.295	0.221	0.282	0.259	0.26	0.266	0.29	0.284	0.274	0.284	0.299	0.287	0.252
0.395331	0.234348		0.395331	0.518943				0.399096	0.268	0.304	0.29	0.277	0.268	0.251	0.247	0.234	0.236	0.245	0.271	0.279	0.27	0.277	0.268	0.248	0.239	0.234	0.229	0.227	0.283	0.279	0.267	0.278	0.27	0.245	0.239	0.217	0.224	0.221	0.28	0.295	0.291	0.279	0.275	0.26	0.241	0.245	0.242	0.242	0.218
0.399096	0.210927		0.399096	0.45674				0.402861	0.2	0.304	0.223	0.198	0.206	0.211	0.211	0.215	0.215	0.22	0.22	0.212	0.202	0.22	0.225	0.219	0.224	0.223	0.224	0.222	0.219	0.209	0.199	0.221	0.212	0.217	0.231	0.216	0.216	0.221	0.213	0.223	0.227	0.213	0.22	0.214	0.211	0.219	0.216	0.22	0.201
0.402861	0.194146		0.402861	0.453419				0.406627	0.161	0.101	0.0932	0.145	0.179	0.205	0.194	0.221	0.216	0.219	0.175	0.166	0.159	0.17	0.201	0.208	0.21	0.227	0.229	0.23	0.176	0.165	0.16	0.174	0.185	0.201	0.187	0.219	0.229	0.221	0.158	0.104	0.101	0.146	0.186	0.207	0.202	0.222	0.224	0.222	0.193
0.406627	0.16529		0.406627	0.410274				0.410392	0.161	0.0298	0.0183	0.145	0.141	0.166	0.194	0.221	0.189	0.195	0.155	0.149	0.15	0.147	0.172	0.177	0.187	0.212	0.212	0.209	0.158	0.143	0.14	0.154	0.125	0.167	0.188	0.137	0.216	0.209	0.103	0.0288	-0.00792	0.0929	0.148	0.167	0.174	0.201	0.205	0.191	0.167
0.410392	0.122449		0.410392	0.310953				0.414157	0.0934	0.0601	0.0545	0.0844	0.101	0.113	0.134	0.126	0.127	0.13	0.115	0.119	0.118	0.147	0.122	0.13	0.187	0.149	0.145	0.209	0.12	0.143	0.11	0.119	0.126	0.124	0.127	0.137	0.132	0.137	0.0938	0.0554	0.0251	0.0911	0.114	0.115	0.126	0.142	0.14	0.131	0.134
0.414157	0.125623		0.414157	0.294083				0.417922	0.09	0.0828	0.0685	0.0909	0.111	0.141	0.164	0.171	0.17	0.13	0.122	0.107	0.101	0.107	0.14	0.152	0.172	0.196	0.188	0.188	0.123	0.105	0.102	0.119	0.138	0.155	0.172	0.178	0.171	0.182	0.0894	0.0736	0.0624	0.0941	0.114	0.147	0.126	0.142	0.183	0.188	0.116
0.417922	0.092283		0.417922	0.225291				0.421687	0.07	0.101	0.0891	0.0857	0.0818	0.0983	0.107	0.11	0.102	0.108	0.105	0.0918	0.0878	0.101	0.117	0.118	0.126	0.135	0.14	0.136	0.096	0.0869	0.09	0.0945	0.103	0.114	0.132	0.131	0.126	0.142	0.0661	0.0905	0.0914	0.0784	0.0749	0.104	0.108	0.119	0.115	0.118	0.097
0.421687	0.080255		0.421687	0.220048				0.425452	0.132	0.152	0.141	0.149	0.11	0.0944	0.0876	0	0.0581	0.0717	0.0939	0.0985	0.101	0.0965	0.1	0.0946	0.0803	0.0819	0.0861	0.0856	0.0943	0.109	0.116	0.0948	0.0996	0.0846	0.0835	0.131	0.0674	0.0826	0.12	0.141	0.14	0	0.105	0.105	0.0866	0.0702	0.0655	0.0735	0.0783
0.425452	0.104086		0.425452	0.208871				0.429217	0	0	0	0	0	0	0	0	0	0	0.0939	0	0	0.0965	0.1	0	0	0.0819	0	0	0	0	0	0	0	0	0.0823	0	0	0	0	0	0	0	0	0.105	0	0	0	0	0
0.429217	0.079936		0.429217	0.139778				0.432982	0	0	0	0	0	0	0	0	0	0	0	0	0	0	0	0	0	0	0	0	0	0	0	0	0	0	0	0	0	0	0	0	0	0	0	0	0	0	0	0	0
0.432982	0.049874		0.432982	0.141605				0.436747	0	0	0	0	0	0	0	0	0	0	0	0	0	0	0	0	0	0	0	0	0	0	0	0	0	0	0	0	0	0	0	0	0	0	0	0	0	0	0	0	0
0.436747	0.034238		0.436747	0.148561				0.440512	0	0	0	0	0	0	0	0	0	0	0	0	0	0	0	0	0	0	0	0	0	0	0	0	0	0	0	0	0	0	0	0	0	0	0	0	0	0	0	0	0
0.440512	0.01568		0.440512	0.086473				0.444277	0	0	0	0	0	0	0	0	0	0	0	0	0	0	0	0	0	0	0	0	0	0	0	0	0	0	0	0	0	0	0	0	0	0	0	0	0	0	0	0	0
0.444277	0.027965		0.444277	0.045879				0.448042	0	0	0	0	0	0	0	0	0	0	0	0	0	0	0	0	0	0	0	0	0	0	0	0	0	0	0	0	0	0	0	0	0	0	0	0	0	0	0	0	0
0.448042	0.032498		0.448042	0.040646				0.451807	0	0	0	0	0	0	0	0	0	0	0	0	0	0	0	0	0	0	0	0	0	0	0	0	0	0	0	0	0	0	0	0	0	0	0	0	0	0	0	0	0
0.451807	0.01596		0.451807	0.077928				0.455572	0	0	0	0	0	0	0	0	0	0	0	0	0	0	0	0	0	0	0	0	0	0	0	0	0	0	0	0	0	0	0	0	0	0	0	0	0	0	0	0	0
0.455572	0.012268		0.455572	0.063777				0.459337	0	0	0	0	0	0	0	0	0	0	0	0	0	0	0	0	0	0	0	0	0	0	0	0	0	0	0	0	0	0	0	0	0	0	0	0	0	0	0	0	0
0.459337	0.002207		0.459337	0.034565				0.463102	0	0	0	0	0	0	0	0	0	0	0	0	0	0	0	0	0	0	0	0	0	0	0	0	0	0	0	0	0	0	0	0	0	0	0	0	0	0	0	0	0
0.463102	0.032302		0.463102	0.004727				0.466867	0	0	0	0	0	0	0	0	0	0	0	0	0	0	0	0	0	0	0	0	0	0	0	0	0	0	0	0	0	0	0	0	0	0	0	0	0	0	0	0	0
0.466867	0.02893		0.466867	0.023609				0.470633	0	0	0	0	0	0	0	0	0	0	0	0	0	0	0	0	0	0	0	0	0	0	0	0	0	0	0	0	0	0	0	0	0	0	0	0	0	0	0	0	0
0.470633	0.010847		0.470633	-0.01003				0.474398	0	0	0	0	0	0	0	0	0	0	0	0	0	0	0	0	0	0	0	0	0	0	0	0	0	0	0	0	0	0	0	0	0	0	0	0	0	0	0	0	0
0.474398	0.012193		0.474398	-0.04094				0.478163	0	0	0	0	0	0	0	0	0	0	0	0	0	0	0	0	0	0	0	0	0	0	0	0	0	0	0	0	0	0	0	0	0	0	0	0	0	0	0	0	0
0.478163	0.001882		0.478163	-0.02925				0.481928	0	0	0	0	0	0	0	0	0	0	0	0	0	0	0	0	0	0	0	0	0	0	0	0	0	0	0	0	0	0	0	0	0	0	0	0	0	0	0	0	0
0.481928	-0.02775		0.481928	-0.01099				0.485693	0	0	0	0	0	0	0	0	0	0	0	0	0	0	0	0	0	0	0	0	0	0	0	0	0	0	0	0	0	0	0	0	0	0	0	0	0	0	0	0	0
0.485693	-0.0164		0.485693	-0.02213				0.489458	0	0	0	0	0	0	0	0	0	0	0	0	0	0	0	0	0	0	0	0	0	0	0	0	0	0	0	0	0	0	0	0	0	0	0	0	0	0	0	0	0
0.489458	0.017744		0.489458	-0.06519				0.493223	0	0	0	0	0	0	0	0	0	0	0	0	0	0	0	0	0	0	0	0	0	0	0	0	0	0	0	0	0	0	0	0	0	0	0	0	0	0	0	0	0
0.493223	0.009061		0.493223	-0.03458				0.496988	0	0	0	0	0	0	0	0	0	0	0	0	0	0	0	0	0	0	0	0	0	0	0	0	0	0	0	0	0	0	0	0	0	0	0	0	0	0	0	0	0
0.496988	-0.00159		0.496988	-0.04667				0.500753	0	0	0	0	0	0	0	0	0	0	0	0	0	0	0	0	0	0	0	0	0	0	0	0	0	0	0	0	0	0	0	0	0	0	0	0	0	0	0	0	0
0.500753	0.004075		0.500753	-0.03209				0.504518	0	0	0	0	0	0	0	0	0	0	0	0	0	0	0	0	0	0	0	0	0	0	0	0	0	0	0	0	0	0	0	0	0	0	0	0	0	0	0	0	0
0.504518	-0.00158		0.504518	-0.02371				0.508283	0	0	0	0	0	0	0	0	0	0	0	0	0	0	0	0	0	0	0	0	0	0	0	0	0	0	0	0	0	0	0	0	0	0	0	0	0	0	0	0	0
0.508283	-0.00112		0.508283	-0.05988				0.512048	0	0	0	0	0	0	0	0	0	0	0	0	0	0	0	0	0	0	0	0	0	0	0	0	0	0	0	0	0	0	0	0	0	0	0	0	0	0	0	0	0
0.512048	0.015463		0.512048	-0.05012				0.515813	0	0	0	0	0	0	0	0	0	0	0	0	0	0	0	0	0	0	0	0	0	0	0	0	0	0	0	0	0	0	0	0	0	0	0	0	0	0	0	0	0
0.515813	0.001261		0.515813	-0.00251				0.519578	0	0	0	0	0	0	0	0	0	0	0	0	0	0	0	0	0	0	0	0	0	0	0	0	0	0	0	0	0	0	0	0	0	0	0	0	0	0	0	0	0
0.519578	-0.01946		0.519578	-0.01573				0.523343	0	0	0	0	0	0	0	0	0	0	0	0	0	0	0	0	0	0	0	0	0	0	0	0	0	0	0	0	0	0	0	0	0	0	0	0	0	0	0	0	0
0.523343	-0.02759		0.523343	-0.02556				0.527108	0	0	0	0	0	0	0	0	0	0	0	0	0	0	0	0	0	0	0	0	0	0	0	0	0	0	0	0	0	0	0	0	0	0	0	0	0	0	0	0	0
0.527108	-0.01036		0.527108	-0.05595				0.530873	0	0	0	0	0	0	0	0	0	0	0	0	0	0	0	0	0	0	0	0	0	0	0	0	0	0	0	0	0	0	0	0	0	0	0	0	0	0	0	0	0
0.530873	0.005407		0.530874	-0.05402				0.534639	0	0	0	0	0	0	0	0	0	0	0	0	0	0	0	0	0	0	0	0	0	0	0	0	0	0	0	0	0	0	0	0	0	0	0	0	0	0	0	0	0
0.534639	-0.01168		0.534639	-0.04272				0.538404	0	0	0	0	0	0	0	0	0	0	0	0	0	0	0	0	0	0	0	0	0	0	0	0	0	0	0	0	0	0	0	0	0	0	0	0	0	0	0	0	0
0.538404	0.035123		0.538404	-0.06334				0.542169	0	0	0	0	0	0	0	0	0	0	0	0	0	0	0	0	0	0	0	0	0	0	0	0	0	0	0	0	0	0	0	0	0	0	0	0	0	0	0	0	0
0.542169	0.066809		0.542169	-0.07603				0.545934	0	0	0	0	0	0	0	0	0	0	0	0	0	0	0	0	0	0	0	0	0	0	0	0	0	0	0	0	0	0	0	0	0	0	0	0	0	0	0	0	0
0.545934	0.053906		0.545934	-0.04547				0.549699	0	0	0	0	0	0	0	0	0	0	0	0	0	0	0	0	0	0	0	0	0	0	0	0	0	0	0	0	0	0	0	0	0	0	0	0	0	0	0	0	0
0.549699	0.04557		0.549699	-0.03251				0.553464	0	0	0	0	0	0	0	0	0	0	0	0	0	0	0	0	0	0	0	0	0	0	0	0	0	0	0	0	0	0	0	0	0	0	0	0	0	0	0	0	0
0.553464	0.046898		0.553464	-0.04704				0.557229	0	0	0	0	0	0	0	0	0	0	0	0	0	0	0	0	0	0	0	0	0	0	0	0	0	0	0	0	0	0	0	0	0	0	0	0	0	0	0	0	0
0.557229	0.025426		0.557229	-0.05626				0.560994	0	0	0	0	0	0	0	0	0	0	0	0	0	0	0	0	0	0	0	0	0	0	0	0	0	0	0	0	0	0	0	0	0	0	0	0	0	0	0	0	0
0.560994	0.016561		0.560994	-0.07757				0.564759	0	0	0	0	0	0	0	0	0	0	0	0	0	0	0	0	0	0	0	0	0	0	0	0	0	0	0	0	0	0	0	0	0	0	0	0	0	0	0	0	0
0.564759	0.011213		0.564759	-0.09279				0.568524	0	0	0	0	0	0	0	0	0	0	0	0	0	0	0	0	0	0	0	0	0	0	0	0	0	0	0	0	0	0	0	0	0	0	0	0	0	0	0	0	0
0.568524	-0.0329		0.568524	-0.0961				0.572289	0	0	0	0	0	0	0	0	0	0	0	0	0	0	0	0	0	0	0	0	0	0	0	0	0	0	0	0	0	0	0	0	0	0	0	0	0	0	0	0	0
0.572289	-0.02514		0.572289	-0.1214				0.576054	0	0	0	0	0	0	0	0	0	0	0	0	0	0	0	0	0	0	0	0	0	0	0	0	0	0	0	0	0	0	0	0	0	0	0	0	0	0	0	0	0
0.576054	-0.01663		0.576054	-0.08063				0.579819	0	0	0	0	0	0	0	0	0	0	0	0	0	0	0	0	0	0	0	0	0	0	0	0	0	0	0	0	0	0	0	0	0	0	0	0	0	0	0	0	0
0.579819	-0.00117		0.579819	-0.06028				0.583584	0	0	0	0	0	0	0	0	0	0	0	0	0	0	0	0	0	0	0	0	0	0	0	0	0	0	0	0	0	0	0	0	0	0	0	0	0	0	0	0	0
0.583584	0.031783		0.583584	-0.07676				0.587349	0	0	0	0	0	0	0	0	0	0	0	0	0	0	0	0	0	0	0	0	0	0	0	0	0	0	0	0	0	0	0	0	0	0	0	0	0	0	0	0	0
0.587349	0.029649		0.587349	-0.06759				0.591114	0	0	0	0	0	0	0	0	0	0	0	0	0	0	0	0	0	0	0	0	0	0	0	0	0	0	0	0	0	0	0	0	0	0	0	0	0	0	0	0	0
0.591114	0.038196		0.591114	-0.03604				0.59488	0	0	0	0	0	0	0	0	0	0	0	0	0	0	0	0	0	0	0	0	0	0	0	0	0	0	0	0	0	0	0	0	0	0	0	0	0	0	0	0	0
0.59488	0.019685		0.59488	-0.0498				0.598645	0	0	0	0	0	0	0	0	0	0	0	0	0	0	0	0	0	0	0	0	0	0	0	0	0	0	0	0	0	0	0	0	0	0	0	0	0	0	0	0	0
0.598645	-0.00143		0.598645	-0.0389				0.60241	0	0	0	0	0	0	0	0	0	0	0	0	0	0	0	0	0	0	0	0	0	0	0	0	0	0	0	0	0	0	0	0	0	0	0	0	0	0	0	0	0
0.60241	0.026041		0.60241	-0.01474
[truncated: 59 more columns]

## Sheet: 5
	0	10	20	30	40	50	60
GCTF	2.99	3.41	3.32	3.63	3.76	4.29	4.41
CryoSPARC Patch CTF	2.85	3.4	3.24	3.47	3.49	3.75	3.59
+ Relion Bayesian Polish	2.74	3	2.91	3.2	3.24	3.35	3.46
+ Relion Bayesian Polish (Rd 2)	2.73	2.92	2.87	3.02	3.17	3.22	3.43
+ CryoSPARC CTF Refine	2.74	2.92	2.87	3.02	3.19	3.21	3.46
+ Higher Order Aberraton Correction	2.56	2.82	2.68	2.96	3.18	2.9	3.24

## Sheet: 6d
0 Degrees
Half Map FSC			Map To Model FSC			Directional FSC Histogram		3DFSC
0	1		0	1		0.393402		0.00468151	1	1	1	1	1	1	1	1	1	1	1	1	1	1	1	1	1	1	1	1	1	1	1	1	1	1	1	1	1	1	1	1	1	1	1	1	1	1	1	1	1
0.00468151	1		0.00468151	0.999947		0.393402		0.00936302	1	1	1	1	1	1	1	1	1	1	1	1	1	1	1	1	1	1	1	1	1	1	1	1	1	1	1	1	1	1	1	1	1	1	1	1	1	1	1	1	1
0.00936302	0.999994		0.00936302	0.998901		0.388774		0.0140445	1	1	1	1	1	1	1	1	1	1	1	1	1	1	1	1	1	1	1	1	1	1	1	1	1	1	1	1	1	1	1	1	1	1	1	1	1	1	1	1	1
0.0140445	0.999085		0.0140445	0.733757		0.388774		0.018726	0.999	1	0.999	1	1	1	1	1	1	0.999	0.999	1	1	1	1	1	1	0.999	1	0.999	0.999	1	1	1	1	1	1	0.999	1	0.999	0.999	1	0.999	1	1	1	1	0.999	1	0.999	0.998
0.018726	0.99985		0.018726	0.996867		0.365632		0.0234075	1	1	0.999	1	1	1	1	1	1	1	1	1	1	1	1	1	1	1	1	1	1	1	1	1	1	1	1	1	1	1	1	1	0.999	1	1	1	1	1	1	1	1
0.0234075	0.999784		0.0234075	0.993755		0.365632		0.028089	1	1	1	1	1	1	1	1	1	1	1	1	1	1	1	1	1	1	1	1	1	1	1	1	1	1	1	1	1	1	1	1	1	1	1	1	1	1	1	1	1
0.028089	0.999172		0.028089	0.686712		0.370261		0.0327706	0.999	0.999	0.999	0.999	1	0.999	1	1	1	0.999	0.999	0.999	1	0.999	0.999	0.999	0.999	0.999	1	0.999	1	0.999	0.999	1	0.999	1	1	0.999	0.999	0.999	0.999	0.999	0.999	0.999	1	1	1	1	1	0.999	0.999
0.0327706	0.999933		0.0327706	0.96894		0.365632		0.0374521	1	1	1	1	1	1	1	1	1	1	1	1	1	1	1	1	0.999	0.999	1	0.999	1	1	1	1	1	1	1	1	1	1	1	1	1	1	1	1	1	1	1	1	1
0.0374521	0.999785		0.0374521	0.948228		0.365632		0.0421336	1	1	1	1	1	1	1	1	1	1	1	0.999	1	1	1	1	1	1	1	1	1	0.999	1	1	1	1	1	1	1	1	1	0.999	1	0.999	1	1	1	0.999	0.999	1	1
0.0421336	0.998493		0.0421336	0.791821		0.370261		0.0468151	0.998	0.999	0.998	0.999	0.999	0.999	0.999	0.999	0.999	0.999	0.998	0.999	0.998	0.999	0.998	0.999	0.999	0.999	0.999	0.998	0.998	0.999	0.998	0.999	0.998	0.999	0.999	0.999	0.999	0.999	0.998	0.999	0.998	0.999	1	0.999	0.999	0.999	0.999	0.999	0.999
0.0468151	0.997532		0.0468151	0.917969		0.393402		0.0514966	0.997	0.999	0.998	0.997	0.999	0.999	0.999	0.999	0.999	0.999	0.998	0.998	0.998	0.998	0.998	0.998	0.998	0.997	0.998	0.997	0.997	0.999	0.998	0.998	0.999	0.999	0.999	0.998	0.998	0.998	0.997	0.998	0.997	0.996	0.999	0.998	1	0.999	0.998	0.999	0.998
0.0514966	0.996063		0.0514966	0.88321		0.361004		0.0561781	0.996	0.996	0.996	0.996	0.998	0.999	0.997	0.997	0.999	0.998	0.989	0.997	0.99	0.997	0.998	0.997	0.997	0.998	0.997	0.994	0.99	0.998	0.99	0.996	0.996	0.997	0.996	0.997	0.997	0.995	0.995	0.997	0.996	0.996	0.998	0.998	0.999	0.999	0.997	0.998	0.991
0.0561781	0.995638		0.0561781	0.8609		0.374889		0.0608596	0.996	0.996	0.996	0.997	0.996	0.998	0.996	0.996	0.998	0.996	0.988	0.998	0.991	0.997	0.993	0.996	0.997	0.997	0.996	0.992	0.99	0.997	0.991	0.996	0.994	0.998	0.995	0.995	0.998	0.994	0.994	0.998	0.994	0.997	0.997	0.996	0.998	0.998	0.996	0.997	0.99
0.0608596	0.996645		0.0608596	0.785743		0.393402		0.0655411	0.997	0.997	0.996	0.998	0.998	0.998	0.998	0.999	0.997	0.998	0.992	0.998	0.993	0.997	0.995	0.999	0.996	0.996	0.998	0.996	0.993	1	0.993	0.998	0.995	0.997	0.997	0.998	0.998	0.995	0.996	0.998	0.997	0.998	0.997	0.999	0.997	0.997	0.998	0.997	0.99
0.0655411	0.997798		0.0655411	0.932135		0.388774		0.0702226	0.997	0.999	0.997	0.999	0.997	0.998	0.997	0.997	0.998	0.996	0.995	1	0.995	0.999	0.996	0.999	0.998	0.998	0.999	0.996	0.995	1	0.995	0.999	0.995	0.999	0.997	0.998	0.998	0.995	0.997	1	0.997	0.999	0.996	0.998	0.997	0.997	0.998	0.996	0.996
0.0702226	0.997476		0.0702226	0.901729		0.388774		0.0749041	0.996	0.999	0.997	0.999	0.996	0.998	0.997	0.997	0.998	0.996	0.995	1	0.994	0.999	0.995	0.997	0.998	0.997	0.997	0.996	0.994	0.999	0.994	0.999	0.995	0.998	0.996	0.996	0.998	0.995	0.994	0.999	0.995	0.999	0.996	0.997	0.997	0.997	0.997	0.996	0.994
0.0749041	0.997075		0.0749041	0.879363		0.393402		0.0795856	0.995	0.999	0.996	0.998	0.996	0.998	0.997	0.997	0.997	0.996	0.987	0.999	0.989	0.999	0.993	0.998	0.996	0.996	0.997	0.993	0.988	0.999	0.989	0.999	0.994	0.998	0.997	0.997	0.998	0.993	0.995	0.999	0.997	0.998	0.996	0.997	0.997	0.996	0.998	0.996	0.988
0.0795856	0.996973		0.0795856	0.931029		0.393402		0.0842671	0.997	0.999	0.997	0.998	0.996	0.998	0.996	0.997	0.997	0.996	0.99	0.999	0.991	0.999	0.994	0.998	0.997	0.997	0.997	0.992	0.991	0.999	0.991	0.999	0.996	0.998	0.997	0.997	0.997	0.995	0.995	0.999	0.995	0.999	0.996	0.997	0.997	0.997	0.997	0.996	0.991
0.0842671	0.995556		0.0842671	0.896791		0.388774		0.0889486	0.995	0.998	0.996	0.997	0.996	0.997	0.997	0.997	0.997	0.997	0.99	0.998	0.99	0.997	0.992	0.996	0.996	0.996	0.996	0.992	0.991	0.998	0.99	0.998	0.994	0.998	0.996	0.995	0.997	0.994	0.995	0.999	0.995	0.997	0.996	0.996	0.997	0.997	0.996	0.997	0.99
0.0889486	0.995394		0.0889486	0.890105		0.393402		0.0936301	0.995	0.998	0.995	0.997	0.996	0.996	0.997	0.997	0.996	0.996	0.986	0.998	0.987	0.997	0.993	0.997	0.995	0.994	0.996	0.993	0.987	0.998	0.988	0.998	0.991	0.997	0.995	0.995	0.997	0.992	0.994	0.998	0.994	0.997	0.995	0.997	0.996	0.996	0.997	0.994	0.987
0.0936301	0.99659		0.0936301	0.916691		0.388774		0.0983117	0.996	0.999	0.994	0.998	0.996	0.997	0.996	0.997	0.996	0.996	0.987	0.999	0.989	0.999	0.993	0.998	0.995	0.995	0.998	0.994	0.987	0.999	0.99	0.999	0.991	0.998	0.995	0.995	0.998	0.991	0.995	0.999	0.994	0.999	0.991	0.998	0.994	0.995	0.998	0.991	0.987
0.0983117	0.99665		0.0983117	0.917377		0.365632		0.102993	0.997	0.999	0.995	0.998	0.993	0.996	0.995	0.994	0.996	0.996	0.987	0.999	0.989	0.999	0.994	0.998	0.996	0.995	0.998	0.993	0.989	0.999	0.99	0.999	0.991	0.998	0.996	0.995	0.998	0.991	0.995	0.999	0.995	0.999	0.991	0.998	0.991	0.992	0.998	0.991	0.989
0.102993	0.994683		0.102993	0.88858		0.374889		0.107675	0.994	0.996	0.994	0.997	0.991	0.996	0.992	0.993	0.996	0.992	0.99	0.997	0.99	0.996	0.993	0.996	0.995	0.995	0.996	0.993	0.991	0.997	0.991	0.996	0.993	0.997	0.996	0.995	0.996	0.993	0.993	0.997	0.993	0.996	0.992	0.996	0.993	0.992	0.996	0.993	0.991
0.107675	0.993386		0.107675	0.87542		0.388774		0.112356	0.994	0.995	0.994	0.993	0.991	0.995	0.991	0.99	0.996	0.99	0.992	0.997	0.991	0.997	0.993	0.992	0.995	0.996	0.992	0.993	0.992	0.997	0.991	0.994	0.994	0.996	0.991	0.991	0.996	0.993	0.992	0.997	0.992	0.997	0.993	0.991	0.994	0.993	0.991	0.992	0.991
0.112356	0.995105		0.112356	0.896383		0.384145		0.117038	0.995	0.997	0.995	0.996	0.991	0.996	0.992	0.992	0.996	0.991	0.992	0.998	0.991	0.998	0.992	0.992	0.995	0.996	0.992	0.993	0.993	0.998	0.991	0.997	0.993	0.997	0.992	0.992	0.996	0.994	0.994	0.998	0.992	0.998	0.991	0.994	0.995	0.994	0.994	0.992	0.99
0.117038	0.995118		0.117038	0.891314		0.402658		0.121719	0.995	0.997	0.994	0.996	0.99	0.995	0.993	0.993	0.996	0.992	0.992	0.997	0.991	0.997	0.993	0.996	0.995	0.995	0.996	0.991	0.993	0.997	0.991	0.997	0.993	0.996	0.992	0.994	0.996	0.993	0.995	0.997	0.993	0.997	0.992	0.995	0.993	0.994	0.994	0.991	0.992
0.121719	0.992169		0.121719	0.871534		0.370261		0.126401	0.992	0.995	0.991	0.995	0.99	0.991	0.993	0.992	0.992	0.99	0.991	0.996	0.988	0.995	0.99	0.994	0.992	0.991	0.995	0.99	0.991	0.996	0.989	0.996	0.989	0.992	0.994	0.993	0.992	0.989	0.991	0.995	0.992	0.993	0.989	0.993	0.99	0.99	0.994	0.989	0.989
0.126401	0.986513		0.126401	0.868798		0.365632		0.131082	0.984	0.99	0.984	0.99	0.986	0.984	0.988	0.985	0.986	0.985	0.98	0.994	0.982	0.992	0.982	0.989	0.985	0.985	0.989	0.982	0.982	0.994	0.981	0.99	0.983	0.986	0.988	0.988	0.986	0.982	0.98	0.993	0.984	0.99	0.985	0.987	0.986	0.985	0.989	0.985	0.98
0.131082	0.984248		0.131082	0.86345		0.402658		0.135764	0.982	0.987	0.983	0.988	0.984	0.988	0.985	0.985	0.988	0.983	0.971	0.992	0.982	0.99	0.978	0.986	0.984	0.983	0.986	0.977	0.97	0.993	0.977	0.986	0.982	0.988	0.983	0.983	0.991	0.98	0.98	0.991	0.979	0.99	0.985	0.987	0.988	0.987	0.987	0.985	0.972
0.135764	0.980784		0.135764	0.805661		0.384145		0.140445	0.979	0.963	0.979	0.986	0.982	0.985	0.983	0.981	0.985	0.981	0.961	0.991	0.968	0.989	0.97	0.985	0.981	0.98	0.985	0.97	0.962	0.991	0.977	0.984	0.982	0.988	0.981	0.98	0.988	0.98	0.974	0.989	0.974	0.987	0.984	0.985	0.985	0.986	0.985	0.982	0.968
0.140445	0.968227		0.140445	0.752023		0.388774		0.145127	0.964	0.963	0.97	0.968	0.968	0.975	0.97	0.971	0.977	0.967	0.956	0.984	0.96	0.978	0.957	0.97	0.974	0.972	0.968	0.959	0.955	0.987	0.963	0.965	0.971	0.978	0.963	0.965	0.978	0.969	0.955	0.978	0.959	0.975	0.975	0.97	0.98	0.986	0.985	0.977	0.956
0.145127	0.959341		0.145127	0.759738		0.361004		0.149808	0.957	0.958	0.963	0.955	0.953	0.972	0.951	0.953	0.971	0.952	0.959	0.98	0.962	0.976	0.947	0.949	0.964	0.967	0.947	0.95	0.956	0.982	0.96	0.957	0.962	0.973	0.942	0.943	0.973	0.963	0.954	0.978	0.944	0.972	0.963	0.947	0.971	0.971	0.946	0.965	0.956
0.149808	0.963779		0.149808	0.774551		0.388774		0.15449	0.966	0.969	0.962	0.963	0.957	0.969	0.96	0.96	0.97	0.957	0.959	0.982	0.962	0.974	0.959	0.949	0.962	0.967	0.962	0.95	0.959	0.965	0.968	0.967	0.96	0.973	0.958	0.964	0.964	0.958	0.964	0.976	0.953	0.972	0.963	0.947	0.971	0.97	0.958	0.964	0.96
0.15449	0.963417		0.15449	0.761319		0.393402		0.159171	0.965	0.962	0.964	0.96	0.963	0.966	0.965	0.965	0.964	0.964	0.967	0.965	0.969	0.962	0.965	0.961	0.964	0.965	0.96	0.964	0.965	0.965	0.968	0.963	0.965	0.965	0.963	0.964	0.964	0.966	0.965	0.963	0.963	0.963	0.964	0.963	0.967	0.968	0.962	0.965	0.965
0.159171	0.949635		0.159171	0.746891		0.365632		0.163853	0.951	0.932	0.962	0.934	0.963	0.959	0.955	0.965	0.96	0.951	0.957	0.938	0.959	0.939	0.953	0.932	0.961	0.96	0.93	0.954	0.958	0.938	0.96	0.931	0.962	0.954	0.941	0.944	0.951	0.959	0.945	0.935	0.951	0.948	0.946	0.936	0.963	0.957	0.935	0.959	0.958
0.163853	0.937115		0.163853	0.769751		0.388774		0.168534	0.932	0.945	0.951	0.931	0.943	0.959	0.941	0.945	0.957	0.943	0.919	0.947	0.922	0.952	0.924	0.925	0.954	0.953	0.923	0.929	0.921	0.946	0.921	0.947	0.941	0.957	0.916	0.922	0.958	0.938	0.919	0.953	0.926	0.948	0.946	0.922	0.956	0.957	0.919	0.948	0.925
0.168534	0.951037		0.168534	0.796015		0.370261		0.173216	0.932	0.945	0.96	0.954	0.951	0.969	0.941	0.951	0.97	0.948	0.909	0.966	0.914	0.976	0.924	0.947	0.965	0.96	0.951	0.924	0.944	0.967	0.914	0.963	0.955	0.972	0.941	0.938	0.973	0.936	0.935	0.975	0.933	0.974	0.957	0.939	0.962	0.964	0.946	0.953	0.907
0.173216	0.95563		0.173216	0.805172		0.370261		0.177897	0.952	0.954	0.965	0.955	0.929	0.975	0.949	0.955	0.974	0.946	0.943	0.966	0.942	0.972	0.937	0.947	0.965	0.967	0.941	0.939	0.945	0.967	0.94	0.963	0.952	0.972	0.941	0.941	0.972	0.953	0.935	0.975	0.933	0.97	0.961	0.933	0.962	0.966	0.932	0.963	0.939
0.177897	0.945153		0.177897	0.796667		0.370261		0.182579	0.946	0.943	0.954	0.941	0.928	0.965	0.932	0.934	0.967	0.919	0.957	0.954	0.954	0.959	0.932	0.931	0.96	0.958	0.934	0.936	0.954	0.953	0.954	0.941	0.952	0.958	0.931	0.931	0.959	0.951	0.939	0.956	0.933	0.959	0.947	0.918	0.953	0.948	0.916	0.945	0.956
0.182579	0.942898		0.182579	0.791561		0.365632		0.18726	0.951	0.952	0.954	0.946	0.92	0.957	0.915	0.914	0.957	0.919	0.958	0.96	0.953	0.956	0.934	0.939	0.951	0.952	0.942	0.934	0.954	0.965	0.953	0.947	0.939	0.956	0.928	0.928	0.955	0.943	0.942	0.958	0.935	0.958	0.924	0.925	0.918	0.936	0.927	0.92	0.956
0.18726	0.955799		0.18726	0.813288		0.374889		0.191942	0.963	0.976	0.959	0.963	0.93	0.977	0.923	0.925	0.977	0.93	0.967	0.986	0.961	0.971	0.946	0.956	0.963	0.971	0.958	0.948	0.962	0.983	0.959	0.966	0.95	0.956	0.928	0.941	0.974	0.948	0.955	0.977	0.946	0.971	0.939	0.942	0.94	0.935	0.942	0.94	0.961
0.191942	0.966018		0.191942	0.839272		0.388774		0.196623	0.966	0.976	0.959	0.972	0.93	0.977	0.943	0.942	0.977	0.945	0.967	0.986	0.964	0.982	0.946	0.963	0.97	0.971	0.958	0.956	0.968	0.988	0.968	0.974	0.961	0.98	0.951	0.949	0.981	0.963	0.964	0.98	0.963	0.981	0.967	0.953	0.973	0.963	0.953	0.955	0.965
0.196623	0.969066		0.196623	0.852095		0.388774		0.201305	0.969	0.976	0.972	0.972	0.959	0.979	0.956	0.956	0.98	0.959	0.96	0.982	0.962	0.981	0.959	0.967	0.974	0.974	0.969	0.958	0.963	0.984	0.964	0.975	0.966	0.98	0.962	0.961	0.98	0.966	0.967	0.98	0.963	0.981	0.967	0.957	0.973	0.972	0.959	0.966	0.961
0.201305	0.972296		0.201305	0.861122		0.39803		0.205986	0.972	0.976	0.975	0.978	0.968	0.98	0.966	0.965	0.981	0.966	0.958	0.981	0.959	0.982	0.958	0.972	0.977	0.978	0.972	0.958	0.96	0.981	0.961	0.976	0.972	0.982	0.968	0.968	0.982	0.969	0.965	0.981	0.966	0.982	0.973	0.963	0.978	0.978	0.964	0.972	0.96
0.205986	0.97528		0.205986	0.869958		0.388774		0.210668	0.973	0.978	0.98	0.977	0.97	0.984	0.965	0.968	0.984	0.967	0.965	0.984	0.965	0.985	0.964	0.964	0.981	0.981	0.973	0.964	0.966	0.984	0.968	0.976	0.972	0.986	0.969	0.969	0.987	0.967	0.965	0.985	0.966	0.985	0.976	0.965	0.98	0.98	0.965	0.978	0.965
0.210668	0.973303		0.210668	0.870239		0.388774		0.215349	0.973	0.971	0.982	0.972	0.967	0.984	0.964	0.964	0.985	0.967	0.971	0.982	0.968	0.984	0.965	0.964	0.982	0.982	0.963	0.964	0.971	0.983	0.97	0.972	0.976	0.987	0.96	0.963	0.987	0.974	0.968	0.983	0.963	0.982	0.974	0.957	0.981	0.98	0.957	0.974	0.968
0.215349	0.97108		0.215349	0.875845		0.393402		0.220031	0.972	0.967	0.979	0.964	0.965	0.983	0.961	0.959	0.984	0.965	0.974	0.976	0.973	0.976	0.967	0.957	0.981	0.981	0.961	0.968	0.975	0.975	0.972	0.967	0.976	0.983	0.96	0.957	0.984	0.976	0.969	0.979	0.964	0.975	0.971	0.954	0.972	0.977	0.956	0.971	0.972
0.220031	0.971779		0.220031	0.888106		0.393402		0.224712	0.972	0.967	0.981	0.969	0.963	0.982	0.961	0.959	0.981	0.963	0.978	0.973	0.976	0.974	0.969	0.963	0.981	0.981	0.961	0.972	0.977	0.971	0.976	0.968	0.977	0.982	0.959	0.964	0.982	0.977	0.974	0.974	0.965	0.975	0.97	0.959	0.972	0.973	0.956	0.971	0.976
0.224712	0.971057		0.224712	0.875799		0.388774		0.229394	0.974	0.969	0.977	0.969	0.964	0.978	0.964	0.964	0.979	0.964	0.977	0.97	0.977	0.969	0.972	0.963	0.98	0.98	0.965	0.968	0.977	0.969	0.976	0.967	0.973	0.982	0.963	0.964	0.982	0.973	0.974	0.967	0.966	0.971	0.966	0.96	0.972	0.97	0.961	0.968	0.978
0.229394	0.966192		0.229394	0.851258		0.388774		0.234075	0.969	0.959	0.975	0.962	0.964	0.973	0.966	0.965	0.973	0.965	0.966	0.956	0.972	0.959	0.96	0.954	0.968	0.975	0.954	0.969	0.974	0.959	0.971	0.961	0.971	0.973	0.963	0.963	0.973	0.97	0.969	0.954	0.966	0.961	0.967	0.96	0.971	0.97	0.959	0.966	0.972
0.234075	0.961057		0.234075	0.848644		0.388774		0.238757	0.966	0.952	0.969	0.954	0.963	0.967	0.961	0.961	0.966	0.964	0.966	0.949	0.964	0.952	0.96	0.954	0.968	0.969	0.954	0.96	0.969	0.953	0.965	0.949	0.966	0.965	0.958	0.958	0.965	0.966	0.963	0.952	0.962	0.954	0.964	0.954	0.967	0.965	0.954	0.963	0.966
0.238757	0.957906		0.238757	0.840367		0.39803		0.243438	0.965	0.934	0.966	0.956	0.953	0.96	0.95	0.95	0.96	0.953	0.969	0.954	0.966	0.957	0.958	0.949	0.965	0.966	0.951	0.958	0.97	0.954	0.967	0.949	0.962	0.963	0.938	0.952	0.957	0.964	0.963	0.956	0.955	0.957	0.955	0.943	0.95	0.965	0.945	0.956	0.968
0.243438	0.949276		0.243438	0.825433		0.388774		0.24812	0.96	0.934	0.96	0.941	0.939	0.949	0.935	0.935	0.95	0.937	0.971	0.925	0.969	0.946	0.956	0.936	0.96	0.96	0.936	0.956	0.971	0.938	0.968	0.932	0.962	0.956	0.938	0.936	0.957	0.962	0.96	0.945	0.947	0.948	0.942	0.923	0.933	0.931	0.924	0.945	0.971
0.24812	0.936635		0.24812	0.840687		0.393402		0.252801	0.951	0.922	0.95	0.923	0.923	0.946	0.922	0.924	0.949	0.922	0.96	0.925	0.958	0.936	0.945	0.924	0.947	0.949	0.921	0.946	0.964	0.922	0.956	0.918	0.95	0.947	0.921	0.924	0.946	0.952	0.948	0.934	0.935	0.942	0.934	0.913	0.925	0.926	0.907	0.937	0.96
0.252801	0.929975		0.252801	0.849412		0.365632		0.257483	0.939	0.928	0.94	0.925	0.92	0.947	0.923	0.92	0.949	0.92	0.928	0.928	0.928	0.936	0.926	0.922	0.943	0.943	0.925	0.946	0.931	0.922	0.931	0.926	0.936	0.946	0.922	0.919	0.948	0.934	0.934	0.938	0.926	0.944	0.932	0.913	0.936	0.933	0.916	0.931	0.929
0.257483	0.919325		0.257483	0.840245		0.388774		0.262164	0.925	0.92	0.932	0.92	0.911	0.949	0.909	0.912	0.948	0.912	0.901	0.92	0.905	0.937	0.906	0.918	0.936	0.939	0.916	0.911	0.931	0.922	0.931	0.926	0.922	0.947	0.922	0.911	0.948	0.921	0.918	0.933	0.908	0.941	0.921	0.907	0.938	0.938	0.905	0.923	0.883
0.262164	0.895541		0.262164	0.827139		0.365632		0.266846	0.907	0.877	0.916	0.92	0.881	0.934	0.877	0.878	0.934	0.877	0.882	0.893	0.887	0.919	0.888	0.885	0.922	0.923	0.884	0.886	0.885	0.885	0.889	0.882	0.899	0.946	0.874	0.872	0.932	0.9	0.895	0.913	0.88	0.941	0.921	0.87	0.926	0.924	0.866	0.904	0.883
0.266846	0.879811		0.266846	0.818077		0.365632		0.271527	0.889	0.862	0.896	0.867	0.863	0.921	0.852	0.851	0.922	0.864	0.875	0.87	0.874	0.897	0.876	0.858	0.909	0.905	0.856	0.878	0.878	0.869	0.872	0.862	0.891	0.917	0.846	0.852	0.921	0.887	0.881	0.895	0.869	0.901	0.885	0.837	0.911	0.91	0.838	0.883	0.885
0.271527	0.879502		0.271527	0.817192		0.388774		0.276209	0.888	0.862	0.895	0.871	0.871	0.915	0.863	0.867	0.915	0.869	0.875	0.851	0.874	0.884	0.877	0.862	0.898	0.904	0.856	0.882	0.876	0.852	0.871	0.869	0.887	0.916	0.866	0.865	0.912	0.89	0.876	0.895	0.879	0.887	0.887	0.847	0.904	0.906	0.838	0.891	0.871
0.276209	0.865644		0.276209	0.808285		0.365632		0.28089	0.869	0.877	0.849	0.854	0.862	0.895	0.857	0.86	0.892	0.859	0.834	0.862	0.84	0.884	0.852	0.864	0.887	0.886	0.866	0.852	0.842	0.85	0.871	0.873	0.865	0.916	0.858	0.858	0.909	0.89	0.855	0.887	0.861	0.885	0.875	0.843	0.887	0.886	0.842	0.875	0.844
0.28089	0.8375		0.28089	0.810391		0.388774		0.285572	0.869	0.865	0.849	0.854	0.829	0.868	0.831	0.832	0.892	0.823	0.777	0.869	0.785	0.884	0.79	0.847	0.855	0.853	0.848	0.787	0.789	0.867	0.798	0.867	0.819	0.888	0.815	0.813	0.889	0.813	0.809	0.87	0.812	0.879	0.837	0.812	0.86	0.852	0.814	0.835	0.783
0.285572	0.822446		0.285572	0.826158		0.370261		0.290253	0.826	0.832	0.841	0.818	0.792	0.861	0.793	0.79	0.858	0.791	0.798	0.86	0.794	0.878	0.783	0.8	0.845	0.849	0.807	0.785	0.801	0.863	0.802	0.832	0.811	0.874	0.77	0.767	0.874	0.81	0.804	0.87	0.783	0.867	0.817	0.765	0.841	0.842	0.767	0.819	0.793
0.290253	0.802733		0.290253	0.825811		0.370261		0.294935	0.809	0.783	0.841	0.783	0.792	0.845	0.714	0.714	0.846	0.742	0.828	0.845	0.794	0.856	0.78	0.8	0.838	0.837	0.752	0.785	0.825	0.847	0.82	0.784	0.818	0.865	0.722	0.721	0.867	0.821	0.799	0.853	0.757	0.855	0.788	0.715	0.826	0.824	0.716	0.788	0.82
0.294935	0.77202		0.294935	0.813877		0.370261		0.299616	0.774	0.735	0.811	0.753	0.713	0.835	0.667	0.67	0.828	0.721	0.801	0.825	0.802	0.827	0.757	0.715	0.841	0.814	0.717	0.753	0.801	0.813	0.804	0.742	0.805	0.848	0.686	0.721	0.848	0.806	0.766	0.853	0.73	0.814	0.788	0.671	0.802	0.803	0.716	0.765	0.803
0.299616	0.739859		0.299616	0.79678		0.388774		0.304298	0.74	0.716	0.791	0.711	0.71	0.801	0.655	0.591	0.8	0.699	0.762	0.765	0.767	0.794	0.732	0.685	0.784	0.776	0.688	0.728	0.76	0.767	0.773	0.706	0.787	0.812	0.675	0.679	0.809	0.78	0.744	0.784	0.719	0.786	0.753	0.641	0.781	0.772	0.644	0.743	0.767
0.304298	0.707781		0.304298	0.784708		0.370261		0.30898	0.724	0.699	0.748	0.708	0.615	0.769	0.594	0.589	0.773	0.615	0.725	0.781	0.715	0.783	0.687	0.669	0.748	0.752	0.67	0.679	0.722	0.78	0.72	0.687	0.743	0.789	0.654	0.653	0.79	0.746	0.638	0.801	0.662	0.779	0.68	0.596	0.675	0.717	0.631	0.676	0.719
0.30898	0.663743		0.30898	0.755821		0.388774		0.313661	0.672	0.586	0.702	0.67	0.545	0.74	0.543	0.544	0.691	0.538	0.591	0.799	0.664	0.682	0.572	0.516	0.708	0.706	0.638	0.634	0.674	0.798	0.667	0.679	0.696	0.765	0.604	0.61	0.702	0.69	0.638	0.795	0.597	0.764	0.623	0.596	0.675	0.65	0.595	0.625	0.668
0.313661	0.588688		0.313661	0.698387		0.388774		0.318343	0.672	0.586	0.636	0.551	0.528	0.683	0.506	0.516	0.691	0.521	0.591	0.702	0.601	0.682	0.572	0.516	0.659	0.646	0.505	0.58	0.674	0.706	0.607	0.566	0.632	0.765	0.516	0.525	0.702	0.626	0.555	0.685	0.549	0.589	0.595	0.521	0.649	0.641	0.513	0.591	0.597
0.318343	0.524795		0.318343	0.683643		0.370261		0.323024	0.541	0.517	0.579	0.482	0.449	0.634	0.498	0.498	0.638	0.459	0.5	0.563	0.499	0.568	0.517	0.446	0.596	0.58	0.461	0.513	0.494	0.579	0.517	0.506	0.533	0.617	0.475	0.464	0.628	0.521	0.51	0.579	0.51	0.589	0.551	0.48	0.6	0.591	0.486	0.55	0.492
0.323024	0.498036		0.323024	0.705682		0.388774		0.327706	0.519	0.517	0.536	0.511	0.449	0.634	0.449	0.459	0.591	0.459	0.419	0.575	0.402	0.582	0.444	0.483	0.548	0.563	0.474	0.449	0.408	0.577	0.414	0.536	0.446	0.596	0.457	0.466	0.583	0.458	0.502	0.603	0.486	0.584	0.484	0.484	0.535	0.546	0.475	0.485	0.393
0.327706	0.484714		0.327706	0.701635		0.393402		0.332387	0.492	0.544	0.512	0.524	0.428	0.567	0.421	0.422	0.57	0.428	0.414	0.553	0.403	0.58	0.445	0.495	0.535	0.526	0.495	0.454	0.41	0.566	0.407	0.524	0.44	0.567	0.472	0.47	0.573	0.434	0.484	0.564	0.469	0.569	0.434	0.471	0.476	0.471	0.473	0.485	0.413
0.332387	0.472894		0.332387	0.656171		0.370261		0.337069	0.492	0.504	0.501	0.496	0.453	0.574	0.451	0.422	0.564	0.454	0.408	0.511	0.44	0.58	0.445	0.468	0.535	0.526	0.466	0.454	0.41	0.504	0.436	0.509	0.44	0.552	0.467	0.467	0.552	0.434	0.446	0.507	0.459	0.525	0.447	0.462	0.489	0.478	0.451	0.441	0.423
0.337069	0.45681		0.337069	0.606233		0.388774		0.34175	0.446	0.495	0.501	0.472	0.432	0.583	0.461	0.451	0.573	0.429	0.356	0.481	0.394	0.517	0.438	0.422	0.522	0.523	0.427	0.431	0.37	0.485	0.413	0.482	0.449	0.543	0.436	0.434	0.54	0.456	0.413	0.506	0.405	0.527	0.459	0.413	0.491	0.43	0.424	0.454	0.387
0.34175	0.415386		0.34175	0.581072		0.384145		0.346432	0.455	0.43	0.486	0.469	0.381	0.552	0.359	0.361	0.573	0.371	0.343	0.42	0.387	0.501	0.376	0.34	0.508	0.5	0.351	0.38	0.39	0.424	0.379	0.433	0.446	0.526	0.359	0.348	0.524	0.431	0.396	0.465	0.356	0.497	0.391	0.332	0.444	0.43	0.338	0.379	0.378
0.346432	0.371268		0.346432	0.561715		0.407287		0.351113	0.401	0.342	0.44	0.345	0.326	0.494	0.286	0.3	0.494	0.333	0.367	0.373	0.384	0.453	0.357	0.267	0.444	0.445	0.267	0.36	0.39	0.424	0.393	0.348	0.446	0.492	0.305	0.299	0.491	0.431	0.387	0.404	0.308	0.438	0.333	0.288	0.375	0.386	0.284	0.345	0.395
0.351113	0.334944		0.351113	0.542339		0.365632		0.355795	0.356	0.298	0.414	0.278	0.257	0.471	0.237	0.234	0.458	0.282	0.363	0.398	0.366	0.396	0.34	0.267	0.404	0.406	0.267	0.329	0.38	0.384	0.387	0.351	0.409	0.469	0.268	0.296	0.463	0.407	0.336	0.417	0.279	0.405	0.329	0.288	0.376	0.376	0.233	0.32	0.404
0.355795	0.300052		0.355795	0.515848		0.374889		0.360476	0.353	0.233	0.401	0.222	0.259	0.435	0.22	0.229	0.437	0.253	0.324	0.4	0.339	0.351	0.291	0.233	0.409	0.406	0.229	0.298	0.335	0.311	0.332	0.215	0.379	0.461	0.221	0.23	0.46	0.371	0.322	0.352	0.263	0.367	0.3	0.185	0.392	0.378	0.186	0.3	0.347
0.360476	0.244472		0.360476	0.450438		0.388774		0.365158	0.22	0.172	0.3	0.203	0.248	0.178	0.234	0.23	0.333	0.248	0.239	0.171	0.269	0.24	0.22	0.216	0.33	0.327	0.206	0.236	0.24	0.151	0.24	0.178	0.298	0.343	0.2	0.206	0.351	0.29	0.269	0.352	0.243	0.367	0.225	0.183	0.314	0.297	0.177	0.235	0.281
0.365158	0.198352		0.365158	0.398652		0.370261		0.369839	0.22	0.172	0.3	0.176	0.2	0.178	0.203	0.198	0.172	0.199	0.224	0.0888	0.235	0.174	0.216	0.205	0.205	0.21	0.206	0.189	0.216	0.151	0.222	0.178	0.207	0.181	0.2	0.186	0.176	0.206	0.246	0.138	0.217	0.239	0.172	0.175	0.196	0.194	0.176	0.166	0.251
0.369839	0.173327		0.369839	0.387351		0.402658		0.374521	0.192	0.157	0.178	0.159	0.129	0.121	0.16	0.133	0.13	0.145	0.208	0.142	0.235	0.166	0.206	0.172	0.2	0.177	0.203	0.189	0.236	0.13	0.219	0.146	0.182	0.165	0.164	0.137	0.182	0.181	0.201	0.158	0.177	0.226	0.122	0.145	0.157	0.17	0.172	0.114	0.242
0.374521	0.158251		0.374521	0.408828		0.365632		0.379202	0.202	0.182	0.172	0.176	0.129	0.141	0.131	0.157	0.146	0.138	0.175	0.167	0.183	0.174	0.155	0.184	0.175	0.17	0.155	0.187	0.216	0.143	0.187	0.184	0.174	0.19	0.117	0.147	0.199	0.157	0.187	0.164	0.177	0.216	0.083	0.158	0.129	0.124	0.137	0.105	0.181
0.379202	0.183408		0.379202	0.416533		0.365632		0.383884	0.2	0.249	0.167	0.225	0.19	0.178	0.193	0.186	0.187	0.191	0.146	0.144	0.124	0.198	0.158	0.218	0.16	0.168	0.221	0.155	0.148	0.157	0.135	0.276	0.166	0.201	0.196	0.239	0.197	0.184	0.181	0.215	0.205	0.219	0.129	0.19	0.153	0.158	0.196	0.125	0.127
0.383884	0.217922		0.383884	0.363751		0.365632		0.388565	0.22	0.272	0.192	0.262	0.241	0.189	0.244	0.224	0.203	0.229	0.182	0.211	0.164	0.227	0.216	0.279	0.193	0.194	0.288	0.199	0.184	0.197	0.179	0.276	0.191	0.241	0.261	0.239	0.197	0.192	0.181	0.215	0.205	0.243	0.205	0.217	0.233	0.234	0.238	0.185	0.167
0.388565	0.169476		0.388565	0.277159		0.365632		0.393247	0.211	0.233	0.166	0.218	0.153	0.159	0.155	0.174	0.151	0.142	0.16	0.232	0.157	0.196	0.171	0.223	0.191	0.183	0.2	0.175	0.165	0.204	0.148	0.236	0.133	0.23	0.158	0.184	0.25	0.122	0.182	0.221	0.173	0.22	0.116	0.159	0.18	0.163	0.14	0.135	0.169
0.393247	0.091842		0.393247	0.195847		0.365632		0.397928	0.211	0.226	0.125	0.121	0.153	0.135	0.0608	0.0565	0.136	0.0486	0.16	0.208	0.0716	0.196	0.051	0.084	0.152	0.149	0.101	0.175	0.065	0.117	0.0589	0.137	0.0577	0.221	0.0402	0.0253	0.223	0.063	0.0906	0.188	0.0408	0.189	0.0369	0.0357	0.0951	0.111	0.0517	0.0304	0.0655
0.397928	0.073041		0.397928	0.118355		0.365632		0.40261	0.137	0.0414	0.0909	0.0465	0.0229	0.126	0.0417	0.0425	0.132	0.00067	0.0377	0.126	0.0782	0.135	0.0361	0.0247	0.124	0.11	0.0239	0.0405	0.0678	0.128	0.0719	0.0357	0.093	0.177	-0.0166	-0.0137	0.146	0.0722	0.0751	0.103	0.0303	0.129	0.0391	0.0144	0.0999	0.086	0.0165	0.0511	0.059
0.40261	0.090048		0.40261	0.078632		0.365632		0.407291	0.165	0.0416	0.123	0.0439	0.031	0.138	0.0439	0.0213	0.133	0.0348	0.171	0.101	0.158	0.0869	0.0945	0.0254	0.12	0.131	0.0329	0.0924	0.159	0.104	0.182	0.0218	0.093	0.144	0.00292	-3.57e-05	0.146	0.135	0.14	0.0719	0.0803	0.109	0.0635	0.00966	0.0835	0.0835	0.00987	0.0548	0.151
0.407291	0.077143		0.407291	0.061781		0.365632		0.411973	0.118	0.08	0.0919	0.0865	0.0198	0.0905	-0.0128	0.00492	0.0976	0.0224	0.144	0.137	0.137	0.113	0.0653	0.0746	0	0	0.0716	0.0799	0.141	0.142	0.148	0.0851	0.0811	0.0953	0.0412	0.0462	0.0971	0.0857	0.0791	0.0876	0.0803	0.103	0.00303	0.0335	0.0202	0.0148	0.029	0.035	0.157
0.411973	0.062397		0.411973	0.007394		0.365632		0.416654	0	0	0	0	0	0	0	0	0	0	0	0.137	0	0	0	0	0	0	0	0	0	0	0	0	0	0	0	0	0	0	0	0	0	0	0	0	0	0	0	0	0
0.416654	0.067055		0.416654	-0.040061		0.365632		0.421336	0	0	0	0	0	0	0	0	0	0	0	0	0	0	0	0	0	0	0	0	0	0	0	0	0	0	0	0	0	0	0	0	0	0	0	0	0	0	0	0	0
0.421336	0.071102		0.421336	-0.014483		0.393402		0.426017	0	0	0	0	0	0	0	0	0	0	0	0	0	0	0	0	0	0	0	0	0	0	0	0	0	0	0	0	0	0	0	0	0	0	0	0	0	0	0	0	0
0.426017	0.044066		0.426017	-0.022183		0.365632		0.430699	0	0	0	0	0	0	0	0	0	0	0	0	0	0	0	0	0	0	0	0	0	0	0	0	0	0	0	0	0	0	0	0	0	0	0	0	0	0	0	0	0
0.430699	0.003499		0.430699	-0.044127		0.39803		0.43538	0	0	0	0	0	0	0	0	0	0	0	0	0	0	0	0	0	0	0	0	0	0	0	0	0	0	0	0	0	0	0	0	0	0	0	0	0	0	0	0	0
0.43538	-0.01312		0.43538	-0.008446		0.384145		0.440062	0	0	0	0	0	0	0	0	0	0	0	0	0	0	0	0	0	0	0	0	0	0	0	0	0	0	0	0	0	0	0	0	0	0	0	0	0	0	0	0	0
0.440062	-0.00644		0.440062	-0.008805		0.388774		0.444743	0	0	0	0	0	0	0	0	0	0	0	0	0	0	0	0	0	0	0	0	0	0	0	0	0	0	0	0	0	0	0	0	0	0	0	0	0	0	0	0	0
0.444743	0.006887		0.444743	-0.044016		0.384145		0.449425	0	0	0	0	0	0	0	0	0	0	0	0	0	0	0	0	0	0	0	0	0	0	0	0	0	0	0	0	0	0	0	0	0	0	0	0	0	0	0	0	0
0.449425	-0.00358		0.449425	-0.031677		0.384145		0.454106	0	0	0	0	0	0	0	0	0	0	0	0	0	0	0	0	0	0	0	0	0	0	0	0	0	0	0	0	0	0	0	0	0	0	0	0	0	0	0	0	0
0.454106	-0.02813		0.454106	-0.028494		0.384145		0.458788	0	0	0	0	0	0	0	0	0	0	0	0	0	0	0	0	0	0	0	0	0	0	0	0	0	0	0	0	0	0	0	0	0	0	0	0	0	0	0	0	0
0.458788	-0.02056		0.458788	-0.035841		0.384145		0.463469	0	0	0	0	0	0	0	0	0	0	0	0	0	0	0	0	0	0	0	0	0	0	0	0	0	0	0	0	0	0	0	0	0	0	0	0	0	0	0	0	0
0.463469	-0.00573		0.463469	-0.035908		0.388774		0.468151	0	0	0	0	0	0	0	0	0	0	0	0	0	0	0	0	0	0	0	0	0	0	0	0	0	0	0	0	0	0	0	0	0	0	0	0	0	0	0	0	0
0.468151	-0.01518		0.468151	-0.038783				0.472832	0	0	0	0	0	0	0	0	0	0	0	0	0	0	0	0	0	0	0	0	0	0	0	0	0	0	0	0	0	0	0	0	0	0	0	0	0	0	0	0	0
0.472832	0.001		0.472832	-0.022802				0.477514	0	0	0	0	0	0	0	0	0	0	0	0	0	0	0	0	0	0	0	0	0	0	0	0	0	0	0	0	0	0	0	0	0	0	0	0	0	0	0	0	0
0.477514	0.018658		0.477514	-0.01497				0.482195	0	0	0	0	0	0	0	0	0	0	0	0	0	0	0	0	0	0	0	0	0	0	0	0	0	0	0	0	0	0	0	0	0	0	0	0	0	0	0	0	0
0.482195	-0.02112		0.482195	-0.017187				0.486877	0	0	0	0	0	0	0	0	0	0	0	0	0	0	0	0	0	0	0	0	0	0	0	0	0	0	0	0	0	0	0	0	0	0	0	0	0	0	0	0	0
0.486877	-0.05331		0.486877	-0.003895				0.491558	0	0	0	0	0	0	0	0	0	0	0	0	0	0	0	0	0	0	0	0	0	0	0	0	0	0	0	0	0	0	0	0	0	0	0	0	0	0	0	0	0
0.491558	-0.03948		0.491558	-0.018256				0.49624	0	0	0	0	0	0	0	0	0	0	0	0	0	0	0	0	0	0	0	0	0	0	0	0	0	0	0	0	0	0	0	0	0	0	0	0	0	0	0	0	0
0.49624	-0.02037		0.49624	-0.013046				0.500921	0	0	0	0	0	0	0	0	0	0	0	0	0	0	0	0	0	0	0	0	0	0	0	0	0	0	0	0	0	0	0	0	0	0	0	0	0	0	0	0	0
0.500921	-0.00174		0.500921	-0.006773				0.505603	0	0	0	0	0	0	0	0	0	0	0	0	0	0	0	0	0	0	0	0	0	0	0	0	0	0	0	0	0	0	0	0	0	0	0	0	0	0	0	0	0
0.505603	0.001438		0.505603	-0.018347				0.510284	0	0	0	0	0	0	0	0	0	0	0	0	0	0	0	0	0	0	0	0	0	0	0	0	0	0	0	0	0	0	0	0	0	0	0	0	0	0	0	0	0
0.510284	0.01826		0.510284	9.6e-05				0.514966	0	0	0	0	0	0	0	0	0	0	0	0	0	0	0	0	0	0	0	0	0	0	0	0	0	0	0	0	0	0	0	0	0	0	0	0	0	0	0	0	0
0.514966	0.029812		0.514966	0.005927				0.519647	0	0	0	0	0	0	0	0	0	0	0	0	0	0	0	0	0	0	0	0	0	0	0	0	0	0	0	0	0	0	0	0	0	0	0	0	0	0	0	0	0
0.519647	-0.0066		0.519647	-0.010473				0.524329	0	0	0	0	0	0	0	0	0	0	0	0	0	0	0	0	0	0	0	0	0	0	0	0	0	0	0	0	0	0	0	0	0	0	0	0	0	0	0	0	0
0.524329	-0.03497		0.524329	-0.00453				0.52901	0	0	0	0	0	0	0	0	0	0	0	0	0	0	0	0	0	0	0	0	0	0	0	0	0	0	0	0	0	0	0	0	0	0	0	0	0	0	0	0	0
0.52901	-0.01688		0.52901	0.011243				0.533692	0	0	0	0	0	0	0	0	0	0	0	0	0	0	0	0	0	0	0	0	0	0	0	0	0	0	0	0	0	0	0	0	0	0	0	0	0	0	0	0	0
0.533692	0.00287		0.533692	-0.008089				0.538373	0	0	0	0	0	0	0	0	0	0	0	0	0	0	0	0	0	0	0	0	0	0	0	0	0	0	0	0	0	0	0	0	0	0	0	0	0	0	0	0	0
0.538373	-0.01652		0.538373	-0.022027				0.543055	0	0	0	0	0	0	0	0	0	0	0	0	0	0	0	0	0	0	0	0	0	0	0	0	0	0	0	0	0	0	0	0	0	0	0	0	0	0	0	0	0
0.543055	-0.03986		0.543055	-0.003827				0.547736	0	0	0	0	0	0	0	0	0	0	0	0	0	0	0	0	0	0	0	0	0	0	0	0	0	0	0	0	0	0	0	0	0	0	0	0	0	0	0	0	0
0.547736	-0.03207		0.547736	0.005522				0.552418	0	0	0	0	0	0	0	0	0	0	0	0	0	0	0	0	0	0	0	0	0	0	0	0	0	0	0	0	0	0	0	0	0	0	0	0	0	0	0	0	0
0.552418	-0.01771		0.552418	0.013324				0.557099	0	0	0	0	0	0	0	0	0	0	0	0	0	0	0	0	0	0	0	0	0	0	0	0	0	0	0	0	0	0	0	0	0	0	0	0	0	0	0	0	0
0.557099	-0.02162		0.557099	0.009433				0.561781	0	0	0	0	0	0	0	0	0	0	0	0	0	0	0	0	0	0	0	0	0	0	0	0	0	0	0	0	0	0	0	0	0	0	0	0	0	0	0	0	0
0.561781	-0.00666		0.561781	0.007603				0.566462	0	0	0	0	0	0	0	0	0	0	0	0	0	0	0	0	0	0	0	0	0	0	0	0	0	0	0	0	0	0	0	0	0	0	0	0	0	0	0	0	0
0.566462	0.00013		0.566462	0.010126				0.571144	0	0	0	0	0	0	0	0	0	0	0	0	0	0	0	0	0	0	0	0	0	0	0	0	0	0	0	0	0	0	0	0	0	0	0	0	0	0	0	0	0
0.571144	0.010472		0.571144	0.011785				0.575825	0	0	0	0	0	0	0	0	0	0	0	0	0	0	0	0	0	0	0	0	0	0	0	0	0	0	0	0	0	0	0	0	0	0	0	0	0	0	0	0	0
0.575825	0.014701		0.575825	0.000772				0.580507	0	0	0	0	0	0	0	0	0	0	0	0	0	0	0	0	0	0	0	0	0	0	0	0	0	0	0	0	0	0	0	0	0	0	0	0	0	0	0	0	0
0.580507	-0.01288		0.580507	-0.020927				0.585188	0	0	0	0	0	0	0	0	0	0	0	0	0	0	0	0	0	0	0	0	0	0	0	0	0	0	0	0	0	0	0	0	0	0	0	0	0	0	0	0	0
0.585188	-0.03796		0.585188	-0.01063				0.58987	0	0	0	0	0	0	0	0	0	0	0	0	0	0	0	0	0	0	0	0	0	0	0	0	0	0	0	0	0	0	0	0	0	0	0	0	0	0	0	0	0
0.58987	-0.02823		0.58987	0.004749				0.594552	0	0	0	0	0	0	0	0	0	0	0	0	0	0	0	0	0	0	0	0	0	0	0	0	0	0	0	0	0	0	0	0	0	0	0	0	0	0	0	0	0
0.594552	-0.00517		0.594552	0.004483				0.599233	0	0	0	0	0	0	0	0	0	0	0	0	0	0	0	0	0	0	0	0	0	0	0	0	0	0	0	0	0	0	0	0	0	0	0	0	0	0	0	0	0
0.599233	0.0192		0.599233	0.009037
30 Degrees
Half Map FSC			Map To Model FSC			Directional FSC Histogram		3DFSC
0	1		0	1		0.333235		0.00468151	1	1	1	1	1	1	1	1	1	1	1	1	1	1	1	1	1	1	1	1	1	1	1	1	1	1	1	1	1	1	1	1	1	1	1	1	1	1	1	1	1
0.00468151	1		0.00468151	0.99997		0.333235		0.00936302	1	1	1	1	1	1	1	1	1	1	1	1	1	1	1	1	1	1	1	1	1	1	1	1	1	1	1	1	1	1	1	1	1	1	1	1	1	1	1	1	1
0.00936302	1		0.00936302	0.999442		0.328606		0.0140445	1	1	1	1	1	1	1	1	1	1	1	1	1	1	1	1	1	1	1	1	1	1	1	1	1	1	1	1	1	1	1	1	1	1	1	1	1	1	1	1	1
0.0140445	0.999923		0.0140445	0.853842		0.347119		0.018726	1	1	1	1	1	1	1	1	1	1	1	1	1	1	1	1	1	1	1	1	1	1	1	1	1	1	1	1	1	1	1	1	1	1	1	1	1	1	1	1	1
0.018726	0.999979		0.018726	0.998186		0.342491		0.0234075	1	1	1	1	1	1	1	1	1	1	1	1	1	1	1	1	1	1	1	1	1	1	1	1	1	1	1	1	1	1	1	1	1	1	1	1	1	1	1	1	1
0.0234075	0.999937		0.0234075	0.996236		0.347119		0.028089	1	1	1	1	1	1	1	1	1	1	1	1	1	1	1	1	1	1	1	1	1	1	1	1	1	1	1	1	1	1	1	1	1	1	1	1	1	1	1	1	1
0.028089	0.998913		0.028089	0.830859		0.347119		0.0327706	0.999	0.999	0.999	0.999	1	0.999	1	1	0.999	1	0.998	0.999	0.999	0.999	0.999	0.999	0.999	0.999	1	0.999	1	0.999	0.998	1	0.999	0.999	0.999	0.999	0.999	0.999	0.999	0.999	0.999	0.999	1	0.999	0.999	0.999	0.999	0.999	0.998
0.0327706	0.999213		0.0327706	0.977025		0.342491		0.0374521	0.999	0.998	0.999	0.999	0.999	0.999	0.999	0.999	0.999	0.999	0.999	0.999	0.999	0.999	0.999	0.999	0.999	0.999	0.999	0.999	0.999	1	0.999	0.999	0.999	0.999	0.999	0.999	0.999	0.999	0.999	0.999	0.999	0.999	0.999	1	0.999	0.999	0.999	0.999	0.999
0.0374521	0.998874		0.0374521	0.948654		0.347119		0.0421336	0.999	0.998	0.999	0.998	0.999	0.999	0.999	0.999	0.999	0.999	0.999	0.997	0.999	0.997	0.999	0.999	0.999	0.999	0.999	0.999	0.999	0.997	0.999	0.998	0.999	0.998	0.999	0.999	0.999	0.999	0.999	0.997	0.999	0.997	0.999	0.999	0.999	0.999	0.998	0.999	0.999
0.0421336	0.998376		0.0421336	0.812159		0.342491		0.0468151	0.998	0.998	0.999	0.998	0.999	0.998	0.999	0.999	0.998	0.999	0.999	0.998	0.999	0.998	0.998	0.998	0.998	0.998	0.998	0.999	0.999	0.998	0.999	0.998	0.999	0.998	0.998	0.998	0.998	0.999	0.998	0.998	0.998	0.998	0.999	0.998	0.998	0.999	0.998	0.999	0.999
0.0468151	0.998004		0.0468151	0.897389		0.305465		0.0514966	0.997	0.998	0.998	0.997	0.999	0.998	0.999	0.999	0.998	0.999	0.999	0.996	0.999	0.997	0.999	0.998	0.997	0.997	0.998	0.998	0.998	0.998	0.999	0.996	0.999	0.998	0.999	0.998	0.997	0.999	0.998	0.996	0.998	0.996	0.999	0.998	0.999	0.999	0.998	0.999	0.999
0.0514966	0.99683		0.0514966	0.883084		0.337863		0.0561781	0.996	0.996	0.997	0.997	0.998	0.998	0.999	0.999	0.997	0.998	0.996	0.996	0.996	0.997	0.999	0.998	0.997	0.997	0.997	0.997	0.996	0.996	0.996	0.996	0.998	0.996	0.997	0.998	0.996	0.998	0.996	0.996	0.997	0.996	0.998	0.998	0.998	0.998	0.998	0.998	0.997
0.0561781	0.995409		0.0561781	0.867206		0.310093		0.0608596	0.996	0.996	0.993	0.994	0.999	0.994	0.998	0.998	0.994	0.998	0.993	0.995	0.995	0.994	0.996	0.996	0.994	0.994	0.997	0.996	0.994	0.995	0.996	0.995	0.996	0.995	0.997	0.997	0.994	0.996	0.995	0.995	0.996	0.994	0.997	0.998	0.997	0.997	0.998	0.997	0.995
0.0608596	0.992347		0.0608596	0.77899		0.337863		0.0655411	0.992	0.99	0.987	0.993	0.996	0.984	0.996	0.996	0.985	0.996	0.994	0.991	0.995	0.988	0.995	0.995	0.985	0.983	0.994	0.995	0.994	0.998	0.994	0.991	0.992	0.983	0.991	0.995	0.983	0.993	0.992	0.991	0.994	0.986	0.994	0.996	0.99	0.995	0.99	0.995	0.995
0.0655411	0.99426		0.0655411	0.918196		0.333235		0.0702226	0.991	0.998	0.992	0.997	0.991	0.995	0.993	0.993	0.995	0.992	0.994	0.998	0.994	0.997	0.992	0.995	0.993	0.993	0.994	0.991	0.994	0.998	0.994	0.996	0.992	0.995	0.991	0.995	0.983	0.993	0.991	0.998	0.991	0.997	0.993	0.991	0.995	0.995	0.99	0.993	0.995
0.0702226	0.99487		0.0702226	0.882972		0.333235		0.0749041	0.99	0.998	0.992	0.997	0.992	0.996	0.993	0.993	0.996	0.992	0.994	0.998	0.989	0.999	0.99	0.992	0.993	0.994	0.993	0.991	0.988	0.999	0.989	0.998	0.992	0.997	0.989	0.989	0.996	0.992	0.988	0.999	0.99	0.998	0.991	0.99	0.995	0.994	0.99	0.991	0.989
0.0749041	0.994558		0.0749041	0.873772		0.333235		0.0795856	0.99	0.999	0.992	0.998	0.991	0.996	0.993	0.993	0.996	0.991	0.976	0.999	0.981	0.999	0.988	0.996	0.993	0.993	0.995	0.987	0.976	0.999	0.981	0.998	0.989	0.997	0.992	0.992	0.996	0.988	0.991	0.999	0.991	0.998	0.992	0.995	0.994	0.993	0.995	0.991	0.977
0.0795856	0.994705		0.0795856	0.924341		0.333235		0.0842671	0.994	0.998	0.994	0.996	0.99	0.996	0.99	0.99	0.994	0.991	0.985	0.999	0.988	0.998	0.99	0.996	0.995	0.994	0.995	0.988	0.986	0.999	0.987	0.998	0.992	0.997	0.993	0.992	0.994	0.991	0.994	0.998	0.992	0.998	0.99	0.995	0.993	0.993	0.995	0.99	0.985
0.0842671	0.994118		0.0842671	0.892687		0.333235		0.0889486	0.994	0.996	0.995	0.996	0.992	0.994	0.994	0.994	0.994	0.993	0.993	0.995	0.993	0.996	0.993	0.994	0.995	0.995	0.994	0.993	0.994	0.995	0.992	0.996	0.993	0.997	0.994	0.994	0.994	0.994	0.994	0.998	0.993	0.995	0.992	0.994	0.993	0.992	0.994	0.992	0.993
0.0889486	0.994646		0.0889486	0.895112		0.323978		0.0936301	0.994	0.996	0.994	0.996	0.995	0.994	0.995	0.996	0.994	0.995	0.992	0.996	0.992	0.996	0.993	0.996	0.995	0.994	0.996	0.994	0.992	0.996	0.993	0.996	0.992	0.994	0.996	0.995	0.995	0.993	0.994	0.996	0.994	0.996	0.992	0.997	0.991	0.992	0.996	0.993	0.992
0.0936301	0.996114		0.0936301	0.921313		0.314722		0.0983117	0.994	0.998	0.993	0.998	0.994	0.995	0.995	0.996	0.995	0.996	0.988	0.999	0.989	0.998	0.993	0.998	0.994	0.994	0.998	0.993	0.987	0.999	0.991	0.998	0.99	0.997	0.996	0.995	0.997	0.991	0.993	0.999	0.994	0.998	0.99	0.998	0.991	0.992	0.998	0.99	0.988
0.0983117	0.995632		0.0983117	0.91333		0.347119		0.102993	0.995	0.998	0.993	0.998	0.99	0.995	0.992	0.992	0.995	0.996	0.988	0.999	0.99	0.998	0.992	0.997	0.995	0.994	0.996	0.992	0.99	0.999	0.991	0.997	0.991	0.997	0.994	0.994	0.997	0.991	0.993	0.999	0.993	0.998	0.991	0.996	0.991	0.991	0.996	0.991	0.99
0.102993	0.992008		0.102993	0.876459		0.310093		0.107675	0.991	0.993	0.987	0.994	0.988	0.991	0.986	0.986	0.991	0.989	0.992	0.997	0.993	0.994	0.99	0.993	0.99	0.99	0.993	0.991	0.993	0.997	0.993	0.993	0.992	0.992	0.995	0.991	0.992	0.992	0.991	0.995	0.99	0.993	0.988	0.992	0.989	0.988	0.992	0.989	0.994
0.107675	0.990276		0.107675	0.860891		0.337863		0.112356	0.991	0.994	0.987	0.993	0.99	0.986	0.989	0.99	0.991	0.991	0.991	0.995	0.991	0.995	0.99	0.992	0.986	0.991	0.992	0.987	0.99	0.996	0.99	0.994	0.989	0.988	0.99	0.99	0.987	0.989	0.989	0.995	0.99	0.993	0.989	0.991	0.988	0.989	0.991	0.989	0.99
0.112356	0.992816		0.112356	0.886925		0.333235		0.117038	0.99	0.997	0.991	0.996	0.992	0.993	0.993	0.993	0.993	0.992	0.978	0.997	0.991	0.997	0.988	0.992	0.991	0.991	0.992	0.987	0.983	0.997	0.981	0.996	0.985	0.994	0.993	0.992	0.994	0.985	0.988	0.997	0.989	0.996	0.99	0.996	0.993	0.993	0.996	0.99	0.979
0.117038	0.99298		0.117038	0.884848		0.333235		0.121719	0.991	0.995	0.99	0.995	0.993	0.992	0.995	0.995	0.993	0.994	0.983	0.996	0.983	0.995	0.987	0.996	0.993	0.993	0.996	0.988	0.983	0.996	0.981	0.995	0.988	0.994	0.993	0.994	0.993	0.988	0.991	0.995	0.992	0.994	0.991	0.996	0.994	0.993	0.996	0.991	0.982
0.121719	0.98984		0.121719	0.863031		0.333235		0.126401	0.988	0.991	0.988	0.99	0.993	0.984	0.995	0.994	0.984	0.993	0.989	0.991	0.988	0.989	0.99	0.993	0.988	0.988	0.993	0.99	0.988	0.991	0.988	0.991	0.987	0.985	0.994	0.994	0.985	0.988	0.99	0.989	0.992	0.986	0.989	0.994	0.988	0.988	0.995	0.99	0.987
0.126401	0.984721		0.126401	0.859601		0.333235		0.131082	0.979	0.989	0.981	0.987	0.989	0.976	0.991	0.987	0.976	0.988	0.98	0.988	0.983	0.985	0.985	0.988	0.979	0.98	0.988	0.985	0.981	0.989	0.983	0.989	0.982	0.975	0.99	0.99	0.976	0.981	0.98	0.984	0.986	0.982	0.985	0.99	0.983	0.982	0.991	0.984	0.98
0.131082	0.984043		0.131082	0.864112		0.333235		0.135764	0.982	0.99	0.98	0.989	0.986	0.985	0.988	0.987	0.985	0.985	0.968	0.99	0.983	0.987	0.982	0.988	0.982	0.981	0.989	0.981	0.969	0.991	0.974	0.99	0.978	0.978	0.986	0.985	0.986	0.975	0.98	0.988	0.983	0.987	0.984	0.99	0.985	0.984	0.99	0.984	0.972
0.135764	0.977161		0.135764	0.805536		0.333235		0.140445	0.973	0.959	0.972	0.983	0.982	0.977	0.982	0.983	0.977	0.981	0.959	0.983	0.964	0.983	0.973	0.984	0.975	0.974	0.981	0.975	0.961	0.984	0.974	0.986	0.978	0.978	0.981	0.982	0.977	0.975	0.973	0.981	0.975	0.98	0.98	0.986	0.98	0.981	0.984	0.978	0.965
0.140445	0.957777		0.140445	0.734318		0.328606		0.145127	0.944	0.959	0.953	0.956	0.975	0.951	0.976	0.975	0.95	0.975	0.938	0.96	0.94	0.957	0.957	0.966	0.953	0.951	0.966	0.955	0.937	0.957	0.942	0.964	0.953	0.947	0.971	0.97	0.948	0.95	0.946	0.952	0.961	0.95	0.97	0.974	0.967	0.981	0.984	0.968	0.918
0.145127	0.948516		0.145127	0.729711		0.333235		0.149808	0.931	0.954	0.94	0.956	0.961	0.941	0.963	0.965	0.942	0.962	0.925	0.961	0.93	0.954	0.938	0.955	0.943	0.941	0.954	0.936	0.923	0.959	0.922	0.957	0.938	0.943	0.957	0.955	0.946	0.939	0.932	0.957	0.946	0.953	0.959	0.963	0.955	0.955	0.963	0.959	0.918
0.149808	0.94857		0.149808	0.75115		0.333235		0.15449	0.945	0.952	0.947	0.948	0.955	0.952	0.956	0.957	0.953	0.956	0.925	0.957	0.93	0.953	0.939	0.955	0.943	0.941	0.954	0.936	0.932	0.938	0.941	0.953	0.935	0.951	0.956	0.943	0.936	0.936	0.945	0.952	0.945	0.953	0.956	0.963	0.955	0.955	0.957	0.957	0.93
0.15449	0.938914		0.15449	0.749058		0.342491		0.159171	0.941	0.933	0.941	0.933	0.941	0.943	0.94	0.938	0.943	0.945	0.943	0.934	0.939	0.939	0.945	0.937	0.94	0.938	0.937	0.94	0.94	0.938	0.941	0.934	0.936	0.939	0.946	0.943	0.936	0.933	0.944	0.933	0.941	0.939	0.945	0.938	0.942	0.94	0.941	0.94	0.938
0.159171	0.927145		0.159171	0.744281		0.328606		0.163853	0.928	0.907	0.935	0.906	0.941	0.925	0.923	0.938	0.929	0.929	0.944	0.916	0.943	0.903	0.939	0.918	0.937	0.934	0.917	0.942	0.946	0.917	0.943	0.91	0.935	0.914	0.93	0.935	0.916	0.935	0.931	0.909	0.935	0.909	0.939	0.92	0.933	0.94	0.922	0.936	0.943
0.163853	0.928948		0.163853	0.776195		0.342491		0.168534	0.921	0.916	0.939	0.916	0.937	0.938	0.925	0.927	0.937	0.935	0.941	0.939	0.943	0.925	0.932	0.911	0.94	0.937	0.913	0.928	0.941	0.941	0.943	0.919	0.939	0.928	0.921	0.921	0.929	0.933	0.916	0.934	0.929	0.909	0.939	0.915	0.941	0.94	0.912	0.939	0.945
0.168534	0.939157		0.168534	0.79671		0.333235		0.173216	0.921	0.916	0.948	0.939	0.943	0.956	0.925	0.94	0.955	0.943	0.927	0.942	0.93	0.95	0.922	0.926	0.944	0.949	0.929	0.925	0.918	0.941	0.931	0.932	0.942	0.946	0.933	0.929	0.95	0.942	0.92	0.952	0.927	0.948	0.951	0.921	0.95	0.952	0.921	0.949	0.927
0.173216	0.937387		0.173216	0.787973		0.342491		0.177897	0.924	0.935	0.941	0.947	0.931	0.952	0.94	0.941	0.951	0.942	0.919	0.942	0.923	0.941	0.919	0.926	0.944	0.943	0.935	0.923	0.917	0.941	0.924	0.932	0.938	0.946	0.933	0.935	0.946	0.937	0.92	0.952	0.927	0.946	0.944	0.925	0.95	0.947	0.927	0.946	0.921
0.177897	0.933761		0.177897	0.773917		0.342491		0.182579	0.925	0.945	0.926	0.946	0.931	0.937	0.944	0.941	0.937	0.928	0.925	0.949	0.925	0.938	0.926	0.942	0.928	0.927	0.946	0.923	0.922	0.949	0.927	0.945	0.926	0.931	0.938	0.937	0.932	0.924	0.925	0.937	0.93	0.94	0.933	0.941	0.929	0.928	0.94	0.931	0.924
0.182579	0.937192		0.182579	0.77861		0.328606		0.18726	0.937	0.961	0.926	0.954	0.929	0.934	0.938	0.939	0.935	0.928	0.929	0.963	0.923	0.948	0.923	0.951	0.932	0.933	0.95	0.925	0.924	0.967	0.922	0.961	0.912	0.938	0.935	0.937	0.939	0.916	0.929	0.955	0.932	0.947	0.914	0.95	0.897	0.915	0.949	0.914	0.924
0.18726	0.945135		0.18726	0.800833		0.310093		0.191942	0.942	0.968	0.935	0.964	0.933	0.955	0.937	0.936	0.956	0.931	0.932	0.973	0.924	0.962	0.93	0.957	0.944	0.949	0.961	0.927	0.926	0.975	0.922	0.968	0.922	0.938	0.935	0.941	0.956	0.919	0.935	0.964	0.94	0.96	0.927	0.951	0.916	0.914	0.953	0.924	0.918
0.191942	0.951554		0.191942	0.817441		0.337863		0.196623	0.949	0.968	0.935	0.967	0.933	0.955	0.935	0.94	0.956	0.934	0.932	0.973	0.933	0.97	0.93	0.961	0.948	0.949	0.961	0.94	0.932	0.975	0.938	0.968	0.936	0.961	0.947	0.946	0.961	0.934	0.945	0.967	0.951	0.968	0.943	0.952	0.943	0.94	0.95	0.937	0.932
0.196623	0.955105		0.196623	0.826219		0.310093		0.201305	0.958	0.97	0.951	0.965	0.936	0.96	0.934	0.933	0.958	0.937	0.949	0.972	0.949	0.969	0.946	0.958	0.954	0.954	0.961	0.948	0.951	0.976	0.948	0.968	0.944	0.963	0.949	0.949	0.962	0.947	0.958	0.967	0.951	0.968	0.943	0.946	0.943	0.944	0.947	0.942	0.95
0.201305	0.958003		0.201305	0.844229		0.333235		0.205986	0.96	0.967	0.959	0.965	0.946	0.963	0.943	0.943	0.965	0.943	0.952	0.967	0.95	0.966	0.952	0.961	0.963	0.96	0.961	0.952	0.954	0.968	0.951	0.968	0.957	0.965	0.955	0.955	0.966	0.953	0.958	0.964	0.953	0.967	0.953	0.949	0.955	0.954	0.949	0.953	0.953
0.205986	0.961302		0.205986	0.853804		0.328606		0.210668	0.959	0.97	0.964	0.966	0.959	0.968	0.957	0.959	0.968	0.962	0.943	0.967	0.942	0.966	0.956	0.967	0.967	0.966	0.965	0.952	0.946	0.968	0.948	0.968	0.957	0.971	0.961	0.96	0.971	0.953	0.958	0.963	0.953	0.967	0.961	0.959	0.964	0.964	0.959	0.962	0.944
0.210668	0.959688		0.210668	0.841891		0.333235		0.215349	0.957	0.973	0.959	0.968	0.963	0.968	0.966	0.966	0.96	0.962	0.933	0.971	0.932	0.967	0.948	0.967	0.959	0.96	0.967	0.95	0.934	0.969	0.933	0.973	0.953	0.967	0.961	0.962	0.966	0.952	0.954	0.966	0.955	0.966	0.958	0.967	0.962	0.962	0.966	0.958	0.932
0.215349	0.955386		0.215349	0.845282		0.333235		0.220031	0.95	0.97	0.949	0.966	0.955	0.958	0.962	0.962	0.958	0.957	0.928	0.97	0.929	0.964	0.945	0.964	0.955	0.954	0.966	0.945	0.932	0.968	0.93	0.972	0.95	0.964	0.957	0.957	0.964	0.947	0.949	0.967	0.951	0.957	0.948	0.964	0.951	0.955	0.957	0.949	0.929
0.220031	0.953821		0.220031	0.865367		0.333235		0.224712	0.95	0.97	0.952	0.96	0.953	0.954	0.961	0.962	0.956	0.953	0.942	0.964	0.939	0.959	0.95	0.96	0.952	0.951	0.958	0.948	0.939	0.962	0.941	0.966	0.95	0.958	0.952	0.959	0.96	0.947	0.955	0.96	0.951	0.957	0.95	0.959	0.951	0.95	0.957	0.947	0.939
0.224712	0.954119		0.224712	0.858698		0.333235		0.229394	0.954	0.959	0.947	0.953	0.956	0.951	0.966	0.964	0.949	0.957	0.951	0.95	0.952	0.947	0.958	0.956	0.948	0.949	0.959	0.958	0.953	0.948	0.951	0.96	0.953	0.958	0.959	0.959	0.96	0.954	0.959	0.942	0.958	0.946	0.95	0.96	0.949	0.949	0.961	0.952	0.951
0.229394	0.951499		0.229394	0.839447		0.328606		0.234075	0.952	0.952	0.95	0.947	0.956	0.943	0.963	0.961	0.943	0.959	0.948	0.935	0.955	0.936	0.947	0.947	0.942	0.948	0.947	0.958	0.956	0.934	0.955	0.953	0.955	0.941	0.958	0.958	0.942	0.954	0.957	0.932	0.958	0.934	0.953	0.96	0.946	0.946	0.958	0.952	0.956
0.234075	0.942194		0.234075	0.836372		0.333235		0.238757	0.946	0.941	0.944	0.941	0.951	0.931	0.949	0.948	0.928	0.951	0.948	0.925	0.946	0.93	0.947	0.947	0.942	0.945	0.947	0.947	0.949	0.928	0.945	0.934	0.945	0.934	0.95	0.949	0.931	0.945	0.948	0.925	0.95	0.929	0.946	0.948	0.929	0.932	0.948	0.945	0.949
0.238757	0.932846		0.238757	0.830559		0.333235		0.243438	0.934	0.919	0.934	0.938	0.943	0.916	0.937	0.941	0.918	0.942	0.937	0.923	0.937	0.92	0.936	0.942	0.938	0.935	0.94	0.936	0.939	0.92	0.934	0.934	0.926	0.919	0.94	0.944	0.906	0.937	0.933	0.922	0.94	0.921	0.937	0.943	0.922	0.932	0.94	0.937	0.94
0.243438	0.921877		0.243438	0.808635		0.333235		0.24812	0.921	0.919	0.921	0.925	0.933	0.898	0.937	0.931	0.896	0.932	0.929	0.886	0.928	0.905	0.927	0.93	0.92	0.922	0.934	0.925	0.93	0.906	0.926	0.916	0.926	0.904	0.94	0.936	0.906	0.927	0.926	0.9	0.931	0.911	0.925	0.933	0.902	0.902	0.938	0.922	0.93
0.24812	0.90398		0.24812	0.804478		0.333235		0.252801	0.913	0.901	0.903	0.91	0.913	0.884	0.919	0.925	0.883	0.913	0.908	0.884	0.906	0.876	0.906	0.926	0.901	0.902	0.919	0.909	0.912	0.887	0.903	0.901	0.907	0.897	0.921	0.925	0.897	0.906	0.913	0.883	0.913	0.89	0.909	0.9	0.886	0.886	0.923	0.912	0.906
0.252801	0.880743		0.252801	0.805441		0.328606		0.257483	0.881	0.879	0.878	0.888	0.89	0.881	0.898	0.894	0.883	0.894	0.857	0.87	0.862	0.876	0.875	0.899	0.884	0.881	0.901	0.909	0.862	0.869	0.865	0.881	0.875	0.889	0.895	0.89	0.893	0.877	0.882	0.865	0.883	0.879	0.894	0.9	0.887	0.885	0.904	0.89	0.863
0.257483	0.862021		0.257483	0.798959		0.333235		0.262164	0.852	0.854	0.864	0.861	0.885	0.881	0.886	0.883	0.881	0.884	0.822	0.835	0.833	0.862	0.855	0.878	0.871	0.872	0.877	0.858	0.862	0.869	0.865	0.881	0.863	0.874	0.895	0.872	0.893	0.863	0.857	0.842	0.859	0.866	0.887	0.889	0.893	0.89	0.888	0.885	0.812
0.262164	0.836622		0.262164	0.78309		0.337863		0.266846	0.831	0.791	0.85	0.861	0.872	0.849	0.864	0.863	0.851	0.871	0.81	0.772	0.818	0.818	0.835	0.841	0.847	0.85	0.842	0.835	0.816	0.756	0.823	0.803	0.842	0.874	0.848	0.844	0.84	0.843	0.839	0.792	0.844	0.866	0.887	0.859	0.88	0.878	0.865	0.863	0.812
0.266846	0.801395		0.266846	0.773609		0.342491		0.271527	0.805	0.724	0.808	0.762	0.838	0.799	0.826	0.822	0.804	0.837	0.81	0.711	0.808	0.756	0.818	0.797	0.816	0.811	0.796	0.812	0.802	0.704	0.812	0.736	0.825	0.785	0.814	0.811	0.793	0.821	0.811	0.741	0.818	0.767	0.825	0.825	0.844	0.84	0.823	0.822	0.815
0.271527	0.76661		0.271527	0.764535		0.333235		0.276209	0.777	0.724	0.774	0.739	0.797	0.767	0.783	0.792	0.761	0.797	0.81	0.676	0.808	0.722	0.782	0.774	0.779	0.781	0.796	0.796	0.781	0.674	0.786	0.695	0.789	0.751	0.781	0.793	0.747	0.792	0.78	0.741	0.788	0.725	0.787	0.788	0.798	0.8	0.823	0.799	0.794
0.276209	0.729921		0.276209	0.739005		0.337863		0.28089	0.729	0.704	0.671	0.686	0.755	0.739	0.762	0.758	0.74	0.758	0.689	0.693	0.694	0.729	0.728	0.758	0.751	0.756	0.753	0.717	0.672	0.672	0.786	0.713	0.72	0.751	0.749	0.742	0.745	0.792	0.731	0.729	0.726	0.728	0.757	0.757	0.763	0.764	0.756	0.748	0.714
0.28089	0.68033		0.28089	0.742692		0.333235		0.285572	0.729	0.698	0.671	0.686	0.713	0.693	0.716	0.715	0.74	0.708	0.579	0.687	0.603	0.688	0.636	0.71	0.687	0.679	0.718	0.633	0.59	0.678	0.614	0.706	0.658	0.703	0.693	0.691	0.703	0.644	0.637	0.718	0.667	0.69	0.685	0.71	0.704	0.701	0.72	0.683	0.6
0.285572	0.670358		0.285572	0.766539		0.347119		0.290253	0.665	0.675	0.657	0.67	0.667	0.688	0.673	0.669	0.684	0.673	0.628	0.711	0.622	0.707	0.636	0.665	0.654	0.668	0.666	0.638	0.63	0.713	0.629	0.674	0.643	0.69	0.642	0.641	0.679	0.655	0.632	0.718	0.644	0.682	0.671	0.654	0.683	0.69	0.657	0.672	0.612
0.290253	0.660427		0.290253	0.746683		0.333235		0.294935	0.649	0.658	0.657	0.663	0.666	0.686	0.591	0.596	0.693	0.615	0.669	0.738	0.622	0.736	0.625	0.665	0.686	0.679	0.632	0.638	0.654	0.737	0.649	0.663	0.661	0.692	0.587	0.598	0.703	0.659	0.642	0.742	0.627	0.712	0.657	0.61	0.69	0.683	0.598	0.657	0.653
0.294935	0.594575		0.294935	0.713613		0.333235		0.299616	0.584	0.646	0.592	0.626	0.539	0.605	0.52	0.526	0.591	0.551	0.588	0.68	0.582	0.675	0.559	0.611	0.684	0.605	0.622	0.552	0.575	0.668	0.574	0.636	0.568	0.622	0.57	0.598	0.621	0.566	0.602	0.742	0.579	0.651	0.657	0.58	0.572	0.583	0.598	0.581	0.584
0.299616	0.521453		0.299616	0.702785		0.347119		0.304298	0.518	0.583	0.499	0.59	0.468	0.472	0.45	0.347	0.473	0.475	0.497	0.585	0.489	0.577	0.476	0.605	0.506	0.506	0.591	0.483	0.478	0.571	0.493	0.587	0.492	0.516	0.555	0.57	0.516	0.491	0.55	0.576	0.522	0.558	0.48	0.577	0.456	0.46	0.564	0.485	0.497
0.304298	0.465122		0.304298	0.668138		0.347119		0.30898	0.465	0.557	0.453	0.557	0.396	0.452	0.374	0.358	0.453	0.395	0.382	0.566	0.37	0.577	0.383	0.55	0.471	0.47	0.552	0.391	0.387	0.574	0.36	0.557	0.425	0.503	0.523	0.51	0.502	0.427	0.306	0.567	0.433	0.553	0.406	0.4	0.403	0.413	0.509	0.408	0.399
0.30898	0.377817		0.30898	0.575959		0.333235		0.313661	0.348	0.356	0.378	0.459	0.333	0.428	0.319	0.32	0.304	0.328	0.094	0.516	0.195	0.353	0.202	0.335	0.42	0.412	0.451	0.256	0.225	0.522	0.22	0.491	0.316	0.469	0.409	0.405	0.323	0.308	0.306	0.504	0.299	0.498	0.355	0.4	0.403	0.402	0.394	0.347	0.218
0.313661	0.276247		0.313661	0.496833		0.333235		0.318343	0.348	0.356	0.247	0.324	0.304	0.31	0.336	0.338	0.304	0.298	0.094	0.378	0.106	0.353	0.202	0.335	0.27	0.271	0.334	0.206	0.225	0.376	0.14	0.358	0.214	0.469	0.309	0.301	0.323	0.22	0.212	0.337	0.233	0.313	0.279	0.344	0.32	0.32	0.346	0.28	0.0852
0.318343	0.268767		0.318343	0.511806		0.342491		0.323024	0.257	0.356	0.231	0.347	0.294	0.319	0.348	0.334	0.32	0.294	0.106	0.364	0.115	0.326	0.2	0.301	0.251	0.235	0.313	0.185	0.113	0.38	0.136	0.355	0.212	0.314	0.287	0.276	0.32	0.202	0.239	0.352	0.238	0.313	0.258	0.334	0.304	0.309	0.343	0.25	0.0869
0.323024	0.301638		0.323024	0.537219		0.347119		0.327706	0.304	0.356	0.31	0.358	0.294	0.319	0.355	0.348	0.376	0.294	0.142	0.387	0.126	0.353	0.221	0.336	0.33	0.332	0.346	0.213	0.131	0.374	0.141	0.377	0.24	0.385	0.336	0.32	0.383	0.248	0.264	0.385	0.259	0.35	0.299	0.319	0.382	0.38	0.324	0.304	0.103
0.327706	0.260342		0.327706	0.510222		0.337863		0.332387	0.243	0.342	0.236	0.305	0.242	0.299	0.293	0.3	0.294	0.24	0.164	0.333	0.143	0.314	0.2	0.319	0.28	0.285	0.32	0.113	0.102	0.338	0.149	0.33	0.239	0.308	0.286	0.293	0.299	0.229	0.241	0.305	0.245	0.296	0.232	0.287	0.317	0.314	0.282	0.304	0.138
0.332387	0.171262		0.332387	0.444077		0.328606		0.337069	0.243	0.251	0.13	0.253	0.18	0.167	0.21	0.3	0.187	0.181	0.126	0.309	0.0978	0.314	0.2	0.249	0.28	0.285	0.25	0.113	0.102	0.293	0.0935	0.279	0.239	0.168	0.192	0.187	0.178	0.229	0.136	0.243	0.156	0.175	0.118	0.219	0.145	0.145	0.216	0.123	0.0865
0.337069	0.132415		0.337069	0.354455		0.333235		0.34175	0.106	0.141	0.127	0.159	0.181	0.177	0.173	0.173	0.165	0.18	0.0828	0.177	0.0951	0.148	0.0771	0.139	0.135	0.142	0.136	0.0928	0.0873	0.178	0.0749	0.149	0.115	0.135	0.12	0.123	0.125	0.12	0.083	0.14	0.117	0.146	0.139	0.159	0.138	0.206	0.152	0.156	0.0848
0.34175	0.15097		0.34175	0.244234		0.328606		0.346432	0.131	0.117	0.157	0.161	0.174	0.207	0.163	0.16	0.165	0.196	0.17	0.139	0.143	0.137	0.148	0.104	0.173	0.174	0.103	0.139	0.168	0.15	0.143	0.101	0.182	0.164	0.146	0.147	0.166	0.187	0.121	0.123	0.119	0.152	0.182	0.167	0.208	0.206	0.152	0.174	0.151
0.346432	0.136079		0.346432	0.128627		0.323978		0.351113	0.119	0.163	0.142	0.153	0.0973	0.16	0.144	0.124	0.161	0.0875	0.177	0.184	0.145	0.144	0.154	0.0911	0.147	0.141	0.0854	0.156	0.168	0.15	0.114	0.149	0.182	0.142	0.135	0.127	0.149	0.187	0.105	0.146	0.121	0.138	0.121	0.126	0.107	0.102	0.122	0.108	0.165
0.351113	0.097749		0.351113	0.092975		0.314722		0.355795	0.117	0.0883	0.112	0.0883	0.111	0.122	0.122	0.121	0.127	0.0694	0.164	0.0398	0.119	0.102	0.13	0.0911	0.15	0.137	0.0854	0.12	0.155	0.0239	0.119	0.145	0.145	0.117	0.0941	0.128	0.129	0.128	0.099	0.0412	0.12	0.101	0.093	0.126	0.0946	0.0918	0.0346	0.0793	0.137
0.355795	0.093566		0.355795	0.054893		0.310093		0.360476	0.135	0.0202	0.117	0.0604	0.11	0.0766	0.138	0.141	0.0937	0.112	0.169	0.0412	0.119	0.0378	0.13	0.083	0.117	0.107	0.0867	0.128	0.147	-0.0715	0.109	0.0232	0.132	0.0575	0.113	0.108	0.0747	0.122	0.126	-0.00646	0.152	0.0586	0.124	0.0762	0.122	0.115	0.0791	0.124	0.125
0.360476	0.092191		0.360476	-0.04493		0.328606		0.365158	0.0499	0.0133	0.0805	0.065	0.093	0.0693	0.132	0.123	0.0652	0.0967	0.16	0.0395	0.13	0.0698	0.13	0.0873	0.101	0.1	0.0713	0.128	0.146	0.02	0.115	0.0383	0.124	0.0743	0.102	0.104	0.0597	0.13	0.065	-0.00646	0.127	0.0586	0.116	0.077	0.108	0.123	0.0819	0.132	0.118
0.365158	0.06953		0.365158	-0.022739		0.310093		0.369839	0.0499	0.0133	0.0805	0.0361	0.0766	0.0693	0.0968	0.0987	0.0608	0.0676	0.13	0.0559	0.124	0.0631	0.105	0.0109	0.075	0.0678	0.0154	0	0.123	0.02	0.121	0.0383	0.11	0.0704	0.102	0.0303	0.079	0.106	0.039	0.0365	0.0772	0.0518	0.115	0.00453	0.106	0.103	0.00437	0.12	0.119
0.369839	0.054874		0.369839	0.003487		0.333235		0.374521	0	0	0	0	0	0	0	0	0	0	0	0	0.124	0	0	0	0.0718	0	0	0	0	0	0	0	0	0	0	0	0	0	0	0	0	0	0	0	0	0	0	0	0
0.374521	0.066977		0.374521	-0.075629		0.333235		0.379202	0	0	0	0	0	0	0	0	0	0	0	0	0	0	0	0	0	0	0	0	0	0	0	0	0	0	0	0	0	0	0	0	0	0	0	0	0	0	0	0	0
0.379202	0.052188		0.379202	-0.066164		0.333235		0.383884	0	0	0	0	0	0	0	0	0	0	0	0	0	0	0	0	0	0	0	0	0	0	0	0	0	0	0	0	0	0	0	0	0	0	0	0	0	0	0	0	0
0.383884	0.015312		0.383884	-0.012201		0.333235		0.388565	0	0	0	0	0	0	0	0	0	0	0	0	0	0	0	0	0	0	0	0	0	0	0	0	0	0	0	0	0	0	0	0	0	0	0	0	0	0	0	0	0
0.388565	0.013366		0.388565	-0.010731		0.333235		0.393247	0	0	0	0	0	0	0	0	0	0	0	0	0	0	0	0	0	0	0	0	0	0	0	0	0	0	0	0	0	0	0	0	0	0	0	0	0	0	0	0	0
0.393247	0.042117		0.393247	-0.012219		0.333235		0.397928	0	0	0	0	0	0	0	0	0	0	0	0	0	0	0	0	0	0	0	0	0	0	0	0	0	0	0	0	0	0	0	0	0	0	0	0	0	0	0	0	0
0.397928	0.021755		0.397928	-0.007122		0.333235		0.40261	0	0	0	0	0	0	0	0	0	0	0	0	0	0	0	0	0	0	0	0	0	0	0	0	0	0	0	0	0	0	0	0	0	0	0	0	0	0	0	0	0
0.40261	-0.02032		0.40261	-0.025867		0.333235		0.407291	0	0	0	0	0	0	0	0	0	0	0	0	0	0	0	0	0	0	0	0	0	0	0	0	0	0	0	0	0	0	0	0	0	0	0	0	0	0	0	0	0
0.407291	0.004629		0.407291	-0.031756		0.333235		0.411973	0	0	0	0	0	0	0	0	0	0	0	0	0	0	0	0	0	0	0	0	0	0	0	0	0	0	0	0	0	0	0	0	0	0	0	0	0	0	0	0	0
0.411973	0.032096		0.411973	0.008206		0.333235		0.416654	0	0	0	0	0	0	0	0	0	0	0	0	0	0	0	0	0	0	0	0	0	0	0	0	0	0	0	0	0	0	0	0	0	0	0	0	0	0	0	0	0
0.416654	-0.00811		0.416654	0.01301		0.333235		0.421336	0	0	0	0	0	0	0	0	0	0	0	0	0	0	0	0	0	0	0	0	0	0	0	0	0	0	0	0	0	0	0	0	0	0	0	0	0	0	0	0	0
0.421336	-0.03119		0.421336	-0.020391		0.333235		0.426017	0	0	0	0	0	0	0	0	0	0	0	0	0	0	0	0	0	0	0	0	0	0	0	0	0	0	0	0	0	0	0	0	0	0	0	0	0	0	0	0	0
0.426017	-0.00681		0.426017	-0.014942		0.342491		0.430699	0	0	0	0	0	0	0	0	0	0	0	0	0	0	0	0	0	0	0	0	0	0	0	0	0	0	0	0	0	0	0	0	0	0	0	0	0	0	0	0	0
0.430699	-0.02329		0.430699	-0.017409		0.333235		0.43538	0	0	0	0	0	0	0	0	0	0	0	0	0	0	0	0	0	0	0	0	0	0	0	0	0	0	0	0	0	0	0	0	0	0	0	0	0	0	0	0	0
0.43538	-0.03927		0.43538	-0.021469		0.333235		0.440062	0	0	0	0	0	0	0	0	0	0	0	0	0	0	0	0	0	0	0	0	0	0	0	0	0	0	0	0	0	0	0	0	0	0	0	0	0	0	0	0	0
0.440062	-0.01717		0.440062	0.003992		0.333235		0.444743	0	0	0	0	0	0	0	0	0	0	0	0	0	0	0	0	0	0	0	0	0	0	0	0	0	0	0	0	0	0	0	0	0	0	0	0	0	0	0	0	0
0.444743	-0.01404		0.444743	-0.000692		0.310093		0.449425	0	0	0	0	0	0	0	0	0	0	0	0	0	0	0	0	0	0	0	0	0	0	0	0	0	0	0	0	0	0	0	0	0	0	0	0	0	0	0	0	0
0.449425	-0.00386		0.449425	-0.031971		0.328606		0.454106	0	0	0	0	0	0	0	0	0	0	0	0	0	0	0	0	0	0	0	0	0	0	0	0	0	0	0	0	0	0	0	0	0	0	0	0	0	0	0	0	0
0.454106	0.042771		0.454106	-0.027875		0.328606		0.458788	0	0	0	0	0	0	0	0	0	0	0	0	0	0	0	0	0	0	0	0	0	0	0	0	0	0	0	0	0	0	0	0	0	0	0	0	0	0	0	0	0
0.458788	0.038979		0.458788	-0.001614		0.310093		0.463469	0	0	0	0	0	0	0	0	0	0	0	0	0	0	0	0	0	0	0	0	0	0	0	0	0	0	0	0	0	0	0	0	0	0	0	0	0	0	0	0	0
0.463469	-0.00541		0.463469	0.009628		0.333235		0.468151	0	0	0	0	0	0	0	0	0	0	0	0	0	0	0	0	0	0	0	0	0	0	0	0	0	0	0	0	0	0	0	0	0	0	0	0	0	0	0	0	0
0.468151	-0.025		0.468151	-0.022189				0.472832	0	0	0	0	0	0	0	0	0	0	0	0	0	0	0	0	0	0	0	0	0	0	0	0	0	0	0	0	0	0	0	0	0	0	0	0	0	0	0	0	0
0.472832	-0.03803		0.472832	-0.034353				0.477514	0	0	0	0	0	0	0	0	0	0	0	0	0	0	0	0	0	0	0	0	0	0	0	0	0	0	0	0	0	0	0	0	0	0	0	0	0	0	0	0	0
0.477514	-0.04872		0.477514	-0.005162				0.482195	0	0	0	0	0	0	0	0	0	0	0	0	0	0	0	0	0	0	0	0	0	0	0	0	0	0	0	0	0	0	0	0	0	0	0	0	0	0	0	0	0
0.482195	-0.05204		0.482195	0.000315				0.486877	0	0	0	0	0	0	0	0	0	0	0	0	0	0	0	0	0	0	0	0	0	0	0	0	0	0	0	0	0	0	0	0	0	0	0	0	0	0	0	0	0
0.486877	-0.05081		0.486877	-0.009545				0.491558	0	0	0	0	0	0	0	0	0	0	0	0	0	0	0	0	0	0	0	0	0	0	0	0	0	0	0	0	0	0	0	0	0	0	0	0	0	0	0	0	0
0.491558	-0.02675		0.491558	-0.003828				0.49624	0	0	0	0	0	0	0	0	0	0	0	0	0	0	0	0	0	0	0	0	0	0	0	0	0	0	0	0	0	0	0	0	0	0	0	0	0	0	0	0	0
0.49624	-0.00194		0.49624	-0.001476				0.500921	0	0	0	0	0	0	0	0	0	0	0	0	0	0	0	0	0	0	0	0	0	0	0	0	0	0	0	0	0	0	0	0	0	0	0	0	0	0	0	0	0
0.500921	-0.01837		0.500921	-0.003783				0.505603	0	0	0	0	0	0	0	0	0	0	0	0	0	0	0	0	0	0	0	0	0	0	0	0	0	0	0	0	0	0	0	0	0	0	0	0	0	0	0	0	0
0.505603	-0.0219		0.505603	-0.018547				0.510284	0	0	0	0	0	0	0	0	0	0	0	0	0	0	0	0	0	0	0	0	0	0	0	0	0	0	0	0	0	0	0	0	0	0	0	0	0	0	0	0	0
0.510284	-0.00196		0.510284	-0.010289				0.514966	0	0	0	0	0	0	0	0	0	0	0	0	0	0	0	0	0	0	0	0	0	0	0	0	0	0	0	0	0	0	0	0	0	0	0	0	0	0	0	0	0
0.514966	-0.01848		0.514966	-0.00604				0.519647	0	0	0	0	0	0	0	0	0	0	0	0	0	0	0	0	0	0	0	0	0	0	0	0	0	0	0	0	0	0	0	0	0	0	0	0	0	0	0	0	0
0.519647	-0.00888		0.519647	-0.004394				0.524329	0	0	0	0	0	0	0	0	0	0	0	0	0	0	0	0	0	0	0	0	0	0	0	0	0	0	0	0	0	0	0	0	0	0	0	0	0	0	0	0	0
0.524329	0.034313		0.524329	0.023456				0.52901	0	0	0	0	0	0	0	0	0	0	0	0	0	0	0	0	0	0	0	0	0	0	0	0	0	0	0	0	0	0	0	0	0	0	0	0	0	0	0	0	0
0.52901	0.03104		0.52901	0.032564				0.533692	0	0	0	0	0	0	0	0	0	0	0	0	0	0	0	0	0	0	0	0	0	0	0	0	0	0	0	0	0	0	0	0	0	0	0	0	0	0	0	0	0
0.533692	0.004692		0.533692	0.017336				0.538373	0	0	0	0	0	0	0	0	0	0	0	0	0	0	0	0	0	0	0	0	0	0	0	0	0	0	0	0	0	0	0	0	0	0	0	0	0	0	0	0	0
0.538373	-0.00141		0.538373	-0.009362				0.543055	0	0	0	0	0	0	0	0	0	0	0	0	0	0	0	0	0	0	0	0	0	0	0	0	0	0	0	0	0	0	0	0	0	0	0	0	0	0	0	0	0
0.543055	0.005564		0.543055	-0.011736				0.547736	0	0	0	0	0	0	0	0	0	0	0	0	0	0	0	0	0	0	0	0	0	0	0	0	0	0	0	0	0	0	0	0	0	0	0	0	0	0	0	0	0
0.547736	0.014267		0.547736	0.008772				0.552418	0	0	0	0	0	0	0	0	0	0	0	0	0	0	0	0	0	0	0	0	0	0	0	0	0	0	0	0	0	0	0	0	0	0	0	0	0	0	0	0	0
0.552418	-0.00175		0.552418	-0.000172				0.557099	0	0	0	0	0	0	0	0	0	0	0	0	0	0	0	0	0	0	0	0	0	0	0	0	0	0	0	0	0	0	0	0	0	0	0	0	0	0	0	0	0
0.557099	-0.03463		0.557099	0.008117				0.561781	0	0	0	0	0	0	0	0	0	0	0	0	0	0	0	0	0	0	0	0	0	0	0	0	0	0	0	0	0	0	0	0	0	0	0	0	0	0	0	0	0
0.561781	-0.03832		0.561781	0.013362				0.566462	0	0	0	0	0	0	0	0	0	0	0	0	0	0	0	0	0	0	0	0	0	0	0	0	0	0	0	0	0	0	0	0	0	0	0	0	0	0	0	0	0
0.566462	-0.01608		0.566462	-0.005183				0.571144	0	0	0	0	0	0	0	0	0	0	0	0	0	0	0	0	0	0	0	0	0	0	0	0	0	0	0	0	0	0	0	0	0	0	0	0	0	0	0	0	0
0.571144	-0.02207		0.571144	-0.003262				0.575825	0	0	0	0	0	0	0	0	0	0	0	0	0	0	0	0	0	0	0	0	0	0	0	0	0	0	0	0	0	0	0	0	0	0	0	0	0	0	0	0	0
0.575825	-0.03926		0.575825	-0.001588				0.580507	0	0	0	0	0	0	0	0	0	0	0	0	0	0	0	0	0	0	0	0	0	0	0	0	0	0	0	0	0	0	0	0	0	0	0	0	0	0	0	0	0
0.580507	-0.0308		0.580507	-0.000239				0.585188	0	0	0	0	0	0	0	0	0	0	0	0	0	0	0	0	0	0	0	0	0	0	0	0	0	0	0	0	0	0	0	0	0	0	0	0	0	0	0	0	0
0.585188	-0.00224		0.585188	0.007694				0.58987	0	0	0	0	0	0	0	0	0	0	0	0	0	0	0	0	0	0	0	0	0	0	0	0	0	0	0	0	0	0	0	0	0	0	0	0	0	0	0	0	0
0.58987	0.01662		0.58987	0.001579				0.594552	0	0	0	0	0	0	0	0	0	0	0	0	0	0	0	0	0	0	0	0	0	0	0	0	0	0	0	0	0	0	0	0	0	0	0	0	0	0	0	0	0
0.594552	0.023493		0.594552	0.000832				0.599233	0	0	0	0	0	0	0	0	0	0	0	0	0	0	0	0	0	0	0	0	0	0	0	0	0	0	0	0	0	0	0	0	0	0	0	0	0	0	0	0	0
0.599233	0.002619		0.599233	-0.00464
60 Degrees
Half Map FSC			Map To Model FSC			Directional FSC Histogram		3DFSC
0	1		0	1				0.00468151	1	1	1	1	1	1	1	1	1	1	1	1	1	1	1	1	1	1	1	1	1	1	1	1	1	1	1	1	1	1	1	1	1	1	1	1	1	1	1	1	1
0.00468151	1		0.00468151	0.999997		0.286952		0.00936302	1	1	1	1	1	1	1	1	1	1	1	1	1	1	1	1	1	1	1	1	1	1	1	1	1	1	1	1	1	1	1	1	1	1	1	1	1	1	1	1	1
0.00936302	1		0.00936302	0.999939		0.305465		0.0140445	1	1	1	1	1	1	1	1	1	1	1	1	1	1	1	1	1	1	1	1	1	1	1	1	1	1	1	1	1	1	1	1	1	1	1	1	1	1	1	1	1
0.0140445	0.99998		0.0140445	0.988506		0.29158		0.018726	1	1	1	1	1	1	1	1	1	1	1	1	1	1	1	1	1	1	1	1	1	1	1	1	1	1	1	1	1	1	1	1	1	1	1	1	1	1	1	1	1
0.018726	0.999991		0.018726	0.99951		0.305465		0.0234075	1	1	1	1	1	1	1	1	1	1	1	1	1	1	1	1	1	1	1	1	1	1	1	1	1	1	1	1	1	1	1	1	1	1	1	1	1	1	1	1	1
0.0234075	0.999962		0.0234075	0.997924		0.305465		0.028089	1	1	1	1	1	1	1	1	1	1	1	1	1	1	1	1	1	1	1	1	1	1	1	1	1	1	1	1	1	1	1	1	1	1	1	1	1	1	1	1	1
0.028089	0.999038		0.028089	0.941821		0.296208		0.0327706	0.999	0.999	1	0.999	1	1	1	1	0.999	1	0.999	1	1	0.999	0.999	0.999	0.999	0.999	0.999	0.999	1	0.999	0.999	1	1	0.999	0.999	0.999	1	0.999	0.999	0.999	0.999	0.999	1	0.999	1	1	0.999	1	0.999
0.0327706	0.99934		0.0327706	0.965913		0.305465		0.0374521	0.999	1	0.999	0.999	0.999	1	0.999	0.999	1	0.999	1	1	1	1	0.999	1	0.999	0.999	1	0.999	1	0.999	1	1	1	1	0.999	0.999	1	0.999	0.999	0.999	0.999	1	1	1	1	1	0.999	1	1
0.0374521	0.999515		0.0374521	0.948311		0.305465		0.0421336	1	1	1	0.999	0.999	1	1	0.999	1	0.999	1	0.999	1	1	0.999	1	0.999	1	1	1	1	0.999	1	1	1	0.999	0.999	0.999	0.999	1	1	0.999	1	1	1	1	1	0.998	0.999	1	1
0.0421336	0.998094		0.0421336	0.825629		0.296208		0.0468151	0.997	1	0.997	0.999	0.999	0.998	0.999	0.999	0.998	0.999	0.996	0.999	0.996	0.999	0.997	0.999	0.998	0.998	0.999	0.997	0.996	0.999	0.996	0.999	0.997	0.998	0.999	0.999	0.998	0.997	0.998	0.999	0.998	0.999	1	0.999	0.998	0.998	0.999	0.998	0.996
0.0468151	0.996113		0.0468151	0.886027		0.305465		0.0514966	0.996	1	0.996	0.998	0.999	0.997	0.998	0.999	0.998	0.998	0.993	0.999	0.992	0.999	0.995	0.998	0.996	0.995	0.998	0.993	0.991	0.999	0.993	0.999	0.996	0.998	0.998	0.998	0.995	0.995	0.994	0.999	0.996	0.997	0.997	0.999	0.997	0.997	0.998	0.997	0.992
0.0514966	0.993836		0.0514966	0.876889		0.286952		0.0561781	0.994	0.998	0.992	0.997	0.994	0.993	0.995	0.995	0.994	0.994	0.983	0.999	0.983	0.998	0.995	0.997	0.993	0.993	0.998	0.99	0.984	1	0.983	0.998	0.991	0.995	0.996	0.996	0.995	0.988	0.995	0.999	0.995	0.997	0.993	0.999	0.995	0.994	0.997	0.994	0.983
0.0561781	0.993077		0.0561781	0.810829		0.310093		0.0608596	0.994	0.997	0.99	0.996	0.993	0.994	0.992	0.994	0.99	0.993	0.978	0.998	0.983	0.998	0.988	0.996	0.989	0.99	0.995	0.99	0.979	0.998	0.984	0.997	0.987	0.995	0.992	0.993	0.995	0.987	0.991	0.998	0.992	0.997	0.992	0.994	0.992	0.993	0.993	0.993	0.982
0.0608596	0.991773		0.0608596	0.773495		0.29158		0.0655411	0.993	0.995	0.985	0.995	0.994	0.986	0.995	0.994	0.988	0.993	0.985	0.992	0.988	0.993	0.99	0.996	0.986	0.984	0.995	0.993	0.986	0.999	0.986	0.995	0.989	0.99	0.994	0.994	0.989	0.988	0.993	0.993	0.992	0.993	0.99	0.995	0.992	0.988	0.995	0.991	0.982
0.0655411	0.993566		0.0655411	0.924002		0.305465		0.0702226	0.99	0.999	0.99	0.998	0.987	0.992	0.992	0.992	0.992	0.991	0.985	0.999	0.986	0.998	0.99	0.995	0.991	0.99	0.996	0.987	0.985	0.999	0.988	0.999	0.989	0.994	0.994	0.994	0.989	0.988	0.991	0.999	0.989	0.998	0.99	0.994	0.989	0.988	0.995	0.987	0.985
0.0702226	0.995005		0.0702226	0.873118		0.286952		0.0749041	0.989	0.999	0.991	0.998	0.992	0.995	0.994	0.994	0.994	0.991	0.985	0.999	0.987	0.999	0.99	0.993	0.991	0.993	0.994	0.991	0.985	0.999	0.986	0.999	0.99	0.997	0.991	0.991	0.996	0.99	0.986	0.999	0.991	0.999	0.991	0.994	0.993	0.993	0.993	0.992	0.985
0.0749041	0.995015		0.0749041	0.863801		0.305465		0.0795856	0.991	0.998	0.993	0.996	0.994	0.993	0.995	0.994	0.995	0.993	0.984	0.998	0.985	0.998	0.991	0.994	0.992	0.992	0.994	0.99	0.983	0.998	0.987	0.998	0.992	0.995	0.993	0.994	0.995	0.991	0.992	0.998	0.993	0.996	0.994	0.994	0.994	0.993	0.995	0.994	0.983
0.0795856	0.993811		0.0795856	0.917444		0.29158		0.0842671	0.992	0.997	0.992	0.992	0.993	0.993	0.993	0.993	0.992	0.995	0.991	0.996	0.99	0.996	0.992	0.992	0.992	0.993	0.993	0.99	0.991	0.996	0.99	0.996	0.993	0.994	0.993	0.993	0.991	0.994	0.994	0.996	0.993	0.996	0.993	0.994	0.992	0.994	0.994	0.993	0.989
0.0842671	0.992776		0.0842671	0.881375		0.286952		0.0889486	0.992	0.994	0.993	0.993	0.996	0.99	0.996	0.996	0.99	0.996	0.992	0.992	0.991	0.992	0.993	0.993	0.991	0.992	0.993	0.993	0.992	0.992	0.991	0.994	0.993	0.994	0.993	0.994	0.991	0.994	0.994	0.996	0.993	0.992	0.994	0.995	0.992	0.993	0.995	0.994	0.992
0.0889486	0.993782		0.0889486	0.872186		0.305465		0.0936301	0.995	0.994	0.993	0.995	0.995	0.992	0.996	0.996	0.991	0.995	0.991	0.993	0.992	0.993	0.993	0.995	0.993	0.992	0.995	0.994	0.993	0.993	0.993	0.995	0.993	0.992	0.995	0.994	0.992	0.992	0.995	0.993	0.995	0.994	0.993	0.996	0.992	0.991	0.995	0.993	0.992
0.0936301	0.994446		0.0936301	0.909625		0.29158		0.0983117	0.994	0.995	0.992	0.996	0.993	0.994	0.994	0.995	0.994	0.994	0.991	0.996	0.991	0.996	0.993	0.996	0.993	0.993	0.996	0.993	0.99	0.996	0.991	0.995	0.989	0.995	0.995	0.994	0.993	0.99	0.99	0.996	0.993	0.996	0.989	0.996	0.991	0.992	0.996	0.989	0.99
0.0983117	0.992373		0.0983117	0.907012		0.286952		0.102993	0.993	0.994	0.989	0.996	0.988	0.992	0.989	0.99	0.992	0.994	0.984	0.997	0.984	0.996	0.986	0.994	0.991	0.99	0.993	0.988	0.984	0.997	0.984	0.994	0.987	0.995	0.991	0.99	0.993	0.986	0.99	0.996	0.988	0.995	0.985	0.994	0.988	0.989	0.993	0.988	0.985
0.102993	0.985223		0.102993	0.86831		0.305465		0.107675	0.983	0.987	0.975	0.989	0.979	0.982	0.984	0.981	0.983	0.979	0.981	0.994	0.982	0.987	0.984	0.989	0.981	0.98	0.99	0.979	0.981	0.993	0.982	0.988	0.983	0.985	0.991	0.986	0.985	0.983	0.984	0.989	0.98	0.985	0.979	0.988	0.98	0.977	0.989	0.976	0.984
0.107675	0.983496		0.107675	0.855247		0.286952		0.112356	0.983	0.99	0.975	0.986	0.983	0.975	0.985	0.985	0.983	0.984	0.985	0.991	0.985	0.989	0.984	0.987	0.974	0.982	0.987	0.983	0.984	0.992	0.986	0.988	0.982	0.978	0.984	0.984	0.976	0.983	0.984	0.989	0.984	0.986	0.978	0.985	0.973	0.976	0.984	0.978	0.984
0.112356	0.988057		0.112356	0.885158		0.310093		0.117038	0.985	0.995	0.982	0.993	0.983	0.984	0.988	0.987	0.986	0.984	0.977	0.996	0.985	0.993	0.983	0.987	0.982	0.982	0.987	0.983	0.974	0.996	0.977	0.994	0.981	0.988	0.988	0.987	0.987	0.981	0.983	0.995	0.984	0.991	0.979	0.99	0.981	0.98	0.991	0.978	0.977
0.117038	0.987974		0.117038	0.880928		0.29158		0.121719	0.984	0.995	0.983	0.993	0.985	0.987	0.989	0.989	0.988	0.985	0.973	0.995	0.97	0.994	0.979	0.993	0.985	0.987	0.992	0.98	0.974	0.995	0.977	0.994	0.981	0.991	0.988	0.987	0.99	0.98	0.984	0.994	0.984	0.993	0.983	0.992	0.985	0.98	0.991	0.982	0.971
0.121719	0.98293		0.121719	0.857594		0.29158		0.126401	0.979	0.989	0.979	0.987	0.985	0.982	0.988	0.988	0.982	0.984	0.967	0.99	0.967	0.987	0.978	0.988	0.982	0.98	0.988	0.979	0.973	0.99	0.97	0.989	0.978	0.982	0.984	0.986	0.984	0.977	0.978	0.989	0.981	0.984	0.982	0.99	0.982	0.981	0.99	0.983	0.966
0.126401	0.973639		0.126401	0.852504		0.310093		0.131082	0.967	0.98	0.971	0.979	0.977	0.969	0.981	0.971	0.968	0.978	0.963	0.98	0.968	0.977	0.971	0.978	0.968	0.971	0.976	0.971	0.966	0.981	0.967	0.981	0.971	0.97	0.976	0.976	0.969	0.972	0.962	0.976	0.971	0.975	0.974	0.97	0.969	0.969	0.98	0.974	0.965
0.131082	0.96772		0.131082	0.863394		0.310093		0.135764	0.964	0.974	0.961	0.974	0.97	0.972	0.972	0.971	0.973	0.968	0.947	0.976	0.968	0.972	0.962	0.97	0.964	0.964	0.97	0.96	0.951	0.978	0.956	0.974	0.964	0.972	0.964	0.963	0.976	0.962	0.962	0.97	0.959	0.975	0.965	0.97	0.968	0.964	0.972	0.964	0.954
0.135764	0.957842		0.135764	0.807142		0.29158		0.140445	0.951	0.925	0.949	0.965	0.967	0.97	0.966	0.965	0.971	0.962	0.911	0.97	0.933	0.964	0.945	0.964	0.959	0.956	0.959	0.947	0.923	0.97	0.956	0.961	0.964	0.972	0.953	0.954	0.971	0.962	0.938	0.964	0.944	0.966	0.965	0.958	0.968	0.969	0.957	0.963	0.936
0.140445	0.935887		0.140445	0.720006		0.286952		0.145127	0.922	0.925	0.936	0.933	0.948	0.947	0.951	0.951	0.947	0.951	0.892	0.95	0.908	0.938	0.925	0.937	0.938	0.939	0.938	0.925	0.896	0.953	0.919	0.929	0.938	0.947	0.937	0.935	0.941	0.941	0.908	0.941	0.923	0.935	0.953	0.94	0.955	0.969	0.957	0.953	0.908
0.145127	0.922863		0.145127	0.718557		0.286952		0.149808	0.912	0.925	0.92	0.923	0.93	0.929	0.929	0.93	0.927	0.929	0.909	0.943	0.918	0.933	0.917	0.924	0.919	0.923	0.92	0.917	0.912	0.944	0.915	0.927	0.923	0.93	0.921	0.92	0.929	0.926	0.912	0.939	0.909	0.934	0.931	0.925	0.925	0.926	0.924	0.931	0.908
0.149808	0.921613		0.149808	0.755956		0.310093		0.15449	0.919	0.921	0.923	0.909	0.926	0.923	0.929	0.927	0.925	0.925	0.909	0.945	0.918	0.929	0.917	0.924	0.918	0.923	0.922	0.917	0.915	0.927	0.922	0.92	0.921	0.929	0.926	0.913	0.916	0.922	0.919	0.93	0.913	0.934	0.928	0.925	0.925	0.922	0.925	0.928	0.916
0.15449	0.914913		0.15449	0.738683		0.286952		0.159171	0.912	0.884	0.923	0.887	0.921	0.92	0.921	0.929	0.919	0.927	0.923	0.922	0.923	0.911	0.915	0.904	0.924	0.926	0.893	0.916	0.921	0.927	0.922	0.889	0.92	0.923	0.909	0.913	0.916	0.922	0.912	0.909	0.907	0.91	0.931	0.911	0.928	0.929	0.903	0.934	0.919
0.159171	0.907178		0.159171	0.718331		0.305465		0.163853	0.906	0.872	0.926	0.87	0.921	0.913	0.926	0.929	0.916	0.911	0.92	0.899	0.918	0.891	0.917	0.876	0.922	0.922	0.877	0.914	0.922	0.892	0.92	0.868	0.921	0.907	0.892	0.897	0.905	0.916	0.902	0.892	0.907	0.895	0.913	0.887	0.923	0.907	0.89	0.932	0.92
0.163853	0.892275		0.163853	0.74657		0.305465		0.168534	0.882	0.889	0.903	0.882	0.901	0.907	0.911	0.915	0.906	0.901	0.876	0.896	0.889	0.893	0.892	0.885	0.903	0.902	0.884	0.895	0.883	0.899	0.886	0.891	0.9	0.893	0.878	0.882	0.898	0.892	0.875	0.897	0.881	0.895	0.913	0.886	0.909	0.907	0.88	0.919	0.889
0.168534	0.901708		0.168534	0.78123		0.310093		0.173216	0.882	0.889	0.912	0.903	0.913	0.927	0.911	0.912	0.927	0.906	0.863	0.916	0.869	0.923	0.878	0.902	0.92	0.914	0.9	0.881	0.871	0.921	0.865	0.904	0.907	0.924	0.896	0.893	0.923	0.893	0.875	0.923	0.886	0.922	0.918	0.896	0.915	0.917	0.895	0.92	0.861
0.173216	0.905595		0.173216	0.786335		0.300837		0.177897	0.894	0.906	0.917	0.906	0.896	0.926	0.904	0.912	0.926	0.913	0.874	0.916	0.875	0.921	0.877	0.902	0.92	0.918	0.897	0.887	0.872	0.921	0.878	0.904	0.9	0.924	0.896	0.901	0.924	0.904	0.875	0.923	0.886	0.925	0.921	0.894	0.915	0.914	0.893	0.923	0.881
0.177897	0.889302		0.177897	0.755775		0.305465		0.182579	0.883	0.893	0.885	0.893	0.896	0.899	0.892	0.893	0.898	0.887	0.876	0.911	0.869	0.904	0.875	0.889	0.887	0.893	0.888	0.872	0.876	0.91	0.877	0.898	0.891	0.893	0.889	0.889	0.895	0.89	0.876	0.905	0.878	0.9	0.902	0.89	0.892	0.89	0.888	0.899	0.868
0.182579	0.89225		0.182579	0.743145		0.310093		0.18726	0.89	0.912	0.885	0.905	0.891	0.894	0.885	0.887	0.897	0.887	0.869	0.92	0.866	0.908	0.864	0.9	0.89	0.886	0.899	0.865	0.873	0.928	0.863	0.908	0.875	0.897	0.888	0.891	0.898	0.873	0.876	0.915	0.88	0.908	0.887	0.901	0.874	0.909	0.902	0.885	0.868
0.18726	0.914538		0.18726	0.769136		0.305465		0.191942	0.909	0.95	0.9	0.937	0.915	0.921	0.915	0.916	0.923	0.914	0.877	0.958	0.88	0.933	0.894	0.928	0.906	0.909	0.932	0.893	0.887	0.949	0.881	0.939	0.887	0.897	0.888	0.918	0.926	0.888	0.894	0.938	0.911	0.934	0.913	0.927	0.908	0.909	0.926	0.911	0.873
0.191942	0.92216		0.191942	0.785866		0.286952		0.196623	0.914	0.95	0.9	0.945	0.915	0.921	0.928	0.931	0.923	0.923	0.877	0.958	0.887	0.944	0.894	0.94	0.908	0.909	0.932	0.903	0.884	0.959	0.894	0.954	0.892	0.933	0.92	0.924	0.934	0.889	0.904	0.94	0.907	0.942	0.906	0.939	0.909	0.919	0.934	0.914	0.885
0.196623	0.914918		0.196623	0.797726		0.310093		0.201305	0.909	0.946	0.898	0.931	0.909	0.918	0.915	0.913	0.921	0.906	0.879	0.951	0.892	0.934	0.892	0.923	0.907	0.901	0.928	0.892	0.885	0.955	0.898	0.942	0.89	0.929	0.907	0.906	0.93	0.888	0.903	0.94	0.907	0.933	0.906	0.915	0.909	0.903	0.916	0.905	0.887
0.201305	0.911899		0.201305	0.821409		0.286952		0.205986	0.908	0.929	0.902	0.923	0.913	0.92	0.925	0.923	0.919	0.914	0.883	0.933	0.881	0.921	0.893	0.926	0.911	0.913	0.924	0.895	0.886	0.932	0.889	0.932	0.899	0.927	0.914	0.915	0.926	0.896	0.895	0.921	0.906	0.92	0.916	0.911	0.916	0.919	0.914	0.917	0.885
0.205986	0.912893		0.205986	0.838067		0.296208		0.210668	0.905	0.926	0.913	0.918	0.928	0.924	0.935	0.937	0.925	0.919	0.875	0.918	0.87	0.919	0.902	0.915	0.922	0.918	0.924	0.897	0.875	0.919	0.882	0.932	0.899	0.926	0.926	0.923	0.928	0.897	0.895	0.911	0.906	0.921	0.927	0.921	0.932	0.929	0.92	0.926	0.873
0.210668	0.904637		0.210668	0.828307		0.286952		0.215349	0.897	0.919	0.909	0.913	0.919	0.924	0.924	0.923	0.913	0.919	0.858	0.911	0.838	0.919	0.886	0.915	0.904	0.911	0.916	0.886	0.852	0.91	0.859	0.918	0.886	0.921	0.916	0.917	0.913	0.89	0.887	0.91	0.895	0.918	0.914	0.923	0.925	0.924	0.921	0.91	0.846
0.215349	0.899667		0.215349	0.823646		0.29158		0.220031	0.888	0.908	0.891	0.909	0.904	0.902	0.913	0.911	0.9	0.909	0.851	0.906	0.851	0.909	0.883	0.913	0.897	0.896	0.917	0.886	0.867	0.905	0.859	0.912	0.901	0.904	0.917	0.916	0.903	0.888	0.886	0.908	0.894	0.904	0.895	0.922	0.9	0.909	0.916	0.896	0.848
0.220031	0.903385		0.220031	0.836006		0.286952		0.224712	0.888	0.908	0.901	0.916	0.906	0.896	0.905	0.911	0.903	0.903	0.884	0.907	0.879	0.91	0.894	0.911	0.901	0.896	0.913	0.889	0.887	0.911	0.886	0.916	0.902	0.901	0.916	0.908	0.906	0.896	0.905	0.906	0.905	0.904	0.893	0.915	0.9	0.897	0.916	0.887	0.875
0.224712	0.896549		0.224712	0.826122		0.286952		0.229394	0.889	0.907	0.893	0.905	0.894	0.901	0.898	0.898	0.897	0.898	0.886	0.893	0.882	0.898	0.897	0.901	0.893	0.896	0.901	0.872	0.894	0.895	0.883	0.909	0.894	0.901	0.905	0.908	0.906	0.9	0.904	0.888	0.878	0.898	0.892	0.905	0.888	0.891	0.902	0.894	0.889
0.229394	0.872858		0.229394	0.801795		0.305465		0.234075	0.866	0.874	0.874	0.873	0.894	0.875	0.882	0.882	0.873	0.885	0.855	0.851	0.867	0.86	0.841	0.857	0.836	0.873	0.857	0.875	0.871	0.854	0.866	0.878	0.885	0.871	0.887	0.884	0.872	0.887	0.881	0.851	0.878	0.853	0.879	0.905	0.88	0.88	0.883	0.878	0.866
0.234075	0.846135		0.234075	0.791174		0.286952		0.238757	0.847	0.842	0.847	0.854	0.869	0.822	0.863	0.865	0.823	0.866	0.855	0.819	0.852	0.81	0.841	0.857	0.836	0.839	0.857	0.843	0.857	0.818	0.848	0.813	0.86	0.825	0.865	0.865	0.824	0.855	0.85	0.814	0.861	0.812	0.857	0.858	0.833	0.836	0.855	0.858	0.852
0.238757	0.822259		0.238757	0.770871		0.305465		0.243438	0.827	0.764	0.823	0.832	0.824	0.785	0.831	0.835	0.785	0.828	0.853	0.8	0.846	0.799	0.823	0.835	0.819	0.826	0.836	0.826	0.846	0.799	0.85	0.815	0.81	0.805	0.794	0.839	0.744	0.84	0.835	0.788	0.831	0.798	0.814	0.823	0.779	0.836	0.825	0.813	0.849
0.243438	0.782392		0.243438	0.742842		0.29158		0.24812	0.787	0.764	0.779	0.788	0.784	0.73	0.795	0.792	0.73	0.774	0.827	0.734	0.823	0.765	0.807	0.797	0.791	0.783	0.799	0.804	0.817	0.767	0.822	0.761	0.81	0.739	0.794	0.795	0.744	0.805	0.802	0.751	0.789	0.767	0.756	0.788	0.736	0.726	0.79	0.764	0.828
0.24812	0.724219		0.24812	0.747575		0.305465		0.252801	0.72	0.749	0.699	0.733	0.734	0.675	0.765	0.767	0.653	0.733	0.737	0.737	0.734	0.708	0.744	0.76	0.712	0.715	0.753	0.747	0.741	0.738	0.739	0.74	0.735	0.695	0.747	0.749	0.697	0.736	0.729	0.722	0.731	0.731	0.715	0.716	0.694	0.699	0.752	0.717	0.737
0.252801	0.672889		0.252801	0.74406		0.29158		0.257483	0.65	0.739	0.635	0.712	0.686	0.652	0.728	0.724	0.653	0.696	0.607	0.72	0.609	0.708	0.659	0.71	0.648	0.647	0.721	0.747	0.604	0.721	0.624	0.74	0.629	0.685	0.696	0.69	0.683	0.627	0.636	0.688	0.661	0.702	0.666	0.716	0.646	0.643	0.724	0.662	0.619
0.257483	0.598947		0.257483	0.709637		0.300837		0.262164	0.595	0.644	0.6	0.644	0.597	0.589	0.606	0.604	0.594	0.595	0.576	0.622	0.584	0.626	0.572	0.63	0.594	0.595	0.631	0.572	0.604	0.721	0.624	0.74	0.581	0.602	0.696	0.614	0.683	0.574	0.579	0.604	0.592	0.624	0.573	0.604	0.566	0.561	0.603	0.567	0.598
0.262164	0.52557		0.262164	0.666693		0.286952		0.266846	0.549	0.504	0.558	0.644	0.524	0.534	0.503	0.511	0.531	0.506	0.585	0.478	0.581	0.542	0.517	0.539	0.533	0.553	0.532	0.52	0.584	0.483	0.577	0.521	0.561	0.605	0.544	0.554	0.501	0.564	0.54	0.492	0.534	0.624	0.573	0.498	0.533	0.531	0.489	0.526	0.598
0.266846	0.506268		0.266846	0.632688		0.305465		0.271527	0.519	0.456	0.54	0.485	0.518	0.528	0.502	0.498	0.533	0.531	0.562	0.445	0.55	0.484	0.496	0.498	0.532	0.514	0.495	0.483	0.549	0.448	0.56	0.452	0.569	0.473	0.529	0.522	0.498	0.558	0.528	0.474	0.51	0.481	0.545	0.447	0.571	0.572	0.455	0.547	0.599
0.271527	0.47639		0.271527	0.593246		0.310093		0.276209	0.466	0.456	0.485	0.475	0.486	0.511	0.471	0.481	0.506	0.475	0.562	0.488	0.55	0.505	0.451	0.468	0.49	0.49	0.495	0.458	0.462	0.489	0.486	0.463	0.5	0.518	0.485	0.485	0.512	0.501	0.454	0.474	0.47	0.472	0.513	0.439	0.544	0.542	0.455	0.521	0.482
0.276209	0.406539		0.276209	0.570851		0.286952		0.28089	0.374	0.41	0.365	0.356	0.403	0.475	0.427	0.416	0.462	0.402	0.322	0.43	0.361	0.446	0.376	0.402	0.419	0.422	0.413	0.366	0.337	0.384	0.486	0.386	0.402	0.518	0.395	0.376	0.486	0.501	0.36	0.458	0.372	0.46	0.455	0.374	0.479	0.48	0.38	0.442	0.374
0.28089	0.354625		0.28089	0.554306		0.300837		0.285572	0.374	0.333	0.365	0.356	0.365	0.425	0.373	0.375	0.462	0.367	0.238	0.34	0.267	0.403	0.293	0.362	0.379	0.376	0.348	0.288	0.261	0.331	0.309	0.329	0.353	0.418	0.319	0.319	0.407	0.352	0.293	0.363	0.326	0.405	0.418	0.327	0.461	0.457	0.334	0.415	0.279
0.285572	0.277967		0.285572	0.527475		0.29158		0.290253	0.185	0.317	0.258	0.314	0.296	0.325	0.271	0.278	0.319	0.287	0.144	0.365	0.156	0.374	0.177	0.31	0.291	0.295	0.329	0.174	0.18	0.362	0.178	0.313	0.266	0.31	0.262	0.249	0.323	0.271	0.159	0.363	0.229	0.337	0.318	0.282	0.38	0.368	0.285	0.316	0.174
0.290253	0.188608		0.290253	0.519516		0.310093		0.294935	0.101	0.302	0.258	0.253	0.297	0.184	0.181	0.177	0.186	0.188	0.0187	0.385	0.156	0.352	0.0626	0.31	0.146	0.141	0.254	0.174	0.0578	0.39	0.0342	0.294	0.149	0.193	0.191	0.187	0.187	0.134	0.06	0.347	0.13	0.273	0.186	0.214	0.242	0.241	0.215	0.191	0.0553
0.294935	0.174538		0.294935	0.473529		0.310093		0.299616	0.0873	0.295	0.0686	0.249	0.218	0.15	0.198	0.217	0.154	0.217	0.0459	0.368	0.0618	0.296	0.085	0.217	0.14	0.0784	0.209	0.0963	0.0574	0.371	0.0454	0.288	0.134	0.108	0.2	0.187	0.119	0.13	0.0935	0.347	0.15	0.209	0.186	0.229	0.192	0.194	0.215	0.188	0.0623
0.299616	0.200975		0.299616	0.396557		0.300837		0.304298	0.117	0.256	0.104	0.242	0.27	0.119	0.279	0.237	0.134	0.264	0.161	0.275	0.176	0.238	0.201	0.227	0.1	0.114	0.223	0.193	0.155	0.262	0.15	0.25	0.179	0.0936	0.271	0.269	0.0792	0.173	0.168	0.251	0.199	0.161	0.223	0.269	0.162	0.171	0.263	0.229	0.185
0.304298	0.169006		0.304298	0.347969		0.310093		0.30898	0.13	0.186	0.116	0.189	0.228	0.109	0.259	0.241	0.0956	0.23	0.199	0.176	0.174	0.161	0.196	0.179	0.0955	0.0954	0.187	0.194	0.162	0.161	0.163	0.184	0.183	0.0662	0.255	0.253	0.0694	0.183	0.0809	0.17	0.177	0.148	0.194	0.148	0.0491	0.149	0.232	0.192	0.179
0.30898	0.105153		0.30898	0.251322		0.310093		0.313661	0.055	0.0915	0.0405	0.137	0.101	0.0131	0.13	0.142	-0.0176	0.111	0.15	0.148	0.0886	0.102	0.0765	0.0504	0.0377	0.035	0.112	0.113	0.11	0.131	0.0431	0.149	0.0933	0.0116	0.176	0.175	0.0167	0.0867	0.0809	0.148	0.115	0.0975	0.0973	0.148	0.0491	0.0482	0.143	0.109	0.115
0.313661	0.07599		0.313661	0.125315		0.305465		0.318343	0.055	0.0915	0.0717	0.0911	0.0781	-0.00175	0.0768	0.0869	-0.0176	0.0819	0.15	0.0658	0.0669	0.102	0.0765	0.0504	0.055	0.0604	0.0429	0.0908	0.11	0.0672	0.0703	0.089	0.0627	0.0116	0.117	0.127	0.0167	0.0704	0.0747	0.0738	0.102	0.0833	0.0744	0.0872	0.0267	0.033	0.0747	0.0797	0.109
0.318343	0.091972		0.318343	0.099225		0.305465		0.323024	0.0991	0.105	0.0974	0.0729	0.0766	0.0842	0.0823	0.0765	0.0936	0.0745	0.131	0.0704	0.108	0.105	0.105	0.0391	0.127	0.114	0.0336	0.0845	0.116	0.0878	0.0788	0.107	0.101	0.12	0.105	0.104	0.125	0.0914	0.072	0.0899	0.108	0.0833	0.0942	0.0511	0.0463	0.058	0.0587	0.102	0.113
0.323024	0.07537		0.323024	0.063484		0.310093		0.327706	0.0449	0.105	0.0935	0.0454	0.0766	0.0842	0.0503	0.0756	0.103	0.0745	0.0723	0.125	0.0585	0.0941	0.0615	0.0681	0.11	0.107	0.0619	0.0737	0.0799	0.132	0.0502	0.102	0.0604	0.119	0.0584	0.0726	0.118	0.0574	0.0567	0.0978	0.0794	0.0878	0.0769	0.0562	0.0956	0.096	0.0432	0.0876	0.0679
0.327706	0.018444		0.327706	-0.00308		0.310093		0.332387	0	0	0	0	0	0	0	0	0	0	0	0	0	0	0	0	0	0	0	0	0	0	0	0	0	0	0	0	0	0	0	0	0	0	0	0	0	0	0	0.0876	0
0.332387	0.033785		0.332387	-0.014788		0.305465		0.337069	0	0	0	0	0	0	0	0	0	0	0	0	0	0	0	0	0	0	0	0	0	0	0	0	0	0	0	0	0	0	0	0	0	0	0	0	0	0	0	0	0
0.337069	0.075571		0.337069	0.029001		0.305465		0.34175	0	0	0	0	0	0	0	0	0	0	0	0	0	0	0	0	0	0	0	0	0	0	0	0	0	0	0	0	0	0	0	0	0	0	0	0	0	0	0	0	0
0.34175	0.058119		0.34175	0.005068		0.310093		0.346432	0	0	0	0	0	0	0	0	0	0	0	0	0	0	0	0	0	0	0	0	0	0	0	0	0	0	0	0	0	0	0	0	0	0	0	0	0	0	0	0	0
0.346432	0.005044		0.346432	-0.033818		0.282324		0.351113	0	0	0	0	0	0	0	0	0	0	0	0	0	0	0	0	0	0	0	0	0	0	0	0	0	0	0	0	0	0	0	0	0	0	0	0	0	0	0	0	0
0.351113	-0.04142		0.351113	0.002029		0.286952		0.355795	0	0	0	0	0	0	0	0	0	0	0	0	0	0	0	0	0	0	0	0	0	0	0	0	0	0	0	0	0	0	0	0	0	0	0	0	0	0	0	0	0
0.355795	-0.07206		0.355795	-0.009457		0.282324		0.360476	0	0	0	0	0	0	0	0	0	0	0	0	0	0	0	0	0	0	0	0	0	0	0	0	0	0	0	0	0	0	0	0	0	0	0	0	0	0	0	0	0
0.360476	-0.06569		0.360476	-0.019745		0.282324		0.365158	0	0	0	0	0	0	0	0	0	0	0	0	0	0	0	0	0	0	0	0	0	0	0	0	0	0	0	0	0	0	0	0	0	0	0	0	0	0	0	0	0
0.365158	-0.0172		0.365158	0.015031		0.282324		0.369839	0	0	0	0	0	0	0	0	0	0	0	0	0	0	0	0	0	0	0	0	0	0	0	0	0	0	0	0	0	0	0	0	0	0	0	0	0	0	0	0	0
0.369839	0.012001		0.369839	0.011584		0.282324		0.374521	0	0	0	0	0	0	0	0	0	0	0	0	0	0	0	0	0	0	0	0	0	0	0	0	0	0	0	0	0	0	0	0	0	0	0	0	0	0	0	0	0
0.374521	0.028489		0.374521	0.01976		0.286952		0.379202	0	0	0	0	0	0	0	0	0	0	0	0	0	0	0	0	0	0	0	0	0	0	0	0	0	0	0	0	0	0	0	0	0	0	0	0	0	0	0	0	0
0.379202	0.075782		0.379202	0.01047		0.310093		0.383884	0	0	0	0	0	0	0	0	0	0	0	0	0	0	0	0	0	0	0	0	0	0	0	0	0	0	0	0	0	0	0	0	0	0	0	0	0	0	0	0	0
0.383884	0.105022		0.383884	-0.018162		0.305465		0.388565	0	0	0	0	0	0	0	0	0	0	0	0	0	0	0	0	0	0	0	0	0	0	0	0	0	0	0	0	0	0	0	0	0	0	0	0	0	0	0	0	0
0.388565	0.085249		0.388565	-0.020816		0.310093		0.393247	0	0	0	0	0	0	0	0	0	0	0	0	0	0	0	0	0	0	0	0	0	0	0	0	0	0	0	0	0	0	0	0	0	0	0	0	0	0	0	0	0
0.393247	0.051783		0.393247	-0.011533		0.310093		0.397928	0	0	0	0	0	0	0	0	0	0	0	0	0	0	0	0	0	0	0	0	0	0	0	0	0	0	0	0	0	0	0	0	0	0	0	0	0	0	0	0	0
0.397928	0.005083		0.397928	0.001686		0.305465		0.40261	0	0	0	0	0	0	0	0	0	0	0	0	0	0	0	0	0	0	0	0	0	0	0	0	0	0	0	0	0	0	0	0	0	0	0	0	0	0	0	0	0
0.40261	-0.02736		0.40261	-0.012614		0.305465		0.407291	0	0	0	0	0	0	0	0	0	0	0	0	0	0	0	0	0	0	0	0	0	0	0	0	0	0	0	0	0	0	0	0	0	0	0	0	0	0	0	0	0
0.407291	-0.01659		0.407291	-0.022666		0.310093		0.411973	0	0	0	0	0	0	0	0	0	0	0	0	0	0	0	0	0	0	0	0	0	0	0	0	0	0	0	0	0	0	0	0	0	0	0	0	0	0	0	0	0
0.411973	-0.00164		0.411973	0.012684		0.310093		0.416654	0	0	0	0	0	0	0	0	0	0	0	0	0	0	0	0	0	0	0	0	0	0	0	0	0	0	0	0	0	0	0	0	0	0	0	0	0	0	0	0	0
0.416654	-0.01289		0.416654	0.007607		0.305465		0.421336	0	0	0	0	0	0	0	0	0	0	0	0	0	0	0	0	0	0	0	0	0	0	0	0	0	0	0	0	0	0	0	0	0	0	0	0	0	0	0	0	0
0.421336	-0.00175		0.421336	0.002112		0.310093		0.426017	0	0	0	0	0	0	0	0	0	0	0	0	0	0	0	0	0	0	0	0	0	0	0	0	0	0	0	0	0	0	0	0	0	0	0	0	0	0	0	0	0
0.426017	0.043336		0.426017	-0.001193		0.305465		0.430699	0	0	0	0	0	0	0	0	0	0	0	0	0	0	0	0	0	0	0	0	0	0	0	0	0	0	0	0	0	0	0	0	0	0	0	0	0	0	0	0	0
0.430699	0.048241		0.430699	-0.027631		0.310093		0.43538	0	0	0	0	0	0	0	0	0	0	0	0	0	0	0	0	0	0	0	0	0	0	0	0	0	0	0	0	0	0	0	0	0	0	0	0	0	0	0	0	0
0.43538	0.004799		0.43538	-0.018254		0.305465		0.440062	0	0	0	0	0	0	0	0	0	0	0	0	0	0	0	0	0	0	0	0	0	0	0	0	0	0	0	0	0	0	0	0	0	0	0	0	0	0	0	0	0
0.440062	-0.02295		0.440062	-0.00891		0.286952		0.444743	0	0	0	0	0	0	0	0	0	0	0	0	0	0	0	0	0	0	0	0	0	0	0	0	0	0	0	0	0	0	0	0	0	0	0	0	0	0	0	0	0
0.444743	-0.0112		0.444743	-0.006689		0.305465		0.449425	0	0	0	0	0	0	0	0	0	0	0	0	0	0	0	0	0	0	0	0	0	0	0	0	0	0	0	0	0	0	0	0	0	0	0	0	0	0	0	0	0
0.449425	-0.01969		0.449425	0.009282		0.286952		0.454106	0	0	0	0	0	0	0	0	0	0	0	0	0	0	0	0	0	0	0	0	0	0	0	0	0	0	0	0	0	0	0	0	0	0	0	0	0	0	0	0	0
0.454106	-0.03697		0.454106	0.02078		0.286952		0.458788	0	0	0	0	0	0	0	0	0	0	0	0	0	0	0	0	0	0	0	0	0	0	0	0	0	0	0	0	0	0	0	0	0	0	0	0	0	0	0	0	0
0.458788	-0.01671		0.458788	0.027822		0.286952		0.463469	0	0	0	0	0	0	0	0	0	0	0	0	0	0	0	0	0	0	0	0	0	0	0	0	0	0	0	0	0	0	0	0	0	0	0	0	0	0	0	0	0
0.463469	0.007521		0.463469	-0.009736		0.286952		0.468151	0	0	0	0	0	0	0	0	0	0	0	0	0	0	0	0	0	0	0	0	0	0	0	0	0	0	0	0	0	0	0	0	0	0	0	0	0	0	0	0	0
0.468151	0.016862		0.468151	-0.042039		0.305465		0.472832	0	0	0	0	0	0	0	0	0	0	0	0	0	0	0	0	0	0	0	0	0	0	0	0	0	0	0	0	0	0	0	0	0	0	0	0	0	0	0	0	0
0.472832	0.015402		0.472832	-0.020774				0.477514	0	0	0	0	0	0	0	0	0	0	0	0	0	0	0	0	0	0	0	0	0	0	0	0	0	0	0	0	0	0	0	0	0	0	0	0	0	0	0	0	0
0.477514	0.008483		0.477514	-0.002512				0.482195	0	0	0	0	0	0	0	0	0	0	0	0	0	0	0	0	0	0	0	0	0	0	0	0	0	0	0	0	0	0	0	0	0	0	0	0	0	0	0	0	0
0.482195	0.005336		0.482195	-0.009061				0.486877	0	0	0	0	0	0	0	0	0	0	0	0	0	0	0	0	0	0	0	0	0	0	0	0	0	0	0	0	0	0	0	0	0	0	0	0	0	0	0	0	0
0.486877	-0.02253		0.486877	-0.033597				0.491558	0	0	0	0	0	0	0	0	0	0	0	0	0	0	0	0	0	0	0	0	0	0	0	0	0	0	0	0	0	0	0	0	0	0	0	0	0	0	0	0	0
0.491558	-0.05408		0.491558	-0.030833				0.49624	0	0	0	0	0	0	0	0	0	0	0	0	0	0	0	0	0	0	0	0	0	0	0	0	0	0	0	0	0	0	0	0	0	0	0	0	0	0	0	0	0
0.49624	-0.02887		0.49624	-0.014553				0.500921	0	0	0	0	0	0	0	0	0	0	0	0	0	0	0	0	0	0	0	0	0	0	0	0	0	0	0	0	0	0	0	0	0	0	0	0	0	0	0	0	0
0.500921	0.007571		0.500921	0.004399				0.505603	0	0	0	0	0	0	0	0	0	0	0	0	0	0	0	0	0	0	0	0	0	0	0	0	0	0	0	0	0	0	0	0	0	0	0	0	0	0	0	0	0
0.505603	0.016336		0.505603	0.025024				0.510284	0	0	0	0	0	0	0	0	0	0	0	0	0	0	0	0	0	0	0	0	0	0	0	0	0	0	0	0	0	0	0	0	0	0	0	0	0	0	0	0	0
0.510284	-0.0039		0.510284	-0.003172				0.514966	0	0	0	0	0	0	0	0	0	0	0	0	0	0	0	0	0	0	0	0	0	0	0	0	0	0	0	0	0	0	0	0	0	0	0	0	0	0	0	0	0
0.514966	-0.02973		0.514966	-0.020077				0.519647	0	0	0	0	0	0	0	0	0	0	0	0	0	0	0	0	0	0	0	0	0	0	0	0	0	0	0	0	0	0	0	0	0	0	0	0	0	0	0	0	0
0.519647	-0.0255		0.519647	0.010641				0.524329	0	0	0	0	0	0	0	0	0	0	0	0	0	0	0	0	0	0	0	0	0	0	0	0	0	0	0	0	0	0	0	0	0	0	0	0	0	0	0	0	0
0.524329	-0.00736		0.524329	0.024485				0.52901	0	0	0	0	0	0	0	0	0	0	0	0	0	0	0	0	0	0	0	0	0	0	0	0	0	0	0	0	0	0	0	0	0	0	0	0	0	0	0	0	0
0.52901	-0.00914		0.52901	0.011287				0.533692	0	0	0	0	0	0	0	0	0	0	0	0	0	0	0	0	0	0	0	0	0	0	0	0	0	0	0	0	0	0	0	0	0	0	0	0	0	0	0	0	0
0.533692	-0.01798		0.533692	0.011406				0.538373	0	0	0	0	0	0	0	0	0	0	0	0	0	0	0	0	0	0	0	0	0	0	0	0	0	0	0	0	0	0	0	0	0	0	0	0	0	0	0	0	0
0.538373	-0.01267		0.538373	0.010318				0.543055	0	0	0	0	0	0	0	0	0	0	0	0	0	0	0	0	0	0	0	0	0	0	0	0	0	0	0	0	0	0	0	0	0	0	0	0	0	0	0	0	0
0.543055	0.007282		0.543055	-0.010132				0.547736	0	0	0	0	0	0	0	0	0	0	0	0	0	0	0	0	0	0	0	0	0	0	0	0	0	0	0	0	0	0	0	0	0	0	0	0	0	0	0	0	0
0.547736	0.017532		0.547736	-0.007424				0.552418	0	0	0	0	0	0	0	0	0	0	0	0	0	0	0	0	0	0	0	0	0	0	0	0	0	0	0	0	0	0	0	0	0	0	0	0	0	0	0	0	0
0.552418	0.013551		0.552418	-0.002432				0.557099	0	0	0	0	0	0	0	0	0	0	0	0	0	0	0	0	0	0	0	0	0	0	0	0	0	0	0	0	0	0	0	0	0	0	0	0	0	0	0	0	0
0.557099	0.014774		0.557099	-0.00673				0.561781	0	0	0	0	0	0	0	0	0	0	0	0	0	0	0	0	0	0	0	0	0	0	0	0	0	0	0	0	0	0	0	0	0	0	0	0	0	0	0	0	0
0.561781	0.016971		0.561781	0.002949				0.566462	0	0	0	0	0	0	0	0	0	0	0	0	0	0	0	0	0	0	0	0	0	0	0	0	0	0	0	0	0	0	0	0	0	0	0	0	0	0	0	0	0
0.566462	0.017607		0.566462	0.006692				0.571144	0	0	0	0	0	0	0	0	0	0	0	0	0	0	0	0	0	0	0	0	0	0	0	0	0	0	0	0	0	0	0	0	0	0	0	0	0	0	0	0	0
0.571144	0.012298		0.571144	-0.001253				0.575825	0	0	0	0	0	0	0	0	0	0	0	0	0	0	0	0	0	0	0	0	0	0	0	0	0	0	0	0	0	0	0	0	0	0	0	0	0	0	0	0	0
0.575825	-0.00558		0.575825	-0.006253				0.580507	0	0	0	0	0	0	0	0	0	0	0	0	0	0	0	0	0	0	0	0	0	0	0	0	0	0	0	0	0	0	0	0	0	0	0	0	0	0	0	0	0
0.580507	-0.0124		0.580507	-0.004659				0.585188	0	0	0	0	0	0	0	0	0	0	0	0	0	0	0	0	0	0	0	0	0	0	0	0	0	0	0	0	0	0	0	0	0	0	0	0	0	0	0	0	0
0.585188	0.0002		0.585188	-0.00629				0.58987	0	0	0	0	0	0	0	0	0	0	0	0	0	0	0	0	0	0	0	0	0	0	0	0	0	0	0	0	0	0	0	0	0	0	0	0	0	0	0	0	0
0.58987	0.010629		0.58987	-0.008614				0.594552	0	0	0	0	0	0	0	0	0	0	0	0	0	0	0	0	0	0	0	0	0	0	0	0	0	0	0	0	0	0	0	0	0	0	0	0	0	0	0	0	0
0.594552	0.006359		0.594552	0.001954				0.599233	0	0	0	0	0	0	0	0	0	0	0	0	0	0	0	0	0	0	0	0	0	0	0	0	0	0	0	0	0	0	0	0	0	0	0	0	0	0	0	0	0
0.599233	-0.00334		0.599233	0.013594
[truncated: 59 more columns]

## Sheet: 8d
0 Degrees
Half Map FSC			Map To Model FSC			Directional FSC Histogram		3DFSC
0	1		0.00568311	0.994035		0.278035		0.003862	1	1	1	1	1	1	1	1	1	1	1	1	1	1	1	1	1	1	1	1	1	1	1	1	1	1	1	1	1	1	1	1	1	1	1	1	1	1	1	1	1
0.003862	0.999999		0.0113662	0.957576		0.270312		0.007723	1	1	1	1	1	1	1	1	1	1	1	1	1	1	1	1	1	1	1	1	1	1	1	1	1	1	1	1	1	1	1	1	1	1	1	1	1	1	1	1	1
0.007723	0.999993		0.0170493	0.883176		0.251004		0.011585	1	1	1	1	1	1	1	1	1	1	1	1	1	1	1	1	1	1	1	1	1	1	1	1	1	1	1	1	1	1	1	1	1	1	1	1	1	1	1	1	1
0.011585	0.999942		0.0227324	0.873843		0.254866		0.015446	1	1	1	1	1	1	1	1	1	1	1	1	1	1	1	1	1	1	1	1	1	1	1	1	1	1	1	1	1	1	1	1	1	1	1	1	1	1	1	1	1
0.015446	0.999665		0.0284156	0.85276		0.270312		0.019308	1	1	1	0.999	1	0.999	0.998	1	1	0.999	1	1	1	1	1	1	1	1	0.999	1	1	1	1	1	1	1	0.999	1	1	1	1	0.999	1	1	0.999	0.999	1	0.999	0.999	1	1
0.019308	0.999647		0.0340987	0.874933		0.270312		0.02317	1	1	0.999	0.999	0.999	1	0.999	1	1	0.999	0.999	0.999	1	1	0.999	0.999	1	0.999	0.999	1	1	1	1	0.999	1	1	0.999	1	1	0.999	0.999	0.999	1	1	0.999	1	1	0.999	0.999	1	1
0.02317	0.999613		0.0397818	0.873129		0.227834		0.027031	1	1	0.999	1	0.999	1	1	1	1	0.999	1	0.998	0.998	0.999	1	0.998	0.999	0.999	1	0.999	1	1	1	0.999	0.999	0.999	1	0.999	1	0.999	0.998	1	1	1	0.999	1	1	0.999	1	0.999	0.999
0.027031	0.999424		0.0454649	0.855803		0.262589		0.030893	0.999	1	0.999	0.999	0.999	1	0.999	1	1	0.999	0.999	0.998	0.998	1	1	0.996	0.999	0.999	1	0.999	0.999	1	1	0.998	0.999	1	1	0.999	1	0.999	0.999	0.999	0.999	1	0.999	0.999	1	1	0.999	1	0.997
0.030893	0.99926		0.051148	0.846354		0.278035		0.034754	0.999	1	0.998	0.998	0.999	1	1	1	1	1	0.998	0.999	0.996	1	0.999	0.997	0.998	1	0.999	0.998	0.998	0.999	0.998	0.998	0.997	1	0.999	0.997	0.999	0.999	0.998	0.998	0.999	1	0.999	0.999	0.999	0.999	0.998	0.999	0.993
0.034754	0.99896		0.0568311	0.815436		0.258727		0.038616	0.999	0.999	0.997	0.998	0.999	1	0.998	0.999	0.997	0.999	0.998	0.998	0.995	1	0.996	0.998	0.995	0.999	0.998	0.998	0.997	0.999	0.995	0.998	0.994	1	0.998	0.998	0.996	0.999	0.998	0.999	0.999	1	0.999	0.998	0.998	0.999	0.998	0.999	0.997
0.038616	0.998227		0.0625142	0.806449		0.154464		0.042478	0.999	0.999	0.998	0.998	0.999	0.999	0.996	0.999	0.997	0.999	0.991	0.997	0.994	0.996	0.987	0.997	0.991	0.996	0.995	0.998	0.997	0.999	0.992	0.997	0.994	1	0.991	0.998	0.993	0.996	0.996	0.997	0.998	0.999	0.996	0.998	0.995	0.998	0.995	0.999	0.996
0.042478	0.996311		0.0681973	0.793655		0.146741		0.046339	0.998	0.998	0.997	0.998	0.992	0.997	0.99	0.997	0.994	0.996	0.985	0.99	0.99	0.991	0.987	0.994	0.977	0.989	0.98	0.995	0.991	0.994	0.988	0.993	0.984	0.993	0.983	0.994	0.977	0.989	0.998	0.996	0.997	0.999	0.995	0.998	0.993	0.995	0.985	0.997	0.987
0.046339	0.993262		0.0738804	0.79901		0.16991		0.050201	0.998	0.998	0.995	0.997	0.994	0.991	0.983	0.995	0.99	0.996	0.972	0.98	0.976	0.981	0.974	0.977	0.965	0.978	0.958	0.967	0.969	0.987	0.979	0.983	0.972	0.982	0.963	0.972	0.971	0.974	0.995	0.989	0.994	0.994	0.988	0.995	0.982	0.989	0.977	0.988	0.944
0.050201	0.987306		0.0795635	0.766471		0.173772		0.054062	0.985	0.992	0.978	0.984	0.992	0.988	0.958	0.983	0.989	0.989	0.905	0.911	0.947	0.971	0.866	0.955	0.956	0.953	0.793	0.926	0.949	0.851	0.888	0.941	0.958	0.968	0.757	0.956	0.957	0.94	0.98	0.961	0.984	0.988	0.959	0.985	0.977	0.976	0.912	0.958	0.944
0.054062	0.972763		0.0852466	0.766041		0.154464		0.057924	0.971	0.972	0.949	0.887	0.979	0.984	0.92	0.969	0.978	0.966	0.877	0.814	0.859	0.852	0.683	0.888	0.913	0.931	0.648	0.877	0.88	0.851	0.791	0.876	0.958	0.968	0.757	0.956	0.957	0.94	0.956	0.901	0.972	0.982	0.936	0.976	0.974	0.976	0.912	0.949	0.799
0.057924	0.96015		0.0909298	0.740213		0.146741		0.061786	0.974	0.973	0.883	0.887	0.972	0.984	0.914	0.97	0.975	0.966	0.877	0.814	0.886	0.892	0.641	0.804	0.913	0.938	0.803	0.817	0.851	0.858	0.68	0.759	0.913	0.963	0.755	0.849	0.838	0.887	0.874	0.826	0.968	0.974	0.819	0.911	0.948	0.972	0.914	0.925	0.739
0.061786	0.953203		0.0966129	0.702207		0.173772		0.065647	0.947	0.974	0.89	0.934	0.962	0.972	0.887	0.941	0.95	0.951	0.73	0.78	0.882	0.836	0.713	0.765	0.767	0.874	0.715	0.715	0.853	0.843	0.727	0.776	0.872	0.921	0.755	0.821	0.798	0.848	0.892	0.875	0.972	0.985	0.899	0.904	0.949	0.97	0.882	0.925	0.693
0.065647	0.9547		0.102296	0.671196		0.166049		0.069509	0.95	0.981	0.937	0.967	0.979	0.972	0.911	0.944	0.976	0.958	0.749	0.781	0.851	0.833	0.816	0.801	0.829	0.836	0.738	0.739	0.824	0.9	0.765	0.831	0.894	0.873	0.826	0.807	0.9	0.798	0.916	0.926	0.956	0.97	0.91	0.921	0.968	0.954	0.895	0.877	0.711
0.069509	0.954513		0.107979	0.643771		0.146741		0.07337	0.97	0.971	0.868	0.937	0.98	0.961	0.852	0.906	0.974	0.958	0.7	0.755	0.881	0.829	0.631	0.644	0.835	0.781	0.65	0.735	0.879	0.896	0.619	0.776	0.933	0.873	0.69	0.708	0.9	0.834	0.916	0.926	0.98	0.97	0.836	0.928	0.968	0.96	0.868	0.858	0.747
0.07337	0.949318		0.113662	0.622352		0.150602		0.077232	0.973	0.971	0.88	0.933	0.982	0.956	0.807	0.947	0.973	0.939	0.479	0.736	0.818	0.8	0.557	0.658	0.766	0.661	0.537	0.707	0.882	0.87	0.538	0.787	0.873	0.825	0.484	0.769	0.853	0.76	0.886	0.899	0.974	0.961	0.72	0.915	0.978	0.923	0.784	0.903	0.668
0.077232	0.943447		0.119345	0.630672		0.173772		0.081094	0.954	0.96	0.862	0.932	0.977	0.95	0.813	0.952	0.971	0.923	0.526	0.713	0.73	0.75	0.557	0.691	0.776	0.707	0.516	0.683	0.745	0.794	0.581	0.729	0.811	0.787	0.416	0.732	0.715	0.684	0.907	0.897	0.941	0.94	0.764	0.909	0.969	0.914	0.696	0.93	0.599
0.081094	0.936441		0.125028	0.601901		0.181495		0.084955	0.956	0.959	0.929	0.932	0.962	0.962	0.884	0.936	0.957	0.923	0.568	0.626	0.679	0.803	0.545	0.656	0.633	0.702	0.513	0.605	0.672	0.822	0.656	0.705	0.778	0.787	0.492	0.691	0.715	0.782	0.907	0.897	0.936	0.957	0.824	0.9	0.937	0.925	0.751	0.92	0.554
0.084955	0.937449		0.130712	0.558463		0.154464		0.088817	0.932	0.954	0.908	0.939	0.924	0.957	0.857	0.888	0.897	0.933	0.66	0.544	0.567	0.795	0.588	0.517	0.586	0.76	0.569	0.57	0.688	0.804	0.656	0.601	0.674	0.844	0.46	0.611	0.598	0.791	0.908	0.891	0.884	0.94	0.83	0.873	0.862	0.935	0.823	0.908	0.541
0.088817	0.939127		0.136395	0.545292		0.150602		0.092678	0.932	0.963	0.908	0.925	0.933	0.957	0.797	0.914	0.903	0.914	0.671	0.482	0.474	0.816	0.579	0.444	0.465	0.736	0.531	0.457	0.658	0.822	0.699	0.576	0.56	0.824	0.548	0.521	0.55	0.706	0.889	0.891	0.893	0.951	0.876	0.886	0.862	0.934	0.781	0.932	0.464
0.092678	0.936923		0.142078	0.552605		0.173772		0.09654	0.923	0.96	0.863	0.848	0.929	0.953	0.735	0.921	0.936	0.913	0.655	0.384	0.474	0.78	0.538	0.444	0.468	0.736	0.531	0.457	0.467	0.747	0.609	0.41	0.346	0.759	0.497	0.411	0.548	0.734	0.851	0.831	0.859	0.946	0.767	0.823	0.859	0.916	0.667	0.905	0.349
0.09654	0.933191		0.147761	0.519114		0.173772		0.100402	0.905	0.958	0.696	0.736	0.928	0.952	0.662	0.928	0.92	0.902	0.532	0.274	0.341	0.702	0.453	0.353	0.46	0.699	0.312	0.434	0.467	0.775	0.609	0.335	0.376	0.76	0.497	0.416	0.602	0.715	0.801	0.747	0.873	0.955	0.732	0.842	0.867	0.916	0.667	0.93	0.324
0.100402	0.925794		0.153444	0.492791		0.150602		0.104263	0.905	0.948	0.801	0.826	0.928	0.939	0.702	0.927	0.918	0.869	0.358	0.29	0.384	0.69	0.376	0.242	0.412	0.603	0.344	0.41	0.499	0.621	0.412	0.278	0.492	0.662	0.34	0.327	0.512	0.558	0.765	0.698	0.88	0.932	0.749	0.821	0.858	0.838	0.62	0.911	0.315
0.104263	0.921426		0.159127	0.495951		0.154464		0.108125	0.87	0.898	0.862	0.809	0.942	0.91	0.785	0.876	0.921	0.867	0.454	0.25	0.438	0.51	0.349	0.24	0.421	0.535	0.345	0.296	0.48	0.465	0.475	0.334	0.519	0.608	0.318	0.267	0.463	0.566	0.803	0.691	0.862	0.884	0.783	0.766	0.899	0.84	0.632	0.897	0.329
0.108125	0.912975		0.16481	0.48671		0.173772		0.111986	0.872	0.902	0.841	0.799	0.912	0.895	0.76	0.876	0.921	0.859	0.417	0.36	0.438	0.501	0.284	0.421	0.483	0.553	0.323	0.337	0.331	0.387	0.478	0.394	0.539	0.49	0.213	0.417	0.451	0.569	0.803	0.74	0.844	0.875	0.839	0.766	0.902	0.856	0.635	0.86	0.341
0.111986	0.908349		0.170493	0.483249		0.162187		0.115848	0.846	0.893	0.808	0.727	0.855	0.868	0.746	0.871	0.872	0.854	0.359	0.428	0.284	0.371	0.255	0.487	0.423	0.515	0.348	0.325	0.309	0.45	0.478	0.465	0.539	0.49	0.306	0.477	0.528	0.569	0.766	0.72	0.793	0.85	0.756	0.773	0.88	0.821	0.6	0.806	0.315
0.115848	0.909666		0.176176	0.458313		0.251004		0.11971	0.857	0.893	0.831	0.802	0.858	0.9	0.715	0.902	0.915	0.869	0.297	0.472	0.329	0.349	0.246	0.489	0.495	0.419	0.333	0.353	0.344	0.431	0.361	0.487	0.572	0.458	0.316	0.408	0.506	0.546	0.81	0.796	0.829	0.885	0.711	0.823	0.889	0.821	0.6	0.841	0.223
0.11971	0.902957		0.18186	0.435478		0.239419		0.123571	0.849	0.897	0.799	0.797	0.809	0.918	0.692	0.881	0.876	0.851	0.278	0.46	0.278	0.464	0.322	0.401	0.451	0.405	0.409	0.353	0.328	0.501	0.324	0.488	0.519	0.592	0.392	0.344	0.466	0.476	0.758	0.747	0.804	0.907	0.661	0.806	0.852	0.842	0.665	0.84	0.223
0.123571	0.886236		0.187543	0.414266		0.26645		0.127433	0.868	0.918	0.799	0.809	0.845	0.918	0.735	0.874	0.882	0.869	0.278	0.313	0.278	0.623	0.299	0.401	0.392	0.405	0.324	0.353	0.352	0.518	0.309	0.35	0.437	0.609	0.344	0.261	0.448	0.38	0.757	0.785	0.815	0.907	0.707	0.806	0.852	0.864	0.649	0.837	0.261
0.127433	0.866952		0.193226	0.404437		0.258727		0.131294	0.813	0.89	0.794	0.766	0.887	0.843	0.677	0.841	0.862	0.769	0.321	0.237	0.398	0.505	0.264	0.227	0.399	0.317	0.237	0.363	0.388	0.518	0.309	0.275	0.505	0.515	0.337	0.261	0.448	0.324	0.781	0.726	0.831	0.858	0.706	0.719	0.783	0.755	0.593	0.806	0.301
0.131294	0.85383		0.198909	0.401949		0.212388		0.135156	0.763	0.867	0.761	0.765	0.887	0.81	0.661	0.841	0.87	0.647	0.24	0.217	0.409	0.462	0.271	0.188	0.389	0.3	0.216	0.308	0.342	0.456	0.311	0.244	0.524	0.482	0.285	0.262	0.49	0.311	0.672	0.675	0.762	0.803	0.632	0.693	0.834	0.587	0.55	0.738	0.284
0.135156	0.840883		0.204592	0.383532		0.247142		0.139018	0.726	0.843	0.714	0.717	0.873	0.782	0.598	0.809	0.818	0.553	0.219	0.192	0.369	0.402	0.26	0.249	0.376	0.233	0.221	0.23	0.272	0.402	0.259	0.266	0.464	0.427	0.189	0.272	0.46	0.272	0.656	0.649	0.75	0.803	0.632	0.699	0.82	0.587	0.607	0.718	0.189
0.139018	0.831282		0.210275	0.361216		0.270312		0.142879	0.726	0.843	0.641	0.638	0.859	0.785	0.598	0.78	0.788	0.644	0.189	0.147	0.245	0.391	0.21	0.276	0.227	0.277	0.249	0.236	0.256	0.421	0.229	0.273	0.269	0.485	0.204	0.296	0.311	0.323	0.641	0.578	0.756	0.789	0.596	0.584	0.778	0.572	0.465	0.652	0.189
0.142879	0.825376		0.215958	0.36141		0.258727		0.146741	0.751	0.818	0.641	0.585	0.821	0.764	0.594	0.743	0.717	0.711	0.223	0.147	0.229	0.435	0.176	0.276	0.227	0.302	0.199	0.243	0.27	0.421	0.265	0.273	0.298	0.485	0.204	0.268	0.25	0.355	0.641	0.578	0.756	0.782	0.601	0.447	0.778	0.633	0.451	0.685	0.184
0.146741	0.812105		0.221641	0.349774		0.185357		0.150602	0.734	0.753	0.638	0.605	0.804	0.78	0.581	0.665	0.639	0.711	0.281	0.0619	0.256	0.441	0.206	0.139	0.238	0.315	0.107	0.198	0.293	0.419	0.277	0.149	0.282	0.465	0.173	0.185	0.201	0.324	0.649	0.546	0.766	0.763	0.536	0.378	0.71	0.656	0.385	0.675	0.205
0.150602	0.79015		0.227324	0.327907		0.239419		0.154464	0.757	0.763	0.638	0.61	0.717	0.798	0.46	0.642	0.63	0.711	0.249	0.0156	0.211	0.322	0.159	0.118	0.237	0.339	0.0103	0.124	0.239	0.368	0.178	0.138	0.239	0.424	0.0443	0.145	0.188	0.318	0.611	0.455	0.657	0.739	0.336	0.396	0.563	0.604	0.276	0.627	0.205
0.154464	0.773709		0.233008	0.303865		0.154464		0.158326	0.678	0.736	0.599	0.58	0.64	0.683	0.431	0.579	0.746	0.661	0.083	0.0957	0.194	0.201	0.12	0.124	0.294	0.252	0.0377	0.0378	0.215	0.299	0.109	0.189	0.25	0.424	0.0443	0.101	0.275	0.274	0.571	0.473	0.586	0.718	0.359	0.483	0.577	0.62	0.285	0.668	0.121
0.158326	0.766708		0.238691	0.306579		0.162187		0.162187	0.652	0.736	0.599	0.626	0.64	0.683	0.419	0.604	0.746	0.611	0.083	0.0957	0.16	0.275	0.12	0.123	0.281	0.252	0.0377	0.0871	0.165	0.351	0.074	0.187	0.259	0.349	0.148	0.137	0.369	0.177	0.371	0.436	0.494	0.668	0.225	0.524	0.737	0.539	0.253	0.556	0.0703
0.162187	0.752308		0.244374	0.285321		0.123571		0.166049	0.584	0.716	0.249	0.581	0.686	0.673	0.276	0.531	0.763	0.62	0.0286	0.119	0.182	0.381	0.0144	0.0885	0.261	0.251	0.0839	0.114	0.205	0.391	-0.0357	0.108	0.272	0.408	0.108	0.118	0.313	0.142	0.241	0.436	0.494	0.678	0.225	0.541	0.737	0.572	0.198	0.554	0.0585
0.166049	0.741279		0.250057	0.262248		0.131294		0.16991	0.615	0.711	0.259	0.659	0.674	0.669	0.325	0.542	0.732	0.628	0.00842	0.117	0.155	0.341	0.0156	0.148	0.202	0.112	0.022	0.147	0.193	0.398	-0.00449	0.148	0.151	0.316	0.042	0.153	0.275	0.0754	0.263	0.465	0.523	0.593	0.236	0.521	0.642	0.539	0.197	0.522	0.0735
0.16991	0.749663		0.25574	0.221198		0.142879		0.173772	0.619	0.607	0.31	0.585	0.657	0.576	0.376	0.509	0.695	0.403	0.0351	0.0941	0.136	0.182	0.0384	0.0712	0.147	0.0365	0.0298	0.157	0.181	0.294	0.0437	0.148	0.151	0.17	0.0446	0.16	0.246	0.0491	0.263	0.474	0.523	0.506	0.348	0.494	0.599	0.539	0.258	0.574	0.117
0.173772	0.745118		0.261423	0.19831		0.127433		0.177634	0.674	0.622	0.323	0.568	0.715	0.576	0.388	0.524	0.655	0.403	-0.00691	0.079	0.106	0.116	0.0344	0.0712	0.0886	0.0129	0.0755	0.0445	0.0902	0.189	-0.00422	0.105	0.127	0.0844	0.0251	0.0309	0.118	-0.024	0.263	0.435	0.658	0.516	0.319	0.343	0.564	0.432	0.249	0.48	0.123
0.177634	0.733894		0.267106	0.16267		0.150602		0.181495	0.672	0.681	0.184	0.495	0.694	0.54	0.308	0.51	0.636	0.317	-0.0801	0.0908	0.0626	0.0886	-0.0195	0.0329	0.047	0.0348	0.118	0.00509	0.0322	0.158	-0.0826	0.0793	0.0242	0.0675	0.0503	-0.0307	0.0802	-0.0275	0.197	0.425	0.674	0.635	0.197	0.332	0.578	0.314	0.174	0.459	0.0827
0.181495	0.732111		0.272789	0.122885		0.146741		0.185357	0.672	0.681	0.309	0.512	0.724	0.597	0.344	0.51	0.691	0.409	-0.046	0.131	0.0705	0.0921	0.021	0.0717	0.0404	0.0667	0.089	0.0482	0.0825	0.132	-0.034	0.118	0.00553	0.117	0.0684	0.0523	0.0723	0.0253	0.285	0.457	0.661	0.635	0.231	0.378	0.578	0.404	0.174	0.537	0.0605
0.185357	0.734162		0.278472	0.108435		0.139018		0.189218	0.667	0.664	0.409	0.452	0.738	0.577	0.3	0.579	0.622	0.495	-0.0128	0.102	0.15	0.0594	0.0444	0.0707	0.00399	0.0698	0.0322	0.0578	0.189	0.12	0.0546	0.136	0.0608	0.117	0.0478	0.0523	0.0723	0.0941	0.33	0.347	0.616	0.57	0.274	0.405	0.552	0.446	0.136	0.52	0.0517
0.189218	0.730136		0.284156	0.052634		0.127433		0.19308	0.685	0.664	0.434	0.425	0.738	0.594	0.321	0.569	0.661	0.542	0.0238	0.0293	0.135	0.0875	0.0162	-0.0756	-0.0379	0.0603	0.0149	0.0444	0.138	0.107	0.0611	0.0499	0.0798	0.104	0.0151	0.00283	-0.0371	0.141	0.336	0.31	0.616	0.509	0.303	0.405	0.598	0.529	0.135	0.488	0.0191
0.19308	0.739532		0.289839	-0.00477		0.297343		0.196942	0.693	0.679	0.388	0.382	0.742	0.572	0.263	0.497	0.597	0.459	0.0238	-0.0187	0.0883	0.123	0.0162	-0.0756	-0.0379	0.0786	0.0149	-0.0073	0.0815	0.108	0.0231	-0.0207	0.0758	0.146	0.00196	-0.045	-0.0557	0.121	0.287	0.216	0.644	0.523	0.228	0.38	0.588	0.508	0.151	0.358	0.00704
0.196942	0.741758		0.295522	-0.07153		0.305066		0.200803	0.693	0.664	0.399	0.432	0.761	0.57	0.248	0.474	0.599	0.482	0.00107	-0.01	0.0392	0.0902	0.02	-0.0892	-0.0591	0.0715	0.0197	-0.0437	0.0938	0.0897	0.014	-0.0239	0.0781	0.148	0.0169	-0.0777	0.0283	0.0963	0.317	0.262	0.674	0.556	0.28	0.449	0.659	0.508	0.169	0.344	-0.0338
0.200803	0.738133		0.301205	-0.10113		0.308928		0.204665	0.69	0.664	0.437	0.524	0.76	0.581	0.289	0.485	0.653	0.542	0.0148	0.0419	0.0711	0.0205	0.0267	-0.0746	-0.0129	0.0722	0.0405	-0.0415	0.103	0.0912	0.044	0.00636	0.0781	0.148	0.0169	-0.0364	0.0283	0.143	0.354	0.278	0.593	0.551	0.306	0.444	0.583	0.496	0.165	0.352	-0.0477
0.204665	0.744444		0.306888	-0.12449		0.308928		0.208526	0.602	0.678	0.347	0.502	0.701	0.579	0.253	0.404	0.636	0.488	0.0182	0.0438	0.0934	0.107	0.0498	-0.0545	0.0506	0.045	0.0384	-0.0385	0.0716	0.0998	0.0471	0.0572	0.126	0.129	-0.00261	-0.0228	0.116	0.117	0.286	0.293	0.518	0.529	0.213	0.322	0.529	0.501	0.108	0.352	-0.00765
0.208526	0.739687		0.312571	-0.11528		0.285758		0.212388	0.551	0.721	0.259	0.531	0.71	0.649	0.235	0.458	0.636	0.47	0.0606	0.06	0.11	0.107	0.0342	-0.0198	0.126	0.0519	0.0203	-0.0385	0.0586	0.176	0.0663	0.0731	0.116	0.14	-0.035	-0.00147	0.192	0.122	0.294	0.318	0.481	0.58	0.163	0.322	0.623	0.521	0.0506	0.415	0.0584
0.212388	0.729707		0.318254	-0.13079		0.308928		0.21625	0.546	0.698	0.149	0.469	0.685	0.581	0.229	0.362	0.611	0.446	0.0439	0.00667	0.108	0.136	0.00346	-0.0974	0.139	-0.0276	0.00391	-0.0509	0.0586	0.176	0.0663	0.0731	0.156	0.109	-0.035	-0.0574	0.192	0.0365	0.266	0.276	0.491	0.594	0.129	0.242	0.609	0.464	0.0953	0.34	0.0292
0.21625	0.714101		0.323937	-0.14326		0.308928		0.220111	0.573	0.663	0.15	0.469	0.694	0.581	0.272	0.422	0.608	0.506	-0.0167	-0.0344	0.0797	0.127	-0.029	-0.114	0.0939	-0.0807	-0.00752	-0.0135	0.0475	0.186	0.00627	-0.0393	0.112	0.103	-0.0154	-0.0854	0.152	-0.0635	0.257	0.27	0.553	0.594	0.129	0.292	0.67	0.419	0.168	0.363	0.0292
0.220111	0.694202		0.32962	-0.16584		0.293482		0.223973	0.471	0.566	0.148	0.433	0.601	0.466	0.226	0.434	0.605	0.432	-0.039	-0.0324	0.0678	0.0178	-0.0347	-0.119	0.0408	-0.0914	-0.027	-0.0427	0.0438	0.121	-0.0233	-0.0494	0.0933	-0.0475	-0.00111	-0.118	0.101	-0.0521	0.267	0.272	0.496	0.446	0.0833	0.314	0.604	0.256	0.148	0.315	0.0287
0.223973	0.681107		0.335303	-0.16601		0.301205		0.227834	0.494	0.566	0.241	0.445	0.578	0.497	0.22	0.522	0.601	0.448	-0.039	-0.0531	0.0678	0.00889	-0.0333	-0.131	0.00148	-0.0265	-0.027	-0.0391	0.0768	0.0305	-0.00939	-0.0545	0.0698	-0.0132	-0.00631	-0.112	0.00903	0.019	0.268	0.272	0.533	0.422	0.0788	0.354	0.579	0.257	0.148	0.389	-0.00701
0.227834	0.662816		0.340987	-0.18488		0.308928		0.231696	0.476	0.555	0.227	0.363	0.583	0.439	0.0944	0.482	0.542	0.383	0.00675	-0.0464	0.0443	0.0239	-0.0233	-0.127	-0.00422	-0.0164	-0.084	-0.0476	0.096	0.0284	-0.00939	-0.0435	0.09	-0.0132	-0.0484	-0.101	-0.00485	0.019	0.246	0.194	0.481	0.385	0.0964	0.331	0.538	0.261	0.00284	0.389	-0.0156
0.231696	0.634407		0.34667	-0.18972		0.135156		0.235558	0.476	0.587	0.227	0.363	0.583	0.45	0.127	0.479	0.542	0.35	0.00834	-0.0194	0.0205	0.0156	-0.0167	-0.0647	0.00555	-0.0641	-0.0492	-0.0121	0.0693	0.0524	0.0481	-0.019	0.0784	-0.00544	-0.0244	-0.0542	0.0171	-0.0163	0.208	0.159	0.413	0.362	0.05	0.315	0.504	0.257	0.0338	0.305	-0.00816
0.235558	0.621479		0.352353	-0.18056		0.104263		0.239419	0.394	0.554	0.223	0.329	0.535	0.481	0.113	0.401	0.551	0.375	0.0414	0.00259	0.0235	0.0565	0.0221	-0.0824	0.00544	-0.0548	0.016	-0.00582	-0.000329	0.106	0.0958	-0.0202	0.0607	0.00329	0.0247	-0.0498	0.0512	0.0288	0.236	0.159	0.376	0.428	0.0537	0.319	0.533	0.304	0.0933	0.215	-0.00634
0.239419	0.60899		0.358036	-0.19274		0.150602		0.243281	0.375	0.459	0.223	0.306	0.549	0.492	0.0994	0.35	0.557	0.422	0.0869	0.046	0.0235	0.053	0.0564	-0.0824	0.0146	-0.00351	0.0898	-0.00582	-0.0438	0.0541	0.114	-0.023	0.0492	0.0111	0.0803	-0.0395	0.0456	0.0862	0.243	0.141	0.321	0.361	0.0761	0.246	0.474	0.295	0.0771	0.0984	-0.0109
0.243281	0.579212		0.363719	-0.20277		0.146741		0.247142	0.366	0.369	0.184	0.265	0.557	0.418	0.0791	0.344	0.434	0.407	0.107	0.0356	-0.0264	0.0437	0.0529	-0.049	0.0129	0.0646	0.0873	-0.0497	-0.0389	0.0126	0.12	-0.0334	-0.00312	0.0468	0.0901	-0.0395	0.0228	0.141	0.234	0.141	0.363	0.319	0.0761	0.236	0.442	0.302	0.0771	0.161	-0.0287
0.247142	0.527065		0.369402	-0.18992		0.142879		0.251004	0.266	0.361	0.15	0.265	0.463	0.291	0.156	0.257	0.326	0.314	0.088	0.0432	-0.068	0.0688	0.0416	-0.0245	-0.0576	0.0782	0.105	-0.0807	-0.0353	0.00683	0.0857	-0.00486	-0.0602	0.0551	0.113	-0.022	-0.0178	0.112	0.177	0.14	0.303	0.251	0.152	0.133	0.316	0.253	0.145	0.151	-0.0342
0.251004	0.474737		0.375085	-0.18641		0.162187		0.254866	0.218	0.414	0.106	0.235	0.384	0.284	0.179	0.26	0.367	0.21	-0.00433	0.0202	-0.0994	0.0685	-0.013	-0.0315	-0.0438	0.0493	0.0802	-0.0688	-0.0563	0.0342	0.00886	-0.0219	-0.0664	0.0396	0.0828	-0.0371	0.000616	0.0607	0.000567	0.11	0.26	0.22	0.141	0.0408	0.214	0.204	0.133	0.117	-0.0439
0.254866	0.431837		0.380768	-0.19168		0.146741		0.258727	0.233	0.297	0.0714	0.137	0.327	0.28	0.148	0.213	0.307	0.163	0.011	-0.0227	-0.07	0.0351	-0.00786	-0.0883	-0.0223	0.0524	0.0714	-0.0513	-0.055	0.0332	0.00256	-0.0652	-0.0453	0.0544	0.0661	-0.0814	-0.0108	0.0419	0.000567	0.0482	0.251	0.208	0.0983	0.0408	0.214	0.202	0.122	0.158	-0.0302
0.258727	0.380476		0.386452	-0.17849		0.135156		0.262589	0.233	0.297	0.0228	0.0992	0.325	0.274	0.0528	0.156	0.307	0.104	0.011	-0.0594	-0.0571	0.0351	-0.00786	-0.0883	-0.0297	0.0406	0.0302	-0.0139	-0.055	0.0317	-0.00631	-0.106	-0.0187	0.0544	0.0344	-0.0956	-0.0108	-0.00137	-0.0183	-0.00907	0.198	0.136	0.0337	0.019	0.153	0.11	0.0435	0.139	-0.00885
0.262589	0.345344		0.392135	-0.18134		0.162187		0.26645	0.247	0.216	0.00739	0.0505	0.238	0.241	-0.0226	0.0991	0.274	0.0291	0.0347	-0.00997	-0.055	0.022	-0.00962	-0.0787	-0.0259	0.0115	0.0317	-0.00528	-0.0279	0.00115	0.0112	-0.0873	-0.00757	0.0154	0.00215	-0.0797	-0.011	0.0126	-0.00551	0.0289	0.189	0.136	-0.000957	0.00581	0.194	0.0815	0.0104	0.155	0.0135
0.26645	0.31437		0.397818	-0.18142		0.123571		0.270312	0.232	0.216	0.00282	0.118	0.238	0.241	-0.0126	0.15	0.258	0.0291	0.0111	0.0548	-0.0313	0.0012	-0.000737	-0.0362	-0.0168	-0.0485	0.0817	0.0188	-0.0105	-0.0254	-0.0119	-0.0192	-0.0102	-0.0151	0.000814	-0.0133	-3.27e-05	0.00587	-0.00716	0.0761	0.141	0.0991	-0.0161	0.0601	0.163	0.0337	0.0297	0.151	0.0294
0.270312	0.283251		0.403501	-0.16558		0.308928		0.274174	0.208	0.142	0.0141	0.14	0.124	0.106	-0.0115	0.164	0.205	0.042	0.0059	0.0536	-0.0162	-0.0324	0.000441	-0.00268	-0.0144	-0.0557	0.0787	0.0397	-0.0207	-0.0421	-0.0448	-0.0106	-0.0162	-0.0715	0.00336	0.0441	2.25e-05	0.00788	0.0421	0.111	0.118	0.0753	-0.00823	0.12	0.0894	0.0106	0.0133	0.151	0.0308
0.274174	0.248519		0.409184	-0.17478		0.308928		0.278035	0.208	0.187	0.00209	0.0893	0.0933	0.0539	-0.0115	0.164	0.201	0.0693	0.0099	-0.00672	-0.0452	-0.0324	0.000441	0.00948	-0.0144	-0.0557	0.0214	0.0397	-0.0207	0.00198	-0.0558	-0.0505	-0.0162	-0.0558	-0.00295	0.0836	0.0125	0.00788	0.0558	0.0314	0.0424	0.0591	-0.0103	0.0816	0.0469	-0.00253	0.0161	0.0698	0.0229
0.278035	0.216528		0.414867	-0.16188		0.308928		0.281897	0.0117	0.175	-0.00548	0.0335	0.069	0.0776	0.0421	0.142	0.135	0.0684	0.00679	-0.0318	-0.0875	-0.0062	-0.0655	-0.0173	-0.0224	0.015	0.00659	0.0202	-0.0647	0.0358	-0.0597	-0.0456	-0.0516	-0.00492	0.00278	0.0905	-0.000338	0.0413	0.0405	-0.0219	-0.0331	0.0848	0.00574	0.0578	0.0124	0.0726	0.0817	0.0507	0.00272
0.281897	0.192687					0.308928		0.285758	-0.0255	0.167	0.0185	0.0326	0.0246	0.125	0.0208	0.171	0.135	0.0737	0.0254	0.0107	-0.0969	0.0203	-0.0512	0.0214	-0.0304	0.0406	0.00138	0.00478	-0.0613	0.0212	-0.00756	-0.0203	-0.0537	0.0376	0.000603	0.0933	-0.00734	0.081	0.0636	-0.0156	-0.0367	0.113	0.00439	0.0563	0.0336	0.0726	0.11	0.0614	-0.0438
0.285758	0.175238					0.308928		0.28962	0.00741	0.135	0.0478	-0.0151	0.102	0.0877	0.0277	0.13	0.151	0.103	0.0547	0.0228	-0.0281	-0.0147	0.000111	-0.0409	-0.0088	0.0394	0.0242	-0.0401	-0.0613	0.0212	0.0129	-0.0224	-0.0537	0.0307	0.0349	0.0413	-0.00131	0.081	0.0967	-0.0051	0.013	0.0811	0.0287	0.0454	0.0973	0.0697	0.127	0.0311	-0.0658
0.28962	0.151156					0.305066		0.293482	0.0886	0.095	0.0463	0.000324	0.163	0.00289	0.0342	0.0626	0.121	0.0268	0.0405	0.0074	0.0509	-0.08	0.024	-0.0409	-0.0147	-0.0338	0.0242	-0.04	0.0141	-0.0647	0.0125	-0.0145	0.0368	-0.0444	0.0539	0.0401	-0.0157	0.0163	0.0602	-0.0222	0.128	0.0368	0.0461	0.0454	0.108	-0.0285	0.0862	-0.00302	-0.025
0.293482	0.129569					0.31279		0.297343	0.12	0.093	0.0646	0.0263	0.167	-0.0293	0.105	0.0264	0.133	0.0142	0.0465	0.0034	0.0383	-0.0965	0.0316	-0.0302	0.00945	-0.0423	-0.000363	-0.0161	0.0265	-0.0656	0.0208	-0.0452	0.0219	-0.0598	0.0749	-0.0141	0.0192	-0.0154	0.0659	-0.0286	0.105	0.0169	0.0735	-0.0145	0.078	-0.0426	0.0663	-0.0324	0.00256
0.297343	0.107008					0.308928		0.301205	0.0847	0.126	0.0618	0.0373	0.0868	0.0705	0.13	-0.00147	0.0817	0.0132	0.0412	-0.0736	-0.017	-0.0332	0.057	-0.0205	-0.0253	-0.0222	-0.0109	-0.0178	0.0156	-0.0201	0.0486	-0.0557	-0.0319	-0.0178	0.0934	-0.0185	-0.00625	-0.00623	0.0483	-0.0286	0.0778	0.0169	0.0724	-0.0104	-0.00285	-0.00812	0.0679	-0.0362	-0.00288
0.301205	0.097255					0.308928		0.305066	0.0847	0.126	0.0618	0.103	0.0798	0.0705	0.0992	0.0138	0.0575	0.0234	-0.0021	-0.0395	-0.0666	0.0238	-0.00443	0.0152	-0.0341	-0.00495	0.0141	0.0158	-0.0121	-0.0201	0.0144	-0.0557	-0.0289	0.0144	0.0934	0.00713	-0.00351	-0.00302	0.016	0.0114	0.0544	0.106	0.035	0.0251	-0.00951	0.0155	0.0687	-0.0109	-0.0335
0.305066	0.093014					0.308928		0.308928	0.0625	0.135	0.0388	0.136	0.0923	0.0417	0.0483	0.0546	0.0329	0.000646	0.00281	-0.00174	-0.0666	0.0271	-0.019	0.051	-0.033	-0.0239	0.0266	0.0158	0.0136	0.0642	0.0146	0.00465	0.0166	0.00412	0.0251	0.0448	0.0194	-0.0217	0.0206	0.0295	0	0.0967	0.0235	0.0558	0.033	-0.0261	0.0639	0.0191	-0.000899
0.308928	0.082741					0.154464		0.31279	0	0	0	0	0.0923	0	0	0	0	0	0	0	0	0	0	0	0	0	0	0	0	0	0	0	0	0	0	0	0	0	0	0	0	0	0	0	0	0	0	0	0
0.31279	0.065326					0.127433		0.316651	0	0	0	0	0	0	0	0	0	0	0	0	0	0	0	0	0	0	0	0	0	0	0	0	0	0	0	0	0	0	0	0	0	0	0	0	0	0	0	0	0
0.316651	0.048866					0.154464		0.320513	0	0	0	0	0	0	0	0	0	0	0	0	0	0	0	0	0	0	0	0	0	0	0	0	0	0	0	0	0	0	0	0	0	0	0	0	0	0	0	0	0
0.320513	0.037499					0.154464		0.324374	0	0	0	0	0	0	0	0	0	0	0	0	0	0	0	0	0	0	0	0	0	0	0	0	0	0	0	0	0	0	0	0	0	0	0	0	0	0	0	0	0
0.324374	0.042583					0.127433		0.328236	0	0	0	0	0	0	0	0	0	0	0	0	0	0	0	0	0	0	0	0	0	0	0	0	0	0	0	0	0	0	0	0	0	0	0	0	0	0	0	0	0
0.328236	0.035689					0.142879		0.332098	0	0	0	0	0	0	0	0	0	0	0	0	0	0	0	0	0	0	0	0	0	0	0	0	0	0	0	0	0	0	0	0	0	0	0	0	0	0	0	0	0
0.332098	0.01629					0.0810936		0.335959	0	0	0	0	0	0	0	0	0	0	0	0	0	0	0	0	0	0	0	0	0	0	0	0	0	0	0	0	0	0	0	0	0	0	0	0	0	0	0	0	0
0.335959	0.003702					0.154464		0.339821	0	0	0	0	0	0	0	0	0	0	0	0	0	0	0	0	0	0	0	0	0	0	0	0	0	0	0	0	0	0	0	0	0	0	0	0	0	0	0	0	0
0.339821	0.004716					0.127433		0.343682	0	0	0	0	0	0	0	0	0	0	0	0	0	0	0	0	0	0	0	0	0	0	0	0	0	0	0	0	0	0	0	0	0	0	0	0	0	0	0	0	0
0.343682	0.013158					0.142879		0.347544	0	0	0	0	0	0	0	0	0	0	0	0	0	0	0	0	0	0	0	0	0	0	0	0	0	0	0	0	0	0	0	0	0	0	0	0	0	0	0	0	0
0.347544	0.016767					0.308928		0.351406	0	0	0	0	0	0	0	0	0	0	0	0	0	0	0	0	0	0	0	0	0	0	0	0	0	0	0	0	0	0	0	0	0	0	0	0	0	0	0	0	0
0.351406	0.015782					0.308928		0.355267	0	0	0	0	0	0	0	0	0	0	0	0	0	0	0	0	0	0	0	0	0	0	0	0	0	0	0	0	0	0	0	0	0	0	0	0	0	0	0	0	0
0.355267	0.00822					0.31279		0.359129	0	0	0	0	0	0	0	0	0	0	0	0	0	0	0	0	0	0	0	0	0	0	0	0	0	0	0	0	0	0	0	0	0	0	0	0	0	0	0	0	0
0.359129	0.002286					0.308928		0.36299	0	0	0	0	0	0	0	0	0	0	0	0	0	0	0	0	0	0	0	0	0	0	0	0	0	0	0	0	0	0	0	0	0	0	0	0	0	0	0	0	0
0.36299	-0.00188					0.308928		0.366852	0	0	0	0	0	0	0	0	0	0	0	0	0	0	0	0	0	0	0	0	0	0	0	0	0	0	0	0	0	0	0	0	0	0	0	0	0	0	0	0	0
0.366852	-0.0023					0.308928		0.370714	0	0	0	0	0	0	0	0	0	0	0	0	0	0	0	0	0	0	0	0	0	0	0	0	0	0	0	0	0	0	0	0	0	0	0	0	0	0	0	0	0
0.370714	0.013299					0.308928		0.374575	0	0	0	0	0	0	0	0	0	0	0	0	0	0	0	0	0	0	0	0	0	0	0	0	0	0	0	0	0	0	0	0	0	0	0	0	0	0	0	0	0
0.374575	0.021543					0.308928		0.378437	0	0	0	0	0	0	0	0	0	0	0	0	0	0	0	0	0	0	0	0	0	0	0	0	0	0	0	0	0	0	0	0	0	0	0	0	0	0	0	0	0
0.378437	0.004868					0.308928		0.382298	0	0	0	0	0	0	0	0	0	0	0	0	0	0	0	0	0	0	0	0	0	0	0	0	0	0	0	0	0	0	0	0	0	0	0	0	0	0	0	0	0
0.382298	-0.01172					0.308928		0.38616	0	0	0	0	0	0	0	0	0	0	0	0	0	0	0	0	0	0	0	0	0	0	0	0	0	0	0	0	0	0	0	0	0	0	0	0	0	0	0	0	0
0.38616	-0.02431							0.390022	0	0	0	0	0	0	0	0	0	0	0	0	0	0	0	0	0	0	0	0	0	0	0	0	0	0	0	0	0	0	0	0	0	0	0	0	0	0	0	0	0
0.390022	-0.02553							0.393883	0	0	0	0	0	0	0	0	0	0	0	0	0	0	0	0	0	0	0	0	0	0	0	0	0	0	0	0	0	0	0	0	0	0	0	0	0	0	0	0	0
0.393883	-0.0217							0.397745	0	0	0	0	0	0	0	0	0	0	0	0	0	0	0	0	0	0	0	0	0	0	0	0	0	0	0	0	0	0	0	0	0	0	0	0	0	0	0	0	0
0.397745	-0.01846							0.401606	0	0	0	0	0	0	0	0	0	0	0	0	0	0	0	0	0	0	0	0	0	0	0	0	0	0	0	0	0	0	0	0	0	0	0	0	0	0	0	0	0
0.401606	-0.00796							0.405468	0	0	0	0	0	0	0	0	0	0	0	0	0	0	0	0	0	0	0	0	0	0	0	0	0	0	0	0	0	0	0	0	0	0	0	0	0	0	0	0	0
0.405468	-0.00534							0.40933	0	0	0	0	0	0	0	0	0	0	0	0	0	0	0	0	0	0	0	0	0	0	0	0	0	0	0	0	0	0	0	0	0	0	0	0	0	0	0	0	0
0.40933	-0.01478							0.413191	0	0	0	0	0	0	0	0	0	0	0	0	0	0	0	0	0	0	0	0	0	0	0	0	0	0	0	0	0	0	0	0	0	0	0	0	0	0	0	0	0
0.413191	-0.01742							0.417053	0	0	0	0	0	0	0	0	0	0	0	0	0	0	0	0	0	0	0	0	0	0	0	0	0	0	0	0	0	0	0	0	0	0	0	0	0	0	0	0	0
0.417053	-0.02068							0.420914	0	0	0	0	0	0	0	0	0	0	0	0	0	0	0	0	0	0	0	0	0	0	0	0	0	0	0	0	0	0	0	0	0	0	0	0	0	0	0	0	0
0.420914	-0.02285							0.424776	0	0	0	0	0	0	0	0	0	0	0	0	0	0	0	0	0	0	0	0	0	0	0	0	0	0	0	0	0	0	0	0	0	0	0	0	0	0	0	0	0
0.424776	-0.02277							0.428638	0	0	0	0	0	0	0	0	0	0	0	0	0	0	0	0	0	0	0	0	0	0	0	0	0	0	0	0	0	0	0	0	0	0	0	0	0	0	0	0	0
0.428638	-0.01339							0.432499	0	0	0	0	0	0	0	0	0	0	0	0	0	0	0	0	0	0	0	0	0	0	0	0	0	0	0	0	0	0	0	0	0	0	0	0	0	0	0	0	0
0.432499	-0.01123							0.436361	0	0	0	0	0	0	0	0	0	0	0	0	0	0	0	0	0	0	0	0	0	0	0	0	0	0	0	0	0	0	0	0	0	0	0	0	0	0	0	0	0
0.436361	-0.00989							0.440222	0	0	0	0	0	0	0	0	0	0	0	0	0	0	0	0	0	0	0	0	0	0	0	0	0	0	0	0	0	0	0	0	0	0	0	0	0	0	0	0	0
0.440222	-0.01147							0.444084	0	0	0	0	0	0	0	0	0	0	0	0	0	0	0	0	0	0	0	0	0	0	0	0	0	0	0	0	0	0	0	0	0	0	0	0	0	0	0	0	0
0.444084	-0.00547							0.447946	0	0	0	0	0	0	0	0	0	0	0	0	0	0	0	0	0	0	0	0	0	0	0	0	0	0	0	0	0	0	0	0	0	0	0	0	0	0	0	0	0
0.447946	0.002939							0.451807	0	0	0	0	0	0	0	0	0	0	0	0	0	0	0	0	0	0	0	0	0	0	0	0	0	0	0	0	0	0	0	0	0	0	0	0	0	0	0	0	0
0.451807	0.007857							0.455669	0	0	0	0	0	0	0	0	0	0	0	0	0	0	0	0	0	0	0	0	0	0	0	0	0	0	0	0	0	0	0	0	0	0	0	0	0	0	0	0	0
0.455669	0.011916							0.45953	0	0	0	0	0	0	0	0	0	0	0	0	0	0	0	0	0	0	0	0	0	0	0	0	0	0	0	0	0	0	0	0	0	0	0	0	0	0	0	0	0
0.45953	0.008077							0.463392	0	0	0	0	0	0	0	0	0	0	0	0	0	0	0	0	0	0	0	0	0	0	0	0	0	0	0	0	0	0	0	0	0	0	0	0	0	0	0	0	0
0.463392	0.006694							0.467254	0	0	0	0	0	0	0	0	0	0	0	0	0	0	0	0	0	0	0	0	0	0	0	0	0	0	0	0	0	0	0	0	0	0	0	0	0	0	0	0	0
0.467254	0.008954							0.471115	0	0	0	0	0	0	0	0	0	0	0	0	0	0	0	0	0	0	0	0	0	0	0	0	0	0	0	0	0	0	0	0	0	0	0	0	0	0	0	0	0
0.471115	-0.00077							0.474977	0	0	0	0	0	0	0	0	0	0	0	0	0	0	0	0	0	0	0	0	0	0	0	0	0	0	0	0	0	0	0	0	0	0	0	0	0	0	0	0	0
0.474977	-0.01167							0.478838	0	0	0	0	0	0	0	0	0	0	0	0	0	0	0	0	0	0	0	0	0	0	0	0	0	0	0	0	0	0	0	0	0	0	0	0	0	0	0	0	0
0.478838	-0.01414							0.4827	0	0	0	0	0	0	0	0	0	0	0	0	0	0	0	0	0	0	0	0	0	0	0	0	0	0	0	0	0	0	0	0	0	0	0	0	0	0	0	0	0
0.4827	-0.0033							0.486562	0	0	0	0	0	0	0	0	0	0	0	0	0	0	0	0	0	0	0	0	0	0	0	0	0	0	0	0	0	0	0	0	0	0	0	0	0	0	0	0	0
0.486562	-0.00059							0.490423	0	0	0	0	0	0	0	0	0	0	0	0	0	0	0	0	0	0	0	0	0	0	0	0	0	0	0	0	0	0	0	0	0	0	0	0	0	0	0	0	0
0.490423	-0.00427							0.494285	0	0	0	0	0	0	0	0	0	0	0	0	0	0	0	0	0	0	0	0	0	0	0	0	0	0	0	0	0	0	0	0	0	0	0	0	0	0	0	0	0
0.494285	-0.00632							0.498146	0	0	0	0	0	0	0	0	0	0	0	0	0	0	0	0	0	0	0	0	0	0	0	0	0	0	0	0	0	0	0	0	0	0	0	0	0	0	0	0	0
0.498146	0.005351							0.502008	0	0	0	0	0	0	0	0	0	0	0	0	0	0	0	0	0	0	0	0	0	0	0	0	0	0	0	0	0	0	0	0	0	0	0	0	0	0	0	0	0
0.502008	0.011323							0.50587	0	0	0	0	0	0	0	0	0	0	0	0	0	0	0	0	0	0	0	0	0	0	0	0	0	0	0	0	0	0	0	0	0	0	0	0	0	0	0	0	0
0.50587	0.001925							0.509731	0	0	0	0	0	0	0	0	0	0	0	0	0	0	0	0	0	0	0	0	0	0	0	0	0	0	0	0	0	0	0	0	0	0	0	0	0	0	0	0	0
0.509731	-0.00159							0.513593	0	0	0	0	0	0	0	0	0	0	0	0	0	0	0	0	0	0	0	0	0	0	0	0	0	0	0	0	0	0	0	0	0	0	0	0	0	0	0	0	0
0.513593	0.000537							0.517454	0	0	0	0	0	0	0	0	0	0	0	0	0	0	0	0	0	0	0	0	0	0	0	0	0	0	0	0	0	0	0	0	0	0	0	0	0	0	0	0	0
0.517454	0.003488							0.521316	0	0	0	0	0	0	0	0	0	0	0	0	0	0	0	0	0	0	0	0	0	0	0	0	0	0	0	0	0	0	0	0	0	0	0	0	0	0	0	0	0
0.521316	-0.00143							0.525178	0	0	0	0	0	0	0	0	0	0	0	0	0	0	0	0	0	0	0	0	0	0	0	0	0	0	0	0	0	0	0	0	0	0	0	0	0	0	0	0	0
0.525178	-0.00987							0.529039	0	0	0	0	0	0	0	0	0	0	0	0	0	0	0	0	0	0	0	0	0	0	0	0	0	0	0	0	0	0	0	0	0	0	0	0	0	0	0	0	0
0.529039	-0.00908							0.532901	0	0	0	0	0	0	0	0	0	0	0	0	0	0	0	0	0	0	0	0	0	0	0	0	0	0	0	0	0	0	0	0	0	0	0	0	0	0	0	0	0
0.532901	0.00233							0.536762	0	0	0	0	0	0	0	0	0	0	0	0	0	0	0	0	0	0	0	0	0	0	0	0	0	0	0	0	0	0	0	0	0	0	0	0	0	0	0	0	0
0.536762	0.004774							0.540624	0	0	0	0	0	0	0	0	0	0	0	0	0	0	0	0	0	0	0	0	0	0	0	0	0	0	0	0	0	0	0	0	0	0	0	0	0	0	0	0	0
0.540624	0.000632							0.544486	0	0	0	0	0	0	0	0	0	0	0	0	0	0	0	0	0	0	0	0	0	0	0	0	0	0	0	0	0	0	0	0	0	0	0	0	0	0	0	0	0
0.544486	-0.00981							0.548347	0	0	0	0	0	0	0	0	0	0	0	0	0	0	0	0	0	0	0	0	0	0	0	0	0	0	0	0	0	0	0	0	0	0	0	0	0	0	0	0	0
0.548347	-0.00597							0.552209	0	0	0	0	0	0	0	0	0	0	0	0	0	0	0	0	0	0	0	0	0	0	0	0	0	0	0	0	0	0	0	0	0	0	0	0	0	0	0	0	0
0.552209	-0.00015							0.55607	0	0	0	0	0	0	0	0	0	0	0	0	0	0	0	0	0	0	0	0	0	0	0	0	0	0	0	0	0	0	0	0	0	0	0	0	0	0	0	0	0
0.55607	-0.00881							0.559932	0	0	0	0	0	0	0	0	0	0	0	0	0	0	0	0	0	0	0	0	0	0	0	0	0	0	0	0	0	0	0	0	0	0	0	0	0	0	0	0	0
0.559932	-0.01049							0.563794	0	0	0	0	0	0	0	0	0	0	0	0	0	0	0	0	0	0	0	0	0	0	0	0	0	0	0	0	0	0	0	0	0	0	0	0	0	0	0	0	0
0.563794	-0.00874							0.567655	0	0	0	0	0	0	0	0	0	0	0	0	0	0	0	0	0	0	0	0	0	0	0	0	0	0	0	0	0	0	0	0	0	0	0	0	0	0	0	0	0
0.567655	-0.01227							0.571517	0	0	0	0	0	0	0	0	0	0	0	0	0	0	0	0	0	0	0	0	0	0	0	0	0	0	0	0	0	0	0	0	0	0	0	0	0	0	0	0	0
0.571517	-0.01374							0.575378	0	0	0	0	0	0	0	0	0	0	0	0	0	0	0	0	0	0	0	0	0	0	0	0	0	0	0	0	0	0	0	0	0	0	0	0	0	0	0	0	0
0.575378	-0.00894							0.57924	0	0	0	0	0	0	0	0	0	0	0	0	0	0	0	0	0	0	0	0	0	0	0	0	0	0	0	0	0	0	0	0	0	0	0	0	0	0	0	0	0
0.57924	-0.01419							0.583102	0	0	0	0	0	0	0	0	0	0	0	0	0	0	0	0	0	0	0	0	0	0	0	0	0	0	0	0	0	0	0	0	0	0	0	0	0	0	0	0	0
0.583102	-0.01699							0.586963	0	0	0	0	0	0	0	0	0	0	0	0	0	0	0	0	0	0	0	0	0	0	0	0	0	0	0	0	0	0	0	0	0	0	0	0	0	0	0	0	0
0.586963	-0.01519							0.590825	0	0	0	0	0	0	0	0	0	0	0	0	0	0	0	0	0	0	0	0	0	0	0	0	0	0	0	0	0	0	0	0	0	0	0	0	0	0	0	0	0
0.590825	-0.01169							0.594686	0	0	0	0	0	0	0	0	0	0	0	0	0	0	0	0	0	0	0	0	0	0	0	0	0	0	0	0	0	0	0	0	0	0	0	0	0	0	0	0	0
0.594686	-0.00995							0.598548	0	0	0	0	0	0	0	0	0	0	0	0	0	0	0	0	0	0	0	0	0	0	0	0	0	0	0	0	0	0	0	0	0	0	0	0	0	0	0	0	0
0.598548	-0.00674							0.60241	0	0	0	0	0	0	0	0	0	0	0	0	0	0	0	0	0	0	0	0	0	0	0	0	0	0	0	0	0	0	0	0	0	0	0	0	0	0	0	0	0
0.60241	-0.00646
60 Degrees
Half Map FSC			Map To Model FSC			Directional FSC Histogram		3DFSC
0	1		0.00568311	0.999031		0.347544		0.003862	1	1	1	1	1	1	1	1	1	1	1	1	1	1	1	1	1	1	1	1	1	1	1	1	1	1	1	1	1	1	1	1	1	1	1	1	1	1	1	1	1
0.003862	0.999999		0.0113662	0.9867		0.316651		0.007723	1	1	1	1	1	1	1	1	1	1	1	1	1	1	1	1	1	1	1	1	1	1	1	1	1	1	1	1	1	1	1	1	1	1	1	1	1	1	1	1	1
0.007723	0.999995		0.0170493	0.969468		0.339821		0.011585	1	1	1	1	1	1	1	1	1	1	1	1	1	1	1	1	1	1	1	1	1	1	1	1	1	1	1	1	1	1	1	1	1	1	1	1	1	1	1	1	1
0.011585	0.999967		0.0227324	0.966808		0.339821		0.015446	1	1	1	1	1	1	1	1	1	1	1	1	1	1	1	1	1	1	1	1	1	1	1	1	1	1	1	1	1	1	1	1	1	1	1	1	1	1	1	1	1
0.015446	0.999872		0.0284156	0.965624		0.347544		0.019308	1	1	1	1	1	0.999	1	1	1	0.999	1	1	1	1	1	1	1	1	1	1	1	1	1	1	1	1	0.999	1	1	1	0.999	1	1	1	1	1	1	0.999	1	1	1
0.019308	0.999852		0.0340987	0.971732		0.339821		0.02317	1	1	1	1	1	1	1	1	1	0.999	0.999	1	1	1	0.999	1	1	0.999	0.999	1	1	1	0.999	1	1	1	0.999	1	1	0.999	1	1	1	1	1	1	1	1	1	1	1
0.02317	0.999844		0.0397818	0.972209		0.335959		0.027031	1	1	1	1	1	1	1	1	1	1	0.999	1	1	1	0.998	1	1	1	1	1	1	1	1	1	1	1	1	1	1	1	1	1	1	1	1	1	1	1	1	1	1
0.027031	0.999825		0.0454649	0.958016		0.339821		0.030893	1	1	1	1	1	1	1	1	1	1	1	1	1	1	1	1	1	1	1	1	1	1	1	1	1	1	1	1	1	1	1	1	1	1	1	1	1	1	1	1	1
0.030893	0.999805		0.051148	0.951658		0.320513		0.034754	1	1	1	1	1	1	1	1	1	1	1	1	0.999	1	1	1	1	1	1	1	1	1	1	1	1	1	1	1	1	1	1	1	1	1	1	1	1	1	1	1	1
0.034754	0.999741		0.0568311	0.942279		0.343682		0.038616	1	1	1	1	1	1	1	1	1	1	1	1	0.999	1	1	1	1	1	1	1	1	1	1	1	1	1	1	1	1	1	1	1	0.999	1	1	1	1	1	1	1	1
0.038616	0.999566		0.0625142	0.938911		0.339821		0.042478	1	1	1	1	1	1	0.999	1	1	1	1	0.999	0.999	1	1	0.999	1	1	1	1	1	1	1	1	0.999	1	1	1	1	1	1	1	0.999	1	1	1	0.999	1	0.999	1	1
0.042478	0.999263		0.0681973	0.927182		0.320513		0.046339	1	0.999	0.999	1	0.999	1	0.998	1	0.999	1	1	0.999	0.999	1	1	0.999	0.999	0.999	0.999	1	1	1	1	0.999	0.999	0.999	0.999	0.999	1	0.999	1	1	1	1	0.999	1	0.999	1	0.999	1	0.999
0.046339	0.99884		0.0738804	0.931065		0.339821		0.050201	1	0.999	0.999	0.999	0.999	0.999	0.999	0.999	0.998	0.999	0.999	0.998	0.999	0.999	0.999	0.999	0.999	0.999	0.999	0.999	0.999	0.999	0.999	0.999	0.999	0.999	0.999	0.999	0.999	0.999	1	0.999	0.999	0.999	0.999	0.999	0.999	0.999	0.998	0.999	0.998
0.050201	0.998065		0.0795635	0.92327		0.339821		0.054062	0.998	0.999	0.999	0.999	0.998	0.999	0.998	0.999	0.997	0.999	0.999	0.998	0.999	0.999	0.999	0.998	0.998	0.999	0.998	0.998	0.998	0.998	0.999	0.998	0.998	0.999	0.998	0.998	0.998	0.998	0.999	0.998	0.999	0.999	0.999	0.999	0.998	0.999	0.998	0.999	0.998
0.054062	0.997595		0.0852466	0.917683		0.320513		0.057924	0.998	0.999	0.997	0.998	0.998	0.999	0.998	0.999	0.997	0.998	0.998	0.996	0.999	0.998	0.998	0.997	0.997	0.998	0.997	0.998	0.999	0.998	0.998	0.998	0.998	0.999	0.998	0.998	0.998	0.998	0.998	0.998	0.999	0.999	0.998	0.999	0.998	0.999	0.998	0.999	0.997
0.057924	0.997335		0.0909298	0.911445		0.324374		0.061786	0.999	0.998	0.998	0.998	0.999	0.998	0.999	0.999	0.997	0.998	0.998	0.996	0.999	0.998	0.998	0.996	0.997	0.999	0.997	0.997	0.999	0.998	0.998	0.998	0.999	0.998	0.997	0.997	0.997	0.999	0.998	0.998	0.999	0.999	0.998	0.999	0.998	0.998	0.999	0.998	0.996
0.061786	0.996904		0.0966129	0.894813		0.347544		0.065647	0.998	0.998	0.999	0.996	0.999	0.996	0.999	0.998	0.997	0.999	0.999	0.997	0.999	0.998	0.998	0.995	0.999	0.998	0.997	0.996	0.999	0.998	0.998	0.996	0.999	0.998	0.998	0.996	0.998	0.999	0.999	0.998	0.999	0.998	0.998	0.998	0.998	0.998	0.999	0.998	0.994
0.065647	0.995901		0.102296	0.872259		0.335959		0.069509	0.998	0.992	0.999	0.995	0.999	0.996	0.998	0.997	0.998	0.998	0.999	0.993	0.999	0.998	0.998	0.99	0.999	0.998	0.997	0.994	0.999	0.998	0.999	0.994	0.999	0.998	0.997	0.992	0.998	0.999	0.999	0.996	0.999	0.996	0.998	0.996	0.999	0.998	0.998	0.997	0.994
0.069509	0.995133		0.107979	0.852136		0.320513		0.07337	0.998	0.992	0.999	0.996	0.999	0.996	0.997	0.998	0.998	0.998	0.998	0.994	0.999	0.998	0.997	0.992	0.998	0.998	0.996	0.995	0.999	0.997	0.998	0.996	0.999	0.998	0.996	0.995	0.998	0.998	0.999	0.996	0.999	0.995	0.998	0.997	0.999	0.997	0.997	0.998	0.995
0.07337	0.994878		0.113662	0.835229		0.328236		0.077232	0.999	0.992	0.999	0.997	0.998	0.995	0.996	0.998	0.997	0.998	0.998	0.995	0.998	0.998	0.997	0.993	0.998	0.998	0.995	0.995	0.998	0.997	0.998	0.996	0.998	0.997	0.995	0.995	0.997	0.998	0.999	0.998	0.999	0.997	0.998	0.997	0.998	0.997	0.997	0.998	0.991
0.077232	0.994635		0.119345	0.826262		0.339821		0.081094	0.998	0.988	0.998	0.997	0.997	0.994	0.994	0.997	0.996	0.998	0.998	0.995	0.997	0.997	0.997	0.994	0.997	0.997	0.995	0.994	0.997	0.997	0.997	0.996	0.997	0.997	0.995	0.994	0.994	0.997	0.998	0.998	0.998	0.995	0.997	0.997	0.997	0.996	0.996	0.997	0.988
0.081094	0.994403		0.125028	0.802213		0.339821		0.084955	0.998	0.99	0.998	0.997	0.996	0.992	0.996	0.996	0.993	0.998	0.998	0.994	0.995	0.995	0.997	0.993	0.995	0.995	0.996	0.992	0.996	0.995	0.998	0.996	0.996	0.997	0.997	0.993	0.994	0.996	0.998	0.998	0.997	0.992	0.996	0.997	0.994	0.994	0.997	0.997	0.982
0.084955	0.994441		0.130712	0.783505		0.335959		0.088817	0.998	0.993	0.998	0.996	0.995	0.993	0.997	0.997	0.991	0.997	0.998	0.994	0.995	0.995	0.997	0.992	0.992	0.994	0.995	0.993	0.996	0.996	0.998	0.997	0.995	0.995	0.996	0.995	0.992	0.996	0.997	0.995	0.996	0.993	0.997	0.997	0.993	0.994	0.996	0.998	0.989
0.088817	0.994366		0.136395	0.771484		0.324374		0.092678	0.998	0.992	0.998	0.995	0.997	0.995	0.996	0.997	0.99	0.997	0.997	0.994	0.996	0.994	0.997	0.991	0.992	0.993	0.996	0.992	0.995	0.995	0.998	0.994	0.996	0.994	0.997	0.993	0.994	0.996	0.997	0.995	0.997	0.995	0.997	0.996	0.996	0.996	0.996	0.997	0.989
0.092678	0.993693		0.142078	0.753348		0.347544		0.09654	0.997	0.99	0.997	0.995	0.998	0.996	0.995	0.997	0.993	0.996	0.996	0.992	0.996	0.994	0.996	0.991	0.995	0.993	0.996	0.992	0.994	0.994	0.997	0.99	0.996	0.994	0.996	0.992	0.993	0.996	0.997	0.994	0.997	0.995	0.996	0.995	0.997	0.996	0.996	0.996	0.988
0.09654	0.992153		0.147761	0.742959		0.335959		0.100402	0.997	0.987	0.996	0.993	0.997	0.996	0.995	0.996	0.992	0.996	0.996	0.987	0.994	0.995	0.996	0.984	0.995	0.995	0.996	0.988	0.994	0.994	0.997	0.988	0.995	0.996	0.996	0.99	0.993	0.996	0.996	0.991	0.997	0.994	0.995	0.994	0.996	0.996	0.996	0.995	0.984
0.100402	0.990352		0.153444	0.732077		0.320513		0.104263	0.997	0.984	0.996	0.993	0.997	0.993	0.995	0.992	0.989	0.995	0.995	0.987	0.992	0.995	0.994	0.985	0.993	0.995	0.994	0.986	0.993	0.994	0.996	0.986	0.995	0.995	0.994	0.988	0.991	0.996	0.996	0.994	0.997	0.993	0.994	0.991	0.994	0.995	0.996	0.993	0.981
0.104263	0.989048		0.159127	0.718433		0.324374		0.108125	0.996	0.984	0.995	0.994	0.995	0.991	0.994	0.992	0.986	0.995	0.995	0.987	0.992	0.994	0.992	0.982	0.992	0.995	0.992	0.983	0.992	0.994	0.995	0.988	0.994	0.994	0.992	0.985	0.99	0.995	0.995	0.996	0.995	0.992	0.993	0.994	0.993	0.993	0.995	0.993	0.979
0.108125	0.98773		0.16481	0.691241		0.328236		0.111986	0.993	0.982	0.994	0.995	0.995	0.99	0.991	0.992	0.982	0.995	0.993	0.99	0.992	0.992	0.989	0.983	0.992	0.994	0.989	0.985	0.992	0.991	0.993	0.987	0.994	0.992	0.987	0.985	0.989	0.994	0.995	0.996	0.994	0.989	0.992	0.994	0.993	0.993	0.993	0.993	0.975
0.111986	0.986093		0.170493	0.700818		0.339821		0.115848	0.992	0.979	0.994	0.993	0.994	0.991	0.989	0.991	0.982	0.994	0.992	0.985	0.993	0.991	0.99	0.98	0.991	0.993	0.989	0.981	0.993	0.989	0.993	0.986	0.994	0.992	0.989	0.985	0.988	0.994	0.994	0.994	0.994	0.987	0.992	0.992	0.992	0.993	0.99	0.991	0.967
[truncated: 127 more rows]
[truncated: 59 more columns]

## Sheet: 10
One Peak
	Tilts
Epsilon	0	10	20	30	40	50	60
[truncated: 75 more rows]

## Sheet: S1d
0 Degrees
[truncated: 261 more rows]
[truncated: 59 more columns]

[truncated: 5 more sheets: S2, S3d, S5, S6, S7a]
